# Supplementary material for: Metabolic reaction fluxes as amplifiers and buffers of risk alleles for coronary artery disease
Source: Mol Syst Biol. 2025 Apr 2;21(6):676–95. doi: 10.1038/s44320-025-00097-2 (PMC12130253; doi:10.1038/s44320-025-00097-2)
Supplement: Supplementary file 3 — Dataset EV1 [file 44320_2025_97_MOESM3_ESM.xlsx]

## Sheet: description
Dataset EV1: Table providing the reaction and variant annotation, and summary stats for pairs of risk alleles and reaction fluxes with significant interaction on coronary atherosclerosis (CAD) risk in UK Biobank (UKB). Human1 and Recon3D Reaction IDs indicate the identifiers of the reactions in the HUMAN1 and Recon3D genome-scale models of human metabolism. Reaction organ indicates the organ-spec…

## Sheet: Dataset EV 1
	Reaction Annotation					Variant Annotation									UK Biobank								All of Us						Meta Analysis in UK Biobank and All of US
Reaction Flux - Variant Pair	Human1 Reaction ID	Recon3D Reaction ID	Reaction Organ	Reaction Name	Genes Mapped to Reaction	Variant ID	Variant Chromosome	Variant Position (GRCh37)	Variant Risk Allele	Variant Alternative Allele	Variant Risk Locus	Variant Effect Prediction	eGene(s) Associated to the Variant	sGene(s) Associated to the Variant	Interaction Effect Size (UKB)	Z Score for Interaction Effect Size (UKB)	Interaction Effect Size P-Value (UKB)	Interaction Effect Size FDR-adjusted P-Value (UKB)	Dosage-Specific Test: Effect Size Variation per Dosage (UKB)	Dosage-Specific Test: F-Test Statistic (UKB)	Dosage-Specific Test: P-Value (UKB)	Dosage-Specific Test: FDR-adjusted P-Value (UKB)	Interaction Effect Size (AoUs)	Z Score for Interaction Effect Size (AoUs)	Interaction Effect Size P-Value (AoUs)	Dosage-Specific Test: Effect Size Variation per Dosage (AoUs)	Dosage-Specific Test: F-Test Statistic (AoUs)	Dosage-Specific Test: P-Value (AoUs)	Interaction Effect Size (UKB-AoUs Meta-analysis)	Z Score for Interaction Effect Size (UKB-AoUs Meta-analysis)	Interaction Effect Size P-Value (UKB-AoUs Meta-analysis)	Dosage-Specific Test: Effect Size Variation per Dosage (UKB-AoUs Meta-analysis)	Dosage-Specific Test: F-Test Statistic (UKB-AoUs Meta-analysis)	Dosage-Specific Test: P-Value (UKB-AoUs Meta-analysis)
MAR06246(Heart) x rs9364561-C	MAR06246	PROSTGE2t2	Heart	Transport of Prostaglandin E2 in Heart	SLC22A1;SLC22A2;SLC22A3;SLCO2A1;SLCO3A1	rs9364561	6	160988675	C	T	chr6 160598596:161125454	LPA(intron_variant)	SLC22A3(source:GTEx)		0.0657424	9.04723	1.46642e-19	1.06882e-12	0.0661018	42.3418	4.1168e-19	1.74243e-12	0.0354896	2.94942	0.00318367	0.0342097	4.25198	0.0142414	0.0576578	9.26928	1.87411e-20	0.057739	44.0243	7.64742e-20
MAR06246(Heart) x rs113525646-A	MAR06246	PROSTGE2t2	Heart	Transport of Prostaglandin E2 in Heart	SLC22A1;SLC22A2;SLC22A3;SLCO2A1;SLCO3A1	rs113525646	6	161119901	A	G	chr6 160598596:161125454	PLG(upstream_gene_variant);ENSG00000224477(intron_variant)	LPA(source:GTEx)		0.0648146	8.93577	4.04357e-19	1.06882e-12	0.0661246	42.0438	5.54552e-19	1.74243e-12	0.0497245	4.12981	3.63059e-05	0.0511068	9.18531	0.000102718	0.0607965	9.78523	1.30294e-22	0.0621414	50.7141	9.53204e-23
MAR06246(Heart) x rs4252045-A	MAR06246	PROSTGE2t2	Heart	Transport of Prostaglandin E2 in Heart	SLC22A1;SLC22A2;SLC22A3;SLCO2A1;SLCO3A1	rs4252045	6	161121210	A	G	chr6 160598596:161125454	PLG(upstream_gene_variant);ENSG00000224477(intron_variant)	LPA(source:GTEx); SLC22A3(source:GTEx)		0.0649752	8.94121	3.84931e-19	1.06882e-12	0.0661671	41.9845	5.88437e-19	1.74243e-12	0.0501051	4.16223	3.15155e-05	0.0513129	9.25588	9.57211e-05	0.0610036	9.80566	1.06444e-22	0.062223	50.7382	9.30506e-23
MAR06246(Heart) x rs7770628-C	MAR06246	PROSTGE2t2	Heart	Transport of Prostaglandin E2 in Heart	SLC22A1;SLC22A2;SLC22A3;SLCO2A1;SLCO3A1	rs7770628	6	161018174	C	T	chr6 160598596:161125454	LPA(intron_variant)	SLC22A3(source:GTEx)		0.0645802	8.92425	4.48746e-19	1.06882e-12	0.0649366	41.792	7.13294e-19	1.74243e-12	0.0445881	3.7012	0.000214579	0.0437626	7.0653	0.000855143	0.0592792	9.55601	1.22385e-21	0.0595693	47.4096	2.59298e-21
MAR06246(Heart) x rs2144723-T	MAR06246	PROSTGE2t2	Heart	Transport of Prostaglandin E2 in Heart	SLC22A1;SLC22A2;SLC22A3;SLCO2A1;SLCO3A1	rs2144723	6	161121390	T	C	chr6 160598596:161125454	PLG(upstream_gene_variant);ENSG00000224477(intron_variant)	LPA(source:GTEx)		0.0645998	8.88573	6.35023e-19	1.06882e-12	0.0657936	41.4325	1.02181e-18	1.88071e-12	0.0503314	4.18061	2.90726e-05	0.0519255	9.49475	7.53891e-05	0.0607871	9.76752	1.55204e-22	0.0621085	50.5086	1.17056e-22
MAR06246(Heart) x rs4708876-C	MAR06246	PROSTGE2t2	Heart	Transport of Prostaglandin E2 in Heart	SLC22A1;SLC22A2;SLC22A3;SLCO2A1;SLCO3A1	rs4708876	6	161068320	C	G	chr6 160598596:161125454	LPA(intron_variant)	SLC22A3(source:GTEx)		0.0642624	8.86492	7.65563e-19	1.06882e-12	0.0645648	41.1632	1.33739e-18	1.88071e-12	0.0443786	3.68209	0.000231332	0.0435286	6.91537	0.000993424	0.0589803	9.49452	2.21223e-21	0.0592328	46.7688	4.92036e-21
MAR06246(Heart) x rs2314851-T	MAR06246	PROSTGE2t2	Heart	Transport of Prostaglandin E2 in Heart	SLC22A1;SLC22A2;SLC22A3;SLCO2A1;SLCO3A1	rs2314851	6	161123413	T	G	chr6 160598596:161125454	PLG(intron_variant);ENSG00000224477(downstream_gene_variant)	LPA(source:GTEx)		0.0645654	8.86763	7.47217e-19	1.06882e-12	0.0657107	41.1558	1.34733e-18	1.88071e-12	0.0496701	4.12529	3.70262e-05	0.0511691	9.2245	9.87713e-05	0.0605769	9.72277	2.41137e-22	0.0618308	49.9043	2.1418e-22
MAR06246(Heart) x rs10945684-T	MAR06246	PROSTGE2t2	Heart	Transport of Prostaglandin E2 in Heart	SLC22A1;SLC22A2;SLC22A3;SLCO2A1;SLCO3A1	rs10945684	6	161110273	T	C	chr6 160598596:161125454	intergenic_variant	LPA(source:GTEx)		0.0637958	8.79961	1.37293e-18	1.49082e-12	0.065148	40.8674	1.79765e-18	2.19564e-12	0.0489005	4.05775	4.95473e-05	0.0498568	8.73407	0.000161267	0.0598376	9.63207	5.85386e-22	0.0611041	49.074	4.91167e-22
MAR06246(Heart) x rs1965091-A	MAR06246	PROSTGE2t2	Heart	Transport of Prostaglandin E2 in Heart	SLC22A1;SLC22A2;SLC22A3;SLCO2A1;SLCO3A1	rs1965091	6	161120648	A	G	chr6 160598596:161125454	PLG(upstream_gene_variant);ENSG00000224477(intron_variant)	LPA(source:GTEx)		0.0636458	8.76487	1.86995e-18	1.66134e-12	0.0649316	40.4029	2.85977e-18	2.84719e-12	0.0517257	4.2947	1.74926e-05	0.0535747	10.0847	4.18035e-05	0.060468	9.72363	2.39099e-22	0.061903	50.1869	1.61465e-22
MAR06246(Heart) x rs7454595-C	MAR06246	PROSTGE2t2	Heart	Transport of Prostaglandin E2 in Heart	SLC22A1;SLC22A2;SLC22A3;SLCO2A1;SLCO3A1	rs7454595	6	160995956	C	T	chr6 160598596:161125454	LPA(intron_variant)	SLC22A3(source:GTEx)		0.0639261	8.8399	9.58031e-19	1.17034e-12	0.0642359	40.3545	3.00118e-18	2.84719e-12	0.034342	2.85595	0.00429086	0.0334075	4.03386	0.0177119	0.0560683	9.04738	1.46442e-19	0.0562296	42.065	5.42191e-19
MAR06246(Heart) x rs7452732-G	MAR06246	PROSTGE2t2	Heart	Transport of Prostaglandin E2 in Heart	SLC22A1;SLC22A2;SLC22A3;SLCO2A1;SLCO3A1	rs7452732	6	161120058	G	A	chr6 160598596:161125454	PLG(upstream_gene_variant);ENSG00000224477(intron_variant)	LPA(source:GTEx)		0.0634347	8.73937	2.34404e-18	1.77608e-12	0.0647425	40.1996	3.50419e-18	2.84719e-12	0.0512774	4.2571	2.071e-05	0.0529508	9.85144	5.2779e-05	0.060196	9.68257	3.57606e-22	0.0615933	49.7168	2.58308e-22
MAR06246(Heart) x rs7772437-T	MAR06246	PROSTGE2t2	Heart	Transport of Prostaglandin E2 in Heart	SLC22A1;SLC22A2;SLC22A3;SLCO2A1;SLCO3A1	rs7772437	6	161115245	T	A	chr6 160598596:161125454	ENSG00000224477(upstream_gene_variant)	LPA(source:GTEx)		0.0633915	8.73849	2.36257e-18	1.77608e-12	0.0646598	40.1266	3.76947e-18	2.84719e-12	0.0518614	4.30604	1.66203e-05	0.0535575	10.0825	4.1893e-05	0.0603221	9.70724	2.80831e-22	0.0617001	49.9222	2.10366e-22
MAR06246(Heart) x rs6415084-T	MAR06246	PROSTGE2t2	Heart	Transport of Prostaglandin E2 in Heart	SLC22A1;SLC22A2;SLC22A3;SLCO2A1;SLCO3A1	rs6415084	6	160980330	T	C	chr6 160598596:161125454	LPA(intron_variant)	SLC22A3(source:GTEx)		0.0633944	8.7712	1.76775e-18	1.66134e-12	0.0641612	40.1216	3.78803e-18	2.84719e-12	0.0319421	2.64815	0.00809334	0.0313574	4.03813	0.0176365	0.0550851	8.88502	6.39092e-19	0.0556471	41.3098	1.15359e-18
MAR06246(Heart) x rs1009124-A	MAR06246	PROSTGE2t2	Heart	Transport of Prostaglandin E2 in Heart	SLC22A1;SLC22A2;SLC22A3;SLCO2A1;SLCO3A1	rs1009124	6	161117913	A	G	chr6 160598596:161125454	ENSG00000224477(upstream_gene_variant)	LPA(source:GTEx)		0.0629546	8.67836	4.01509e-18	2.80278e-12	0.064312	39.667	5.96807e-18	3.88767e-12	0.0518191	4.30226	1.69067e-05	0.0536824	10.1208	4.03193e-05	0.0599905	9.65382	4.73601e-22	0.0614812	49.5274	3.1214e-22
MAR05013(Skeletal Muscle) x rs9457931-G	MAR05013	SPRMTDe	Skeletal Muscle	Transport of Spermine in Skeletal Muscle	SLC22A1	rs9457931	6	160929904	G	A	chr6 160598596:161125454	LPAL2(intron_variant)	SLC22A1(source:GTEx and Interval); LPAL2(source:GTEx)		-0.107111	-8.54049	1.33652e-17	8.70771e-12	-0.107777	36.2523	2.50755e-16	1.0023e-10	-0.0474774	-2.24696	0.0246426	-0.0503489	3.80151	0.0226905	-0.0915753	-8.49109	2.04705e-17	-0.0927611	36.937	1.20063e-16
MAR05013(Skeletal Muscle) x rs4708870-C	MAR05013	SPRMTDe	Skeletal Muscle	Transport of Spermine in Skeletal Muscle	SLC22A1	rs4708870	6	160926082	C	T	chr6 160598596:161125454	LPAL2(intron_variant)	SLC22A1(source:GTEx and Interval); LPAL2(source:GTEx)		-0.106296	-8.48658	2.1281e-17	1.29985e-11	-0.107139	35.9837	3.25712e-16	1.17874e-10	-0.0472932	-2.23839	0.0251954	-0.050201	3.84057	0.0218311	-0.0909524	-8.44167	3.12828e-17	-0.0922782	36.7718	1.41127e-16
MAR05013(Skeletal Muscle) x rs9456497-G	MAR05013	SPRMTDe	Skeletal Muscle	Transport of Spermine in Skeletal Muscle	SLC22A1	rs9456497	6	160443428	G	A	chr6 160242487:160557643	IGF2R(intron_variant)	IGF2R(source:GTEx); SLC22A1(source:GTEx and Interval); CHP1P2(source:GTEx)	IGF2R(source:Interval)	-0.0746573	-8.06684	7.21383e-16	4.14703e-10	-0.0786474	39.4092	7.95568e-18	4.85852e-12	-0.0344337	-2.21009	0.027099	-0.0335161	2.56223	0.0771934	-0.0641662	-8.06422	7.37037e-16	-0.066904	37.425	5.73487e-17
MAR05013(Skeletal Muscle) x rs3798188-A	MAR05013	SPRMTDe	Skeletal Muscle	Transport of Spermine in Skeletal Muscle	SLC22A1	rs3798188	6	160435929	A	G	chr6 160242487:160557643	IGF2R(intron_variant)	IGF2R(source:GTEx); SLC22A1(source:GTEx and Interval); CHP1P2(source:GTEx)	IGF2R(source:Interval)	-0.0755153	-8.03823	9.11432e-16	4.94849e-10	-0.0794601	39.9425	4.68095e-18	3.26703e-12	-0.0327958	-2.10664	0.0351488	-0.0320333	2.29666	0.100658	-0.0641113	-7.97065	1.57847e-15	-0.0668863	37.191	7.25328e-17
MAR05013(Skeletal Muscle) x rs4709390-G	MAR05013	SPRMTDe	Skeletal Muscle	Transport of Spermine in Skeletal Muscle	SLC22A1	rs4709390	6	160453561	G	T	chr6 160242487:160557643	IGF2R(non_coding_transcript_exon_variant)	IGF2R(source:GTEx); SLC22A1(source:GTEx and Interval); CHP1P2(source:GTEx)	IGF2R(source:Interval)	-0.0724681	-7.93013	2.18919e-15	1.06997e-09	-0.076973	38.8344	1.40795e-17	8.09255e-12	-0.0276767	-1.8001	0.0718455	-0.0267043	1.5409	0.214245	-0.0607756	-7.73665	1.02068e-14	-0.0639741	35.5017	3.90584e-16
MAR05013(Skeletal Muscle) x rs2277071-A	MAR05013	SPRMTDe	Skeletal Muscle	Transport of Spermine in Skeletal Muscle	SLC22A1	rs2277071	6	160445493	A	G	chr6 160242487:160557643	IGF2R(intron_variant)	IGF2R(source:GTEx); SLC22A1(source:Interval); CHP1P2(source:GTEx)	IGF2R(source:Interval)	-0.0734741	-7.9301	2.18968e-15	1.06997e-09	-0.0777581	38.1736	2.73231e-17	1.40515e-11	-0.033933	-2.16806	0.0301538	-0.0333103	2.44617	0.0866892	-0.0632133	-7.92847	2.21856e-15	-0.0662573	36.4906	1.45863e-16
MAR05013(Skeletal Muscle) x rs4709391-C	MAR05013	SPRMTDe	Skeletal Muscle	Transport of Spermine in Skeletal Muscle	SLC22A1	rs4709391	6	160458757	C	T	chr6 160242487:160557643	IGF2R(intron_variant)	IGF2R(source:GTEx); SLC22A1(source:GTEx and Interval); CHP1P2(source:GTEx)	IGF2R(source:Interval)	-0.0723012	-7.9077	2.62192e-15	1.22017e-09	-0.0768741	38.7122	1.5905e-17	8.63392e-12	-0.0287907	-1.87215	0.061186	-0.0277515	1.66583	0.189092	-0.0609377	-7.75385	8.91474e-15	-0.0641577	35.6811	3.26527e-16
MAR04436(Liver) x rs9457931-G	MAR04436	r2308	Liver	Histamine/Glutathione-HCO3 Antiport in Liver	SLCO1A2;SLCO1B3	rs9457931	6	160929904	G	A	chr6 160598596:161125454	LPAL2(intron_variant)	SLC22A1(source:GTEx and Interval); LPAL2(source:GTEx)		0.114702	7.86373	3.72876e-15	1.65639e-09	0.116832	33.6482	3.24923e-15	9.62086e-10	0.0479277	1.9682	0.0490449	0.0450044	3.75748	0.0237067	0.0970699	7.75745	8.66518e-15	0.0981198	30.6071	6.18817e-14
MAR05013(Skeletal Muscle) x rs2297357-A	MAR05013	SPRMTDe	Skeletal Muscle	Transport of Spermine in Skeletal Muscle	SLC22A1	rs2297357	6	160455254	A	G	chr6 160242487:160557643	IGF2R(intron_variant)	IGF2R(source:GTEx); SLC22A1(source:GTEx and Interval); CHP1P2(source:GTEx)	IGF2R(source:Interval)	-0.0718385	-7.83545	4.67174e-15	1.98505e-09	-0.0766044	37.8693	3.69207e-17	1.77194e-11	-0.0281785	-1.8225	0.0683792	-0.0276301	1.63133	0.195729	-0.0604802	-7.66918	1.731e-14	-0.0639843	35.0349	6.22857e-16
MAR05013(Skeletal Muscle) x rs68168937-T	MAR05013	SPRMTDe	Skeletal Muscle	Transport of Spermine in Skeletal Muscle	SLC22A1	rs68168937	6	160451398	T	C	chr6 160242487:160557643	IGF2R(intron_variant)	IGF2R(source:GTEx); SLC22A1(source:GTEx and Interval); CHP1P2(source:GTEx)	IGF2R(source:Interval)	-0.0716477	-7.82393	5.1199e-15	2.07517e-09	-0.0763795	37.7917	3.98956e-17	1.77194e-11	-0.0288131	-1.86372	0.0623607	-0.0284953	1.73756	0.176009	-0.0605221	-7.68144	1.57307e-14	-0.0640587	35.207	5.24479e-16
MAR05013(Skeletal Muscle) x rs61268266-C	MAR05013	SPRMTDe	Skeletal Muscle	Transport of Spermine in Skeletal Muscle	SLC22A1	rs61268266	6	160452651	C	G	chr6 160242487:160557643	IGF2R(intron_variant)	IGF2R(source:GTEx); SLC22A1(source:GTEx and Interval); CHP1P2(source:GTEx)	IGF2R(source:Interval)	-0.0714773	-7.80446	5.97557e-15	2.24609e-09	-0.0762951	37.7997	3.95777e-17	1.77194e-11	-0.028687	-1.85583	0.0634776	-0.0281864	1.70213	0.182354	-0.0603591	-7.66041	1.85345e-14	-0.0639084	35.0915	5.88618e-16
MAR09583(Heart) x rs9457853-A	MAR09583	HMR_9583	Heart	Transport of Metformin in Heart	SLC22A1;SLC22A2	rs9457853	6	160603594	A	G	chr6 160598596:161125454	SLC22A2(intron_variant)	SLC22A1(source:GTEx and Interval)		-0.0788046	-7.77919	7.29881e-15	2.5475e-09	-0.0832866	35.9643	2.79565e-16	1.05065e-10	-0.0353131	-1.97744	0.0479914	-0.0358659	2.20873	0.11012	-0.0682166	-7.74202	9.78493e-15	-0.0721752	35.4202	4.6698e-16
MAR04436(Liver) x rs4708870-C	MAR04436	r2308	Liver	Histamine/Glutathione-HCO3 Antiport in Liver	SLCO1A2;SLCO1B3	rs4708870	6	160926082	C	T	chr6 160598596:161125454	LPAL2(intron_variant)	SLC22A1(source:GTEx and Interval); LPAL2(source:GTEx)		0.112978	7.75639	8.73828e-15	2.94475e-09	0.115422	32.7214	8.06726e-15	2.31843e-09	0.0481286	1.97724	0.0480148	0.0451151	3.71479	0.0247351	0.0958793	7.67103	1.70624e-14	0.0971599	30.0524	1.06943e-13
MAR05013(Skeletal Muscle) x rs113681589-T	MAR05013	SPRMTDe	Skeletal Muscle	Transport of Spermine in Skeletal Muscle	SLC22A1	rs113681589	6	160452157	T	A	chr6 160242487:160557643	IGF2R(intron_variant)	IGF2R(source:GTEx); SLC22A1(source:GTEx and Interval); CHP1P2(source:GTEx)	IGF2R(source:Interval)	-0.0709511	-7.74811	9.32671e-15	3.03828e-09	-0.0757377	37.1943	7.24296e-17	3.07706e-11	-0.0284166	-1.83824	0.0660269	-0.0279691	1.67748	0.186903	-0.0599026	-7.60317	2.88974e-14	-0.063441	34.5379	1.0231e-15
MAR06246(Brain) x rs9457931-G	MAR06246	PROSTGE2t2	Brain	Transport of Prostaglandin E2 in Brain	SLC22A1;SLC22A2;SLC22A3;SLCO2A1;SLCO3A1	rs9457931	6	160929904	G	A	chr6 160598596:161125454	LPAL2(intron_variant)	SLC22A1(source:GTEx and Interval); LPAL2(source:GTEx)		0.121703	7.81938	5.3085e-15	2.07517e-09	0.122216	32.3578	1.15649e-14	3.22864e-09	0.085401	3.09109	0.00199423	0.0738611	4.95311	0.00725489	0.112957	8.32989	8.09203e-17	0.111187	33.8424	2.54401e-15
MAR06246(Brain) x rs4708870-C	MAR06246	PROSTGE2t2	Brain	Transport of Prostaglandin E2 in Brain	SLC22A1;SLC22A2;SLC22A3;SLCO2A1;SLCO3A1	rs4708870	6	160926082	C	T	chr6 160598596:161125454	LPAL2(intron_variant)	SLC22A1(source:GTEx and Interval); LPAL2(source:GTEx)		0.121151	7.79113	6.6411e-15	2.40379e-09	0.121886	32.0526	1.55875e-14	4.23079e-09	0.0861551	3.11953	0.00181139	0.0743569	4.99641	0.00695235	0.112727	8.3195	8.83354e-17	0.111075	33.7397	2.81244e-15
MAR05013(Skeletal Muscle) x rs4708867-G	MAR05013	SPRMTDe	Skeletal Muscle	Transport of Spermine in Skeletal Muscle	SLC22A1	rs4708867	6	160842725	G	A	chr6 160598596:161125454	SLC22A3(intron_variant)	SLC22A1(source:GTEx)		-0.081223	-7.51209	5.81903e-14	1.83447e-08	-0.0860091	31.7338	1.81454e-14	4.79194e-09	-0.0634862	-3.49081	0.000481562	-0.0609568	7.25876	0.000720719	-0.0765911	-8.24103	1.70741e-16	-0.0794696	37.5519	5.47683e-17
MAR05013(Skeletal Muscle) x rs117515500-T	MAR05013	SPRMTDe	Skeletal Muscle	Transport of Spermine in Skeletal Muscle	SLC22A1	rs117515500	6	161164724	T	C	chr6 161127125:161313619	PLG(intron_variant);ENSG00000287558(non_coding_transcript_exon_variant)	SLC22A1(source:GTEx); LPAL2(source:GTEx)		-0.107303	-7.13087	9.97365e-13	3.04596e-07	-0.114989	28.5284	7.83078e-13	1.9129e-07	-0.0550726	-2.00107	0.0453851	-0.0533003	2.40605	0.0927294	-0.0952828	-7.2167	5.3263e-13	-0.100722	28.287	9.00401e-13
MAR05013(Skeletal Muscle) x rs9456496-G	MAR05013	SPRMTDe	Skeletal Muscle	Transport of Spermine in Skeletal Muscle	SLC22A1	rs9456496	6	160443390	G	A	chr6 160242487:160557643	IGF2R(intron_variant)	IGF2R(source:GTEx); PNLDC1(source:GTEx)	IGF2R(source:Interval)	-0.0762787	-7.0603	1.6614e-12	4.63903e-07	-0.0844944	34.0408	1.76798e-15	5.39851e-10	-0.0590304	-3.136	0.00171269	-0.0593168	5.21129	0.00550467	-0.0720046	-7.68445	1.53654e-14	-0.0782118	38.2608	2.61147e-17
MAR05013(Skeletal Muscle) x rs79261638-C	MAR05013	SPRMTDe	Skeletal Muscle	Transport of Spermine in Skeletal Muscle	SLC22A1	rs79261638	6	161224445	C	T	chr6 161127125:161313619	intergenic_variant	SLC22A1(source:GTEx); LPAL2(source:GTEx)		-0.110476	-7.05265	1.75539e-12	4.76324e-07	-0.115473	27.7929	1.87419e-12	4.36025e-07	-0.0483826	-1.75493	0.0792721	-0.0479866	2.42499	0.0911319	-0.0953227	-6.99892	2.57935e-12	-0.0988416	26.0712	8.49067e-12
MAR05013(Skeletal Muscle) x rs8191728-G	MAR05013	SPRMTDe	Skeletal Muscle	Transport of Spermine in Skeletal Muscle	SLC22A1	rs8191728	6	160429737	G	A	chr6 160242487:160557643	AIRN(upstream_gene_variant);IGF2R(intron_variant)			-0.0847638	-6.97657	3.02477e-12	7.77909e-07	-0.0882395	28.8233	3.47621e-13	8.70939e-08	-0.0171148	-0.816713	0.414092	-0.0123715	0.286964	0.750585	-0.0677446	-6.44516	1.15478e-10	-0.0691053	23.9079	4.46909e-11
MAR05013(Skeletal Muscle) x rs79570361-G	MAR05013	SPRMTDe	Skeletal Muscle	Transport of Spermine in Skeletal Muscle	SLC22A1	rs79570361	6	161170855	G	A	chr6 161127125:161313619	PLG(intron_variant);ENSG00000287558(intron_variant)			-0.0817186	-6.8896	5.59506e-12	1.40204e-06	-0.0884406	27.2981	1.55728e-12	3.71133e-07	-0.0222721	-1.09079	0.275366	-0.0223112	0.807807	0.446058	-0.0667196	-6.50528	7.75489e-11	-0.0713936	24.1016	3.66484e-11
MAR05013(Skeletal Muscle) x rs1803989-T	MAR05013	SPRMTDe	Skeletal Muscle	Transport of Spermine in Skeletal Muscle	SLC22A1	rs1803989	6	160517481	T	C	chr6 160242487:160557643	IGF2R(synonymous_variant);CHP1P2(downstream_gene_variant)	SLC22A1(source:GTEx and Interval); CHP1P2(source:GTEx); ENSG00000237927(source:Interval); MRPL18(source:Interval)	IGF2R(source:Interval)	-0.107756	-7.11254	1.13929e-12	3.37396e-07	-0.107451	25.0795	1.51315e-11	3.28561e-06	-0.0238721	-0.980719	0.326731	-0.0232383	1.35618	0.258108	-0.0843339	-6.55669	5.50152e-11	-0.0836171	21.7614	3.90634e-10
MAR05013(Skeletal Muscle) x rs9457853-A	MAR05013	SPRMTDe	Skeletal Muscle	Transport of Spermine in Skeletal Muscle	SLC22A1	rs9457853	6	160603594	A	G	chr6 160598596:161125454	SLC22A2(intron_variant)	SLC22A1(source:GTEx and Interval)		-0.0771854	-6.6968	2.1304e-11	5.07805e-06	-0.0812909	25.2459	1.17188e-11	2.60241e-06	-0.0451383	-2.35374	0.0185856	-0.0368603	1.8995	0.149928	-0.0686813	-6.95238	3.59165e-12	-0.0695842	25.0611	1.38893e-11
MAR05013(Skeletal Muscle) x rs9457831-C	MAR05013	SPRMTDe	Skeletal Muscle	Transport of Spermine in Skeletal Muscle	SLC22A1	rs9457831	6	160513283	C	G	chr6 160242487:160557643	CHP1P2(upstream_gene_variant);IGF2R(intron_variant)	SLC22A1(source:GTEx and Interval); MRPL18(source:Interval); ENSG00000237927(source:Interval); CHP1P2(source:GTEx)	IGF2R(source:Interval)	-0.103783	-7.07152	1.53247e-12	4.40488e-07	-0.103113	24.5586	2.50295e-11	4.89135e-06	-0.0603778	-1.80177	0.0715815	-0.0535269	1.78149	0.17115	-0.0967973	-7.20035	6.00587e-13	-0.0934661	24.209	3.51382e-11
MAR05013(Skeletal Muscle) x rs2297362-C	MAR05013	SPRMTDe	Skeletal Muscle	Transport of Spermine in Skeletal Muscle	SLC22A1	rs2297362	6	160499565	C	T	chr6 160242487:160557643	IGF2R(intron_variant)	SLC22A1(source:GTEx and Interval); CHP1P2(source:GTEx); ENSG00000237927(source:Interval); MRPL18(source:Interval)	IGF2R(source:Interval)	-0.102944	-7.0489	1.80336e-12	4.76324e-07	-0.102135	24.3843	2.96579e-11	5.46779e-06	-0.0313681	-1.27138	0.203593	-0.0295086	1.0593	0.347081	-0.0843724	-6.7135	1.90011e-11	-0.0828656	21.9575	3.19469e-10
MAR09583(Heart) x rs74298710-C	MAR09583	HMR_9583	Heart	Transport of Metformin in Heart	SLC22A1;SLC22A2	rs74298710	6	160626179	C	T	chr6 160598596:161125454	SLC22A2(intron_variant)	SLC22A1(source:Interval)		-0.0791424	-6.5663	5.15794e-11	1.14563e-05	-0.0817309	23.9772	5.39852e-11	8.64752e-06	-0.0514992	-2.31953	0.0203661	-0.0573944	3.29409	0.0381114	-0.0728503	-6.87745	6.09349e-12	-0.0763478	26.8087	3.19339e-12
MAR04428(Adipose Tissue) x rs9457995-G	MAR04428	HISDC	Adipose Tissue	Histidine Decarboxylase in Adipose Tissue	DDC;HDC	rs9457995	6	161102643	G	A	chr6 160598596:161125454	intergenic_variant	ENSG00000224477(source:GTEx)		0.0603624	6.55508	5.56129e-11	1.20777e-05	0.0707624	35.912	2.56442e-16	1.0023e-10	0.0335229	1.9618	0.0497863	0.0296595	2.29529	0.100757	0.0543222	6.70118	2.0674e-11	0.0595835	34.7469	8.19997e-16
MAR09583(Heart) x rs9457861-T	MAR09583	HMR_9583	Heart	Transport of Metformin in Heart	SLC22A1;SLC22A2	rs9457861	6	160626650	T	C	chr6 160598596:161125454	SLC22A2(intron_variant)	SLC22A1(source:Interval)		-0.0784199	-6.48891	8.64574e-11	1.76028e-05	-0.0813772	23.5928	7.89428e-11	1.07134e-05	-0.0409522	-1.71191	0.086913	-0.0471748	1.96591	0.14134	-0.0708017	-6.56371	5.24853e-11	-0.0749381	24.9572	1.94993e-11
MAR04428(Adipose Tissue) x rs202158545-G	MAR04428	HISDC	Adipose Tissue	Histidine Decarboxylase in Adipose Tissue	DDC;HDC	rs202158545	6	161101201	G	C	chr6 160598596:161125454	ENSG00000243831(upstream_gene_variant)	ENSG00000224477(source:GTEx)		0.0588347	6.44124	1.18499e-10	2.2864e-05	0.0690638	34.4807	1.07175e-15	3.49076e-10	-0.0126478	-0.151445	0.879625	-0.00765938	0.0157782	0.900043	0.0579897	6.38659	1.69621e-10	0.0677706	35.5515	3.67047e-16
MAR05013(Adipose Tissue) x rs79570361-G	MAR05013	SPRMTDe	Adipose Tissue	Transport of Spermine in Adipose Tissue	SLC22A1	rs79570361	6	161170855	G	A	chr6 161127125:161313619	PLG(intron_variant);ENSG00000287558(intron_variant)			-0.0834362	-6.84519	7.63758e-12	1.86602e-06	-0.082553	22.9278	1.19222e-10	1.49351e-05	-0.00328503	-0.15927	0.873456	-0.00210485	0.0112341	0.988829	-0.0626896	-5.97408	2.3139e-09	-0.0623863	17.7719	1.98967e-08
MAR09583(Heart) x rs8191728-G	MAR09583	HMR_9583	Heart	Transport of Metformin in Heart	SLC22A1;SLC22A2	rs8191728	6	160429737	G	A	chr6 160242487:160557643	AIRN(upstream_gene_variant);IGF2R(intron_variant)			-0.0699075	-6.42938	1.28128e-10	2.3626e-05	-0.0750102	24.8643	1.75843e-11	3.7352e-06	-0.0189208	-0.967391	0.333349	-0.0210909	0.589916	0.554516	-0.0578701	-6.08945	1.13302e-09	-0.0623596	22.2718	2.27062e-10
MAR05013(Skeletal Muscle) x rs74625856-T	MAR05013	SPRMTDe	Skeletal Muscle	Transport of Spermine in Skeletal Muscle	SLC22A1	rs74625856	6	161313619	T	A	chr6 161127125:161313619	ENSG00000224371(intron_variant);ENSG00000292246(downstream_gene_variant)	LPAL2(source:GTEx); SLC22A1(source:GTEx)		-0.101811	-6.61322	3.76057e-11	8.75033e-06	-0.106587	23.9603	1.30359e-10	1.61236e-05	-0.0662867	-2.3828	0.0171814	-0.0655531	4.27084	0.0152955	-0.0934822	-6.94003	3.92016e-12	-0.096777	26.9423	5.77783e-12
MAR05013(Skeletal Muscle) x rs74985118-G	MAR05013	SPRMTDe	Skeletal Muscle	Transport of Spermine in Skeletal Muscle	SLC22A1	rs74985118	6	161304072	G	C	chr6 161127125:161313619	ENSG00000292246(upstream_gene_variant);ENSG00000224371(intron_variant)	LPAL2(source:GTEx); SLC22A1(source:GTEx)		-0.102077	-6.53706	6.27412e-11	1.30578e-05	-0.107178	23.5017	1.34734e-10	1.64563e-05	-0.0660552	-2.37497	0.0175505	-0.0651183	4.2516	0.015562	-0.0934441	-6.86281	6.75179e-12	-0.0969681	26.1178	9.54764e-12
MAR05013(Skeletal Muscle) x rs9458003-T	MAR05013	SPRMTDe	Skeletal Muscle	Transport of Spermine in Skeletal Muscle	SLC22A1	rs9458003	6	161116465	T	C	chr6 160598596:161125454	ENSG00000224477(upstream_gene_variant)	LPA(source:GTEx)		-0.0599209	-6.41897	1.37203e-10	2.43793e-05	-0.0655422	24.3026	2.8426e-11	5.44618e-06	-0.0179644	-1.12209	0.261824	-0.0201474	1.93608	0.144359	-0.0492756	-6.11038	9.93918e-10	-0.0538289	22.5185	1.68372e-10
MAR05013(Skeletal Muscle) x rs9458002-T	MAR05013	SPRMTDe	Skeletal Muscle	Transport of Spermine in Skeletal Muscle	SLC22A1	rs9458002	6	161116416	T	C	chr6 160598596:161125454	ENSG00000224477(upstream_gene_variant)	LPA(source:GTEx)		-0.0598904	-6.41566	1.40212e-10	2.44691e-05	-0.0655024	24.2764	2.91811e-11	5.46779e-06	-0.0172867	-1.07976	0.280248	-0.0194301	1.93225	0.144912	-0.0490808	-6.0862	1.15621e-09	-0.0536187	22.3714	1.95027e-10
MAR05013(Skeletal Muscle) x rs9458004-A	MAR05013	SPRMTDe	Skeletal Muscle	Transport of Spermine in Skeletal Muscle	SLC22A1	rs9458004	6	161117450	A	G	chr6 160598596:161125454	ENSG00000224477(upstream_gene_variant)	LPA(source:GTEx)		-0.0597012	-6.3931	1.62558e-10	2.78711e-05	-0.0653104	24.1154	3.42699e-11	5.77341e-06	-0.0174419	-1.08929	0.276027	-0.0195971	1.92682	0.145701	-0.0489757	-6.0713	1.26877e-09	-0.0535085	22.2722	2.15351e-10
MAR04428(Adipose Tissue) x rs6455698-T	MAR04428	HISDC	Adipose Tissue	Histidine Decarboxylase in Adipose Tissue	DDC;HDC	rs6455698	6	161108803	T	G	chr6 160598596:161125454	intergenic_variant	ENSG00000224477(source:GTEx); ACAT2(source:GTEx)		0.0578892	6.37636	1.81349e-10	3.04061e-05	0.0684656	34.733	8.32866e-16	2.86707e-10	0.029911	1.75627	0.0790424	0.0248961	1.52427	0.217804	0.0516981	6.45297	1.09677e-10	0.0568076	32.1244	1.12739e-14
MAR05013(Skeletal Muscle) x rs117191825-T	MAR05013	SPRMTDe	Skeletal Muscle	Transport of Spermine in Skeletal Muscle	SLC22A1	rs117191825	6	161119431	T	C	chr6 160598596:161125454	PLG(upstream_gene_variant);ENSG00000224477(non_coding_transcript_exon_variant)	LPA(source:GTEx)		-0.0596844	-6.3745	1.83566e-10	3.04061e-05	-0.0653237	23.9871	3.89582e-11	6.452e-06	-0.016663	-1.03923	0.298697	-0.0192517	1.6943	0.183816	-0.0487446	-6.02873	1.65251e-09	-0.0534205	21.9967	2.83589e-10
MAR04428(Adipose Tissue) x rs9457931-G	MAR04428	HISDC	Adipose Tissue	Histidine Decarboxylase in Adipose Tissue	DDC;HDC	rs9457931	6	160929904	G	A	chr6 160598596:161125454	LPAL2(intron_variant)	SLC22A1(source:GTEx and Interval); LPAL2(source:GTEx)		0.098126	6.37084	1.87997e-10	3.06211e-05	0.100303	24.8104	1.9651e-11	4.08539e-06	0.0455832	1.76464	0.0776237	0.0399689	1.39814	0.247591	0.0843449	6.37568	1.82153e-10	0.0846252	22.4042	2.06666e-10
MAR04428(Adipose Tissue) x rs10806735-C	MAR04428	HISDC	Adipose Tissue	Histidine Decarboxylase in Adipose Tissue	DDC;HDC	rs10806735	6	161105260	C	G	chr6 160598596:161125454	intergenic_variant			0.0580476	6.36441	1.96046e-10	3.09971e-05	0.0685083	33.9893	1.7513e-15	5.39851e-10	0.033257	1.94639	0.0516085	0.0294783	2.25903	0.104477	0.0525503	6.53114	6.527e-11	0.0578013	32.9521	4.92937e-15
MAR04428(Adipose Tissue) x rs6935921-T	MAR04428	HISDC	Adipose Tissue	Histidine Decarboxylase in Adipose Tissue	DDC;HDC	rs6935921	6	161108536	T	C	chr6 160598596:161125454	intergenic_variant	ENSG00000224477(source:GTEx); SLC22A3(source:GTEx); ACAT2(source:GTEx); LPAL2(source:GTEx)		0.0578291	6.36394	1.96649e-10	3.09971e-05	0.0682583	34.7116	8.5092e-16	2.86707e-10	0.0299494	1.75512	0.0792396	0.0250102	1.54933	0.212415	0.0516696	6.44208	1.17844e-10	0.056654	32.1705	1.0766e-14
MAR06246(Brain) x rs6415084-T	MAR06246	PROSTGE2t2	Brain	Transport of Prostaglandin E2 in Brain	SLC22A1;SLC22A2;SLC22A3;SLCO2A1;SLCO3A1	rs6415084	6	160980330	T	C	chr6 160598596:161125454	LPA(intron_variant)	SLC22A3(source:GTEx)		0.047524	6.41953	1.36697e-10	2.43793e-05	0.0487277	22.281	2.1107e-10	2.42636e-05	0.0342794	2.7748	0.0055236	0.0315387	3.927	0.019709	0.0440245	6.93283	4.12504e-12	0.0444417	25.0555	1.31677e-11
MAR06246(Brain) x rs9457995-G	MAR06246	PROSTGE2t2	Brain	Transport of Prostaglandin E2 in Brain	SLC22A1;SLC22A2;SLC22A3;SLCO2A1;SLCO3A1	rs9457995	6	161102643	G	A	chr6 160598596:161125454	intergenic_variant	ENSG00000224477(source:GTEx)		0.0556763	6.34147	2.2758e-10	3.47516e-05	0.0591008	26.1883	4.26021e-12	9.68076e-07	0.0460661	3.26398	0.00109861	0.043209	5.18591	0.00560176	0.0529949	7.10869	1.17147e-12	0.0550351	31.1195	3.07841e-14
MAR04428(Adipose Tissue) x rs4708870-C	MAR04428	HISDC	Adipose Tissue	Histidine Decarboxylase in Adipose Tissue	DDC;HDC	rs4708870	6	160926082	C	T	chr6 160598596:161125454	LPAL2(intron_variant)	SLC22A1(source:GTEx and Interval); LPAL2(source:GTEx)		0.0974746	6.33476	2.37712e-10	3.56468e-05	0.0998405	24.2931	3.27189e-11	5.6088e-06	0.0468596	1.81437	0.0696202	0.0408064	1.43109	0.239593	0.084215	6.37076	1.88097e-10	0.0845282	22.2167	2.48772e-10
MAR05013(Skeletal Muscle) x rs9456575-C	MAR05013	SPRMTDe	Skeletal Muscle	Transport of Spermine in Skeletal Muscle	SLC22A1	rs9456575	6	161119578	C	T	chr6 160598596:161125454	PLG(upstream_gene_variant);ENSG00000224477(intron_variant)	LPA(source:GTEx)		-0.0593334	-6.33281	2.40738e-10	3.56468e-05	-0.0649096	23.6407	5.5061e-11	8.67759e-06	-0.0178582	-1.11494	0.264877	-0.0202335	1.94101	0.14365	-0.04876	-6.02925	1.64721e-09	-0.0533232	21.8919	3.14858e-10
MAR05013(Skeletal Muscle) x rs4252053-G	MAR05013	SPRMTDe	Skeletal Muscle	Transport of Spermine in Skeletal Muscle	SLC22A1	rs4252053	6	161122274	G	A	chr6 160598596:161125454	PLG(upstream_gene_variant);ENSG00000224477(downstream_gene_variant)			-0.0592455	-6.30243	2.9302e-10	4.21123e-05	-0.0651879	23.695	5.21724e-11	8.49644e-06	-0.0166934	-1.05047	0.293501	-0.0198105	1.98696	0.1372	-0.0482153	-5.95925	2.53395e-09	-0.0532535	21.7255	3.71848e-10
MAR04994(Heart) x rs9457853-A	MAR04994	r0944	Heart	Transport of Spermidine in Heart	SLC22A1	rs9457853	6	160603594	A	G	chr6 160598596:161125454	SLC22A2(intron_variant)	SLC22A1(source:GTEx and Interval)		-0.0763877	-6.44006	1.19428e-10	2.2864e-05	-0.0783672	21.9776	3.02305e-10	3.22932e-05	0.0202037	1.04934	0.294021	0.0192062	0.519269	0.59504	-0.0498142	-4.93269	8.1104e-07	-0.0518633	13.2641	1.76587e-06
MAR05013(Skeletal Muscle) x rs149100158-G	MAR05013	SPRMTDe	Skeletal Muscle	Transport of Spermine in Skeletal Muscle	SLC22A1	rs149100158	6	161467704	G	A	chr6 161383079:161551176	MAP3K4(intron_variant)	AGPAT4(source:GTEx)		-0.109718	-6.60229	4.04864e-11	9.20156e-06	-0.112598	22.3021	3.17752e-10	3.25518e-05	-0.0333875	-1.23036	0.218562	-0.0310818	1.20437	0.301387	-0.0888994	-6.27294	3.54287e-10	-0.0905198	19.5773	4.10695e-09
MAR03105(Skeletal Muscle) x rs9457853-A	MAR03105	ACACT1x	Skeletal Muscle	Acetyl Coenzyme A C-Acetyltransferase [Peroxisome] in Skeletal Muscle	ACAT2	rs9457853	6	160603594	A	G	chr6 160598596:161125454	SLC22A2(intron_variant)	SLC22A1(source:GTEx and Interval)		0.0825614	6.53692	6.27984e-11	1.30578e-05	0.0833629	21.9216	3.19816e-10	3.25518e-05	0.0144737	0.715662	0.4742	0.0128172	0.852519	0.426504	0.0634577	5.92363	3.1492e-09	0.0637211	17.6309	2.27156e-08
MAR06246(Brain) x rs10945684-T	MAR06246	PROSTGE2t2	Brain	Transport of Prostaglandin E2 in Brain	SLC22A1;SLC22A2;SLC22A3;SLCO2A1;SLCO3A1	rs10945684	6	161110273	T	C	chr6 160598596:161125454	intergenic_variant	LPA(source:GTEx)		0.0464114	6.28864	3.20252e-10	4.50439e-05	0.0469576	23.5401	5.99403e-11	9.29663e-06	0.0407189	3.32891	0.000871873	0.0396788	5.50255	0.00407897	0.0448922	7.10422	1.21008e-12	0.0451141	27.6063	1.02782e-12
MAR05013(Skeletal Muscle) x rs9458009-A	MAR05013	SPRMTDe	Skeletal Muscle	Transport of Spermine in Skeletal Muscle	SLC22A1	rs9458009	6	161120563	A	G	chr6 160598596:161125454	PLG(upstream_gene_variant);ENSG00000224477(intron_variant)	LPA(source:GTEx)		-0.0589608	-6.28685	3.23964e-10	4.50439e-05	-0.0645463	23.3229	7.56327e-11	1.04087e-05	-0.0164202	-1.02396	0.305852	-0.0188566	1.71027	0.180905	-0.0481187	-5.94383	2.78439e-09	-0.0527004	21.2038	6.26108e-10
MAR06246(Brain) x rs2314851-T	MAR06246	PROSTGE2t2	Brain	Transport of Prostaglandin E2 in Brain	SLC22A1;SLC22A2;SLC22A3;SLCO2A1;SLCO3A1	rs2314851	6	161123413	T	G	chr6 160598596:161125454	PLG(intron_variant);ENSG00000224477(downstream_gene_variant)	LPA(source:GTEx)		0.0465401	6.28417	3.29606e-10	4.50439e-05	0.0470485	23.1852	8.54729e-11	1.12861e-05	0.0402569	3.29403	0.000987624	0.0397151	5.51903	0.00401231	0.0448525	7.08153	1.42569e-12	0.0451691	27.363	1.31095e-12
MAR04428(Adipose Tissue) x rs4252185-C	MAR04428	HISDC	Adipose Tissue	Histidine Decarboxylase in Adipose Tissue	DDC;HDC	rs4252185	6	161123451	C	T	chr6 160598596:161125454	PLG(intron_variant);ENSG00000224477(downstream_gene_variant)	SLC22A3(source:GTEx); SLC22A2(source:GTEx)		0.0900453	6.28097	3.36463e-10	4.50439e-05	0.0932659	22.6731	1.50884e-10	1.80986e-05	0.0390691	1.43822	0.150371	0.0551646	3.37568	0.0344255	0.0789404	6.22614	4.78078e-10	0.0843698	24.1714	3.36306e-11
MAR06246(Brain) x rs4252045-A	MAR06246	PROSTGE2t2	Brain	Transport of Prostaglandin E2 in Brain	SLC22A1;SLC22A2;SLC22A3;SLCO2A1;SLCO3A1	rs4252045	6	161121210	A	G	chr6 160598596:161125454	PLG(upstream_gene_variant);ENSG00000224477(intron_variant)	LPA(source:GTEx); SLC22A3(source:GTEx)		0.0459357	6.21644	5.08574e-10	6.53975e-05	0.0465998	23.1573	8.78888e-11	1.14504e-05	0.0413838	3.38584	0.000709608	0.0408828	5.89369	0.00275881	0.0447173	7.07152	1.53245e-12	0.0451658	27.5249	1.11505e-12
MAR06246(Brain) x rs113525646-A	MAR06246	PROSTGE2t2	Brain	Transport of Prostaglandin E2 in Brain	SLC22A1;SLC22A2;SLC22A3;SLCO2A1;SLCO3A1	rs113525646	6	161119901	A	G	chr6 160598596:161125454	PLG(upstream_gene_variant);ENSG00000224477(intron_variant)	LPA(source:GTEx)		0.0456995	6.19583	5.79771e-10	7.26412e-05	0.0465056	23.108	9.23312e-11	1.18708e-05	0.0410585	3.35797	0.000785184	0.0406475	5.7843	0.00307764	0.0444613	7.03979	1.92527e-12	0.0450285	27.4677	1.18064e-12
MAR05013(Skeletal Muscle) x rs9457998-G	MAR05013	SPRMTDe	Skeletal Muscle	Transport of Spermine in Skeletal Muscle	SLC22A1	rs9457998	6	161109053	G	A	chr6 160598596:161125454	intergenic_variant	LPA(source:GTEx)		-0.0574774	-6.18636	6.15677e-10	7.61635e-05	-0.0629763	22.6241	1.51884e-10	1.80986e-05	-0.0170993	-1.06871	0.285199	-0.0195002	2.44799	0.0865539	-0.0472953	-5.88647	3.94542e-09	-0.051791	20.884	8.61511e-10
MAR05013(Skeletal Muscle) x rs9457997-A	MAR05013	SPRMTDe	Skeletal Muscle	Transport of Spermine in Skeletal Muscle	SLC22A1	rs9457997	6	161107018	A	G	chr6 160598596:161125454	intergenic_variant	LPA(source:GTEx)		-0.0577819	-6.17629	6.56246e-10	7.82121e-05	-0.0632715	22.499	1.72188e-10	2.00295e-05	-0.0200668	-1.25231	0.210457	-0.0217681	2.09038	0.123732	-0.048194	-5.96518	2.44369e-09	-0.0525198	21.135	6.70689e-10
MAR06246(Brain) x rs2144723-T	MAR06246	PROSTGE2t2	Brain	Transport of Prostaglandin E2 in Brain	SLC22A1;SLC22A2;SLC22A3;SLCO2A1;SLCO3A1	rs2144723	6	161121390	T	C	chr6 160598596:161125454	PLG(upstream_gene_variant);ENSG00000224477(intron_variant)	LPA(source:GTEx)		0.0456245	6.17272	6.71248e-10	7.90361e-05	0.0463429	22.9032	1.13309e-10	1.43787e-05	0.0407939	3.33748	0.000845432	0.0404065	5.70697	0.003325	0.044331	7.00906	2.39933e-12	0.0448492	27.2218	1.50963e-12
MAR06214(Liver) x rs4708870-C	MAR06214	r2309	Liver	Noradrenaline/Glutathione-HCO3 Antiport in Liver	SLCO1A2;SLCO1B3	rs4708870	6	160926082	C	T	chr6 160598596:161125454	LPAL2(intron_variant)	SLC22A1(source:GTEx and Interval); LPAL2(source:GTEx)		-0.0951278	-6.3517	2.12952e-10	3.3034e-05	-0.0928551	21.2355	6.71893e-10	6.07642e-05	-0.0410085	-1.69753	0.0895957	-0.0453913	1.73059	0.177769	-0.0801022	-6.29288	3.11627e-10	-0.0798322	20.7812	1.03183e-09
MAR05013(Skeletal Muscle) x rs74298710-C	MAR05013	SPRMTDe	Skeletal Muscle	Transport of Spermine in Skeletal Muscle	SLC22A1	rs74298710	6	160626179	C	T	chr6 160598596:161125454	SLC22A2(intron_variant)	SLC22A1(source:Interval)		-0.0904283	-6.45882	1.05521e-10	2.10456e-05	-0.091499	21.3715	6.84059e-10	6.07642e-05	-0.0629641	-2.61239	0.00899126	-0.061119	3.80444	0.0230851	-0.083499	-6.89711	5.30715e-12	-0.0837598	24.406	3.3379e-11
MAR06246(Brain) x rs202158545-G	MAR06246	PROSTGE2t2	Brain	Transport of Prostaglandin E2 in Brain	SLC22A1;SLC22A2;SLC22A3;SLCO2A1;SLCO3A1	rs202158545	6	161101201	G	C	chr6 160598596:161125454	ENSG00000243831(upstream_gene_variant)	ENSG00000224477(source:GTEx)		0.0537554	6.16838	6.89932e-10	8.0269e-05	0.0570738	24.5149	2.26871e-11	4.52408e-06	0.0250046	0.395738	0.692299	0.00357225	0.00353806	0.95257	0.0532187	6.1646	7.06597e-10	0.0582817	27.6779	9.60253e-13
MAR06214(Liver) x rs9457931-G	MAR06214	r2309	Liver	Noradrenaline/Glutathione-HCO3 Antiport in Liver	SLCO1A2;SLCO1B3	rs9457931	6	160929904	G	A	chr6 160598596:161125454	LPAL2(intron_variant)	SLC22A1(source:GTEx and Interval); LPAL2(source:GTEx)		-0.094936	-6.32994	2.45257e-10	3.57739e-05	-0.0924412	21.1209	7.53141e-10	6.5706e-05	-0.0413486	-1.71177	0.0869395	-0.0457029	1.75416	0.173639	-0.0800258	-6.28062	3.37225e-10	-0.0795817	20.7121	1.10541e-09
MAR05013(Skeletal Muscle) x rs9457861-T	MAR05013	SPRMTDe	Skeletal Muscle	Transport of Spermine in Skeletal Muscle	SLC22A1	rs9457861	6	160626650	T	C	chr6 160598596:161125454	SLC22A2(intron_variant)	SLC22A1(source:Interval)		-0.0903949	-6.43725	1.21656e-10	2.2864e-05	-0.0913918	21.26	7.66486e-10	6.61142e-05	-0.0505774	-1.97528	0.0482364	-0.0457707	2.11585	0.121845	-0.0811882	-6.594	4.28122e-11	-0.0820197	22.8733	1.49733e-10
MAR09583(Heart) x rs4709408-T	MAR09583	HMR_9583	Heart	Transport of Metformin in Heart	SLC22A1;SLC22A2	rs4709408	6	160625231	T	C	chr6 160598596:161125454	SLC22A2(intron_variant)	SLC22A1(source:Interval)		-0.0733223	-6.13426	8.55582e-10	9.61087e-05	-0.0761993	21.118	8.57982e-10	7.10466e-05	-0.0418322	-1.88347	0.0596371	-0.0496689	2.45509	0.0871167	-0.0662502	-6.29427	3.08855e-10	-0.0703248	22.9737	1.33071e-10
MAR05013(Skeletal Muscle) x rs372793988-G	MAR05013	SPRMTDe	Skeletal Muscle	Transport of Spermine in Skeletal Muscle	SLC22A1	rs372793988	6	161105200	G	A	chr6 160598596:161125454	intergenic_variant	LPA(source:GTEx); PLG(source:GTEx)		-0.0580581	-6.12783	8.90858e-10	9.89342e-05	-0.063334	22.0761	2.62893e-10	2.98695e-05	-0.0152579	-0.960545	0.336781	-0.0172937	2.36648	0.0938959	-0.046827	-5.75482	8.67338e-09	-0.0510267	19.5741	3.19009e-09
MAR06246(Heart) x rs6455698-T	MAR06246	PROSTGE2t2	Heart	Transport of Prostaglandin E2 in Heart	SLC22A1;SLC22A2;SLC22A3;SLCO2A1;SLCO3A1	rs6455698	6	161108803	T	G	chr6 160598596:161125454	intergenic_variant	ENSG00000224477(source:GTEx); ACAT2(source:GTEx)		0.0515239	6.15354	7.57707e-10	8.71171e-05	0.0508701	20.8388	8.94577e-10	7.34544e-05	0.0316683	2.30592	0.0211149	0.0305927	2.80878	0.0603008	0.0461433	6.45442	1.08634e-10	0.0455365	21.6585	3.93934e-10
MAR05013(Skeletal Muscle) x rs1998045-T	MAR05013	SPRMTDe	Skeletal Muscle	Transport of Spermine in Skeletal Muscle	SLC22A1	rs1998045	6	161097821	T	C	chr6 160598596:161125454	ENSG00000243831(upstream_gene_variant)	LPA(source:GTEx)		-0.057349	-6.1194	9.39265e-10	0.000102681	-0.0626497	21.9864	2.87349e-10	3.19062e-05	-0.020541	-1.27985	0.200599	-0.0227307	1.72435	0.178383	-0.04799	-5.92982	3.0326e-09	-0.0523259	20.7934	9.43635e-10
MAR05013(Skeletal Muscle) x rs7758766-T	MAR05013	SPRMTDe	Skeletal Muscle	Transport of Spermine in Skeletal Muscle	SLC22A1	rs7758766	6	161106508	T	G	chr6 160598596:161125454	intergenic_variant	LPA(source:GTEx); PLG(source:GTEx)		-0.0569022	-6.10148	1.05091e-09	0.000111635	-0.0623782	21.9958	2.84496e-10	3.19062e-05	-0.0164104	-1.03222	0.301968	-0.0181456	2.20802	0.110006	-0.0465358	-5.7851	7.24708e-09	-0.0508301	20.034	2.01387e-09
MAR09583(Heart) x rs3903279-G	MAR09583	HMR_9583	Heart	Transport of Metformin in Heart	SLC22A1;SLC22A2	rs3903279	6	160625033	G	T	chr6 160598596:161125454	SLC22A2(intron_variant)	SLC22A1(source:Interval)		-0.0735311	-6.09778	1.07549e-09	0.000113017	-0.076316	21.245	7.71352e-10	6.61142e-05	-0.0543994	-2.43206	0.0150133	-0.0602169	3.57424	0.0289474	-0.0692228	-6.52158	6.95694e-11	-0.0728876	24.6638	2.58878e-11
MAR04428(Adipose Tissue) x rs2315065-A	MAR04428	HISDC	Adipose Tissue	Histidine Decarboxylase in Adipose Tissue	DDC;HDC	rs2315065	6	161108144	A	C	chr6 160598596:161125454	intergenic_variant	SLC22A3(source:GTEx); SLC22A2(source:GTEx)		0.0859407	6.08928	1.1342e-09	0.000117918	0.0902367	21.9819	2.98302e-10	3.22932e-05	0.035012	1.28564	0.198568	0.0504296	2.71318	0.0666084	0.0751583	5.99795	1.99829e-09	0.0812304	23.0959	9.76241e-11
MAR06246(Heart) x rs6935921-T	MAR06246	PROSTGE2t2	Heart	Transport of Prostaglandin E2 in Heart	SLC22A1;SLC22A2;SLC22A3;SLCO2A1;SLCO3A1	rs6935921	6	161108536	T	C	chr6 160598596:161125454	intergenic_variant	ENSG00000224477(source:GTEx); SLC22A3(source:GTEx); ACAT2(source:GTEx); LPAL2(source:GTEx)		0.0508283	6.07463	1.24273e-09	0.000125206	0.0501306	20.4802	1.28029e-09	9.77335e-05	0.0328007	2.38995	0.0168507	0.0322266	3.07972	0.0459923	0.0459433	6.4308	1.26936e-10	0.0454032	21.6786	3.86119e-10
MAR06246(Brain) x rs10806735-C	MAR06246	PROSTGE2t2	Brain	Transport of Prostaglandin E2 in Brain	SLC22A1;SLC22A2;SLC22A3;SLCO2A1;SLCO3A1	rs10806735	6	161105260	C	G	chr6 160598596:161125454	intergenic_variant			0.0527987	6.06433	1.32501e-09	0.000126952	0.0562127	24.1672	3.21136e-11	5.6088e-06	0.0456084	3.23152	0.00123135	0.0428356	5.10269	0.00608766	0.0508167	6.8579	6.9878e-12	0.0527317	29.0204	2.50873e-13
MAR06246(Brain) x rs6455698-T	MAR06246	PROSTGE2t2	Brain	Transport of Prostaglandin E2 in Brain	SLC22A1;SLC22A2;SLC22A3;SLCO2A1;SLCO3A1	rs6455698	6	161108803	T	G	chr6 160598596:161125454	intergenic_variant	ENSG00000224477(source:GTEx); ACAT2(source:GTEx)		0.0522652	6.04076	1.53392e-09	0.000144141	0.055596	24.1869	3.14863e-11	5.6088e-06	0.0427091	3.02554	0.00248187	0.0390121	4.09322	0.0166983	0.0496556	6.73139	1.68055e-11	0.0513215	27.6777	9.60042e-13
MAR06246(Brain) x rs1965091-A	MAR06246	PROSTGE2t2	Brain	Transport of Prostaglandin E2 in Brain	SLC22A1;SLC22A2;SLC22A3;SLCO2A1;SLCO3A1	rs1965091	6	161120648	A	G	chr6 160598596:161125454	PLG(upstream_gene_variant);ENSG00000224477(intron_variant)	LPA(source:GTEx)		0.0445977	6.03899	1.55079e-09	0.000144339	0.0453691	21.8691	3.18622e-10	3.25518e-05	0.0414651	3.3895	0.000700196	0.041235	5.97148	0.00255239	0.043761	6.92171	4.46217e-12	0.0443409	26.4762	3.18161e-12
MAR06246(Brain) x rs7452732-G	MAR06246	PROSTGE2t2	Brain	Transport of Prostaglandin E2 in Brain	SLC22A1;SLC22A2;SLC22A3;SLCO2A1;SLCO3A1	rs7452732	6	161120058	G	A	chr6 160598596:161125454	PLG(upstream_gene_variant);ENSG00000224477(intron_variant)	LPA(source:GTEx)		0.0444584	6.02267	1.71558e-09	0.000158004	0.0452787	21.9159	3.04055e-10	3.22932e-05	0.0414212	3.38436	0.000713453	0.0410432	5.86288	0.00284511	0.0436482	6.90517	5.01447e-12	0.0442158	26.4911	3.13442e-12
MAR05013(Skeletal Muscle) x rs528250029-G	MAR05013	SPRMTDe	Skeletal Muscle	Transport of Spermine in Skeletal Muscle	SLC22A1	rs528250029	6	161105153	G	A	chr6 160598596:161125454	intergenic_variant			-0.0564579	-6.02133	1.72994e-09	0.000158004	-0.0616407	21.3514	5.41591e-10	5.13703e-05	-0.0152486	-0.960243	0.336933	-0.0173513	2.32647	0.0977253	-0.045805	-5.67319	1.40167e-08	-0.049974	19.0854	5.19553e-09
MAR05013(Skeletal Muscle) x rs9456574-T	MAR05013	SPRMTDe	Skeletal Muscle	Transport of Spermine in Skeletal Muscle	SLC22A1	rs9456574	6	161102831	T	C	chr6 160598596:161125454	intergenic_variant	LPA(source:GTEx)		-0.0567623	-6.01676	1.77945e-09	0.000161021	-0.0618966	21.3192	5.59625e-10	5.20781e-05	-0.0191744	-1.19702	0.2313	-0.0211942	1.92416	0.14609	-0.0470822	-5.7919	6.95966e-09	-0.0512201	19.6531	2.94795e-09
MAR05013(Skeletal Muscle) x rs180702857-A	MAR05013	SPRMTDe	Skeletal Muscle	Transport of Spermine in Skeletal Muscle	SLC22A1	rs180702857	6	161513367	A	T	chr6 161383079:161551176	MAP3K4(intron_variant)			-0.101581	-6.18087	6.37507e-10	7.78782e-05	-0.104854	20.4723	1.78825e-09	0.000129432	-0.0346697	-1.27831	0.201141	-0.0319614	0.794534	0.452837	-0.0836101	-5.94856	2.70505e-09	-0.0853916	18.0896	1.72208e-08
MAR06246(Brain) x rs6935921-T	MAR06246	PROSTGE2t2	Brain	Transport of Prostaglandin E2 in Brain	SLC22A1;SLC22A2;SLC22A3;SLCO2A1;SLCO3A1	rs6935921	6	161108536	T	C	chr6 160598596:161125454	intergenic_variant	ENSG00000224477(source:GTEx); SLC22A3(source:GTEx); ACAT2(source:GTEx); LPAL2(source:GTEx)		0.0520368	6.0143	1.80667e-09	0.000161985	0.0553177	24.1492	3.26978e-11	5.6088e-06	0.0437518	3.10134	0.00192645	0.0403499	4.45261	0.0116588	0.0497722	6.74829	1.49593e-11	0.0514494	28.1365	6.06971e-13
MAR05013(Skeletal Muscle) x rs386453-C	MAR05013	SPRMTDe	Skeletal Muscle	Transport of Spermine in Skeletal Muscle	SLC22A1	rs386453	6	160759840	C	T	chr6 160598596:161125454	intergenic_variant	SLC22A1(source:GTEx and Interval); LPAL2(source:GTEx)		-0.0593195	-6.00896	1.86712e-09	0.000165882	-0.0624115	20.2893	1.59117e-09	0.000118684	-0.0535157	-3.23806	0.00120344	-0.0473632	5.679	0.00345595	-0.0577933	-6.81922	9.1533e-12	-0.0584001	25.1891	1.19509e-11
MAR06246(Brain) x rs7772437-T	MAR06246	PROSTGE2t2	Brain	Transport of Prostaglandin E2 in Brain	SLC22A1;SLC22A2;SLC22A3;SLCO2A1;SLCO3A1	rs7772437	6	161115245	T	A	chr6 160598596:161125454	ENSG00000224477(upstream_gene_variant)	LPA(source:GTEx)		0.0442818	6.0026	1.94189e-09	0.000169702	0.0450291	21.4956	4.62854e-10	4.43395e-05	0.0410538	3.35666	0.000788888	0.0406731	5.8085	0.00300407	0.0434207	6.87366	6.25734e-12	0.0439415	25.9999	5.12229e-12
MAR04428(Adipose Tissue) x rs783144-C	MAR04428	HISDC	Adipose Tissue	Histidine Decarboxylase in Adipose Tissue	DDC;HDC	rs783144	6	161119239	C	T	chr6 160598596:161125454	PLG(upstream_gene_variant);ENSG00000224477(upstream_gene_variant)	ENSG00000224477(source:GTEx)		0.0555298	6.00235	1.94484e-09	0.000169702	0.0654696	29.9731	9.70689e-14	2.49599e-08	0.0332799	1.93653	0.052803	0.0284961	1.91291	0.14768	0.0505306	6.20312	5.53547e-10	0.0554528	28.8269	3.04702e-13
MAR06246(Heart) x rs9457995-G	MAR06246	PROSTGE2t2	Heart	Transport of Prostaglandin E2 in Heart	SLC22A1;SLC22A2;SLC22A3;SLCO2A1;SLCO3A1	rs9457995	6	161102643	G	A	chr6 160598596:161125454	intergenic_variant	ENSG00000224477(source:GTEx)		0.0517388	6.11833	9.45608e-10	0.000102681	0.0510357	19.9526	2.16954e-09	0.000155874	0.0358275	2.6124	0.00899094	0.0360037	3.59815	0.0273908	0.0473557	6.57901	4.73597e-11	0.047079	22.6829	1.41488e-10
MAR05013(Skeletal Muscle) x rs2115868-A	MAR05013	SPRMTDe	Skeletal Muscle	Transport of Spermine in Skeletal Muscle	SLC22A1	rs2115868	6	161099959	A	T	chr6 160598596:161125454	ENSG00000243831(upstream_gene_variant)	LPA(source:GTEx); PLG(source:GTEx)		-0.0558567	-5.97283	2.33174e-09	0.000193117	-0.0612694	21.1252	6.78788e-10	6.07642e-05	-0.0190961	-1.20105	0.22973	-0.0209489	2.09154	0.123587	-0.0464079	-5.75722	8.55088e-09	-0.0507062	19.6727	2.88947e-09
MAR05013(Skeletal Muscle) x rs9457991-C	MAR05013	SPRMTDe	Skeletal Muscle	Transport of Spermine in Skeletal Muscle	SLC22A1	rs9457991	6	161099290	C	T	chr6 160598596:161125454	ENSG00000243831(upstream_gene_variant)	LPA(source:GTEx); PLG(source:GTEx)		-0.0556276	-5.94811	2.71256e-09	0.000219086	-0.0610334	20.9598	8.00731e-10	6.7449e-05	-0.0186844	-1.17408	0.240365	-0.0204875	2.10952	0.121387	-0.0461443	-5.72301	1.04652e-08	-0.0504109	19.444	3.63128e-09
MAR05013(Skeletal Muscle) x rs4252052-T	MAR05013	SPRMTDe	Skeletal Muscle	Transport of Spermine in Skeletal Muscle	SLC22A1	rs4252052	6	161122221	T	C	chr6 160598596:161125454	PLG(upstream_gene_variant);ENSG00000224477(downstream_gene_variant)			-0.0577202	-5.93752	2.89371e-09	0.000228062	-0.0633319	20.8956	8.55696e-10	7.10466e-05	-0.0161673	-1.01031	0.312345	-0.01864	1.71432	0.180174	-0.046519	-5.59908	2.15493e-08	-0.05109	19.0698	5.28374e-09
MAR05013(Skeletal Muscle) x rs5014650-A	MAR05013	SPRMTDe	Skeletal Muscle	Transport of Spermine in Skeletal Muscle	SLC22A1	rs5014650	6	161099503	A	G	chr6 160598596:161125454	ENSG00000243831(upstream_gene_variant)	LPA(source:GTEx); PLG(source:GTEx)		-0.055482	-5.9326	2.98173e-09	0.000231857	-0.0608569	20.8353	9.06702e-10	7.38296e-05	-0.0195906	-1.23216	0.217888	-0.0214687	2.15006	0.116567	-0.0462562	-5.73829	9.56364e-09	-0.0505379	19.555	3.24996e-09
MAR09583(Heart) x rs3918285-T	MAR09583	HMR_9583	Heart	Transport of Metformin in Heart	SLC22A1;SLC22A2	rs3918285	6	160868654	T	C	chr6 160598596:161125454	SLC22A3(intron_variant)	SLC22A3(source:GTEx); LPA(source:GTEx); SLC22A1(source:Interval); LPAL2(source:GTEx)		-0.0426692	-5.93126	3.00618e-09	0.000231857	-0.0446825	23.4888	6.31233e-11	9.43239e-06	-0.0234912	-1.9576	0.050277	-0.019619	1.34016	0.261816	-0.0375989	-6.0937	1.10332e-09	-0.0383126	22.4218	1.83349e-10
MAR09583(Heart) x rs9355288-A	MAR09583	HMR_9583	Heart	Transport of Metformin in Heart	SLC22A1;SLC22A2	rs9355288	6	160867159	A	G	chr6 160598596:161125454	SLC22A3(intron_variant)	SLC22A3(source:GTEx); LPA(source:GTEx); SLC22A1(source:Interval); LPAL2(source:GTEx)		-0.0426333	-5.92896	3.0486e-09	0.000231857	-0.044665	23.4952	6.27192e-11	9.43239e-06	-0.0228886	-1.9073	0.0564817	-0.0189413	1.26057	0.283505	-0.037417	-6.06617	1.30994e-09	-0.0381228	22.2973	2.07667e-10
MAR09583(Heart) x rs3918286-G	MAR09583	HMR_9583	Heart	Transport of Metformin in Heart	SLC22A1;SLC22A2	rs3918286	6	160868668	G	A	chr6 160598596:161125454	SLC22A3(intron_variant)	SLC22A3(source:GTEx); LPA(source:GTEx); SLC22A1(source:Interval); LPAL2(source:GTEx)		-0.0426521	-5.92886	3.05039e-09	0.000231857	-0.0446654	23.4795	6.37117e-11	9.43239e-06	-0.0235967	-1.96642	0.0492497	-0.0197249	1.35595	0.257715	-0.0376141	-6.09617	1.08641e-09	-0.0383307	22.454	1.77551e-10
MAR09583(Heart) x rs2048327-C	MAR09583	HMR_9583	Heart	Transport of Metformin in Heart	SLC22A1;SLC22A2	rs2048327	6	160863532	C	T	chr6 160598596:161125454	SLC22A3(intron_variant)	SLC22A3(source:GTEx); LPA(source:GTEx); SLC22A1(source:Interval); LPAL2(source:GTEx)		-0.0425652	-5.92832	3.06047e-09	0.000231857	-0.0445812	23.2011	8.41557e-11	1.12644e-05	-0.0234693	-1.9576	0.0502774	-0.0194932	1.34117	0.261553	-0.0375242	-6.09179	1.11656e-09	-0.0382128	22.2568	2.16227e-10
MAR06246(Brain) x rs1009124-A	MAR06246	PROSTGE2t2	Brain	Transport of Prostaglandin E2 in Brain	SLC22A1;SLC22A2;SLC22A3;SLCO2A1;SLCO3A1	rs1009124	6	161117913	A	G	chr6 160598596:161125454	ENSG00000224477(upstream_gene_variant)	LPA(source:GTEx)		0.0437057	5.92289	3.16337e-09	0.000236523	0.0444894	20.9689	7.83679e-10	6.65866e-05	0.0417575	3.41372	0.000640828	0.0414655	6.05723	0.0023427	0.0431859	6.83487	8.20787e-12	0.0437628	25.7088	6.8522e-12
MAR05013(Skeletal Muscle) x rs1998043-G	MAR05013	SPRMTDe	Skeletal Muscle	Transport of Spermine in Skeletal Muscle	SLC22A1	rs1998043	6	161097871	G	A	chr6 160598596:161125454	ENSG00000243831(upstream_gene_variant)			-0.0550135	-5.92229	3.17481e-09	0.000236523	-0.060315	20.6784	1.06018e-09	8.35419e-05	-0.0174004	-1.10295	0.270048	-0.0192587	2.00556	0.134671	-0.0453302	-5.66297	1.48779e-08	-0.0495488	19.1534	4.85297e-09
MAR09583(Heart) x rs7770628-C	MAR09583	HMR_9583	Heart	Transport of Metformin in Heart	SLC22A1;SLC22A2	rs7770628	6	161018174	C	T	chr6 160598596:161125454	LPA(intron_variant)	SLC22A3(source:GTEx)		0.042564	5.92127	3.19468e-09	0.000236523	0.0471292	21.896	3.1017e-10	3.25518e-05	0.0115346	0.972125	0.330988	0.0131331	0.706629	0.493309	0.0342332	5.5681	2.57536e-08	0.0378847	19.5387	3.27367e-09
MAR09583(Heart) x rs7769879-C	MAR09583	HMR_9583	Heart	Transport of Metformin in Heart	SLC22A1;SLC22A2	rs7769879	6	160865645	C	G	chr6 160598596:161125454	SLC22A3(intron_variant)	SLC22A3(source:GTEx); LPA(source:GTEx); SLC22A1(source:Interval); LPAL2(source:GTEx)		-0.0425566	-5.91817	3.25548e-09	0.000239212	-0.0446136	23.3708	7.10247e-11	9.91421e-06	-0.0240701	-2.00619	0.0448363	-0.0199805	1.38514	0.250304	-0.037671	-6.1076	1.01138e-09	-0.0383477	22.3855	1.90123e-10
MAR09583(Heart) x rs3088442-A	MAR09583	HMR_9583	Heart	Transport of Metformin in Heart	SLC22A1;SLC22A2	rs3088442	6	160872652	A	G	chr6 160598596:161125454	LPAL2(downstream_gene_variant);SLC22A3(3_prime_UTR_variant)	SLC22A3(source:GTEx); LPA(source:GTEx); SLC22A1(source:Interval); LPAL2(source:GTEx)		-0.0425052	-5.91085	3.40348e-09	0.000246383	-0.0445085	23.3732	7.08554e-11	9.91421e-06	-0.02267	-1.89145	0.0585639	-0.0186997	1.2412	0.289049	-0.037255	-6.04168	1.52522e-09	-0.0379246	22.1696	2.35938e-10
MAR05013(Skeletal Muscle) x rs561438973-G	MAR05013	SPRMTDe	Skeletal Muscle	Transport of Spermine in Skeletal Muscle	SLC22A1	rs561438973	6	161104970	G	A	chr6 160598596:161125454	intergenic_variant			-0.0560187	-5.90665	3.49132e-09	0.000250883	-0.0614228	20.703	1.03568e-09	8.22748e-05	-0.0152682	-0.961498	0.336302	-0.0173309	2.29784	0.100561	-0.0453047	-5.56408	2.63539e-08	-0.0496049	18.4668	9.6429e-09
MAR05013(Skeletal Muscle) x rs4252051-C	MAR05013	SPRMTDe	Skeletal Muscle	Transport of Spermine in Skeletal Muscle	SLC22A1	rs4252051	6	161122216	C	T	chr6 160598596:161125454	PLG(upstream_gene_variant);ENSG00000224477(downstream_gene_variant)			-0.0571766	-5.89262	3.80112e-09	0.00026725	-0.0629932	20.7491	9.90444e-10	7.93263e-05	-0.016822	-1.05148	0.293037	-0.0193232	1.73025	0.177329	-0.0463243	-5.58364	2.35533e-08	-0.0510548	19.1176	5.03717e-09
MAR05013(Adipose Tissue) x rs9458002-T	MAR05013	SPRMTDe	Adipose Tissue	Transport of Spermine in Adipose Tissue	SLC22A1	rs9458002	6	161116416	T	C	chr6 160598596:161125454	ENSG00000224477(upstream_gene_variant)	LPA(source:GTEx)		-0.0597206	-6.26326	3.77021e-10	4.97914e-05	-0.0593606	19.3902	3.83849e-09	0.000256894	0.0106445	0.653808	0.513236	0.00522654	1.22293	0.294441	-0.0417494	-5.07417	3.89201e-07	-0.0436102	14.9402	3.26719e-07
MAR04428(Adipose Tissue) x rs2314851-T	MAR04428	HISDC	Adipose Tissue	Histidine Decarboxylase in Adipose Tissue	DDC;HDC	rs2314851	6	161123413	T	G	chr6 160598596:161125454	PLG(intron_variant);ENSG00000224477(downstream_gene_variant)	LPA(source:GTEx)		0.0441585	5.88598	3.95709e-09	0.000276229	0.0474048	21.6912	3.80633e-10	3.7568e-05	0.0359737	2.73356	0.00626541	0.0337727	4.12636	0.0161474	0.0421509	6.46723	9.98125e-11	0.0436003	24.2245	3.02239e-11
MAR05013(Skeletal Muscle) x rs9457992-G	MAR05013	SPRMTDe	Skeletal Muscle	Transport of Spermine in Skeletal Muscle	SLC22A1	rs9457992	6	161100785	G	A	chr6 160598596:161125454	ENSG00000243831(upstream_gene_variant)	LPA(source:GTEx); PLG(source:GTEx)		-0.0553821	-5.88239	4.04381e-09	0.000278307	-0.0605816	20.5766	1.17439e-09	9.10726e-05	-0.0166426	-1.04573	0.295687	-0.0185306	2.24838	0.105657	-0.0453392	-5.59526	2.20295e-08	-0.0494875	18.4857	9.45944e-09
MAR09583(Heart) x rs79570361-G	MAR09583	HMR_9583	Heart	Transport of Metformin in Heart	SLC22A1;SLC22A2	rs79570361	6	161170855	G	A	chr6 161127125:161313619	PLG(intron_variant);ENSG00000287558(intron_variant)			-0.065116	-5.87801	4.15227e-09	0.000283773	-0.0706099	20.8111	9.76063e-10	7.88205e-05	-0.0179098	-0.893964	0.371341	-0.0212681	0.586397	0.556475	-0.0540622	-5.57657	2.45302e-08	-0.0590313	19.092	5.34532e-09
MAR05013(Skeletal Muscle) x rs9457993-C	MAR05013	SPRMTDe	Skeletal Muscle	Transport of Spermine in Skeletal Muscle	SLC22A1	rs9457993	6	161100887	C	T	chr6 160598596:161125454	ENSG00000243831(upstream_gene_variant)	LPA(source:GTEx); PLG(source:GTEx)		-0.0552958	-5.87249	4.2931e-09	0.00029136	-0.0605051	20.525	1.23647e-09	9.51321e-05	-0.0165516	-1.01907	0.30817	-0.0174865	1.97051	0.139473	-0.0455495	-5.59157	2.2503e-08	-0.0495309	18.2654	1.17876e-08
MAR05013(Skeletal Muscle) x rs58247541-C	MAR05013	SPRMTDe	Skeletal Muscle	Transport of Spermine in Skeletal Muscle	SLC22A1	rs58247541	6	161100495	C	A	chr6 160598596:161125454	ENSG00000243831(upstream_gene_variant)	LPA(source:GTEx)		-0.0554929	-5.86811	4.40796e-09	0.000297092	-0.0606331	20.354	1.46757e-09	0.000110307	-0.0192587	-1.20069	0.22987	-0.0208415	2.02143	0.13256	-0.0461465	-5.66475	1.47235e-08	-0.050183	18.7969	6.93496e-09
MAR09583(Heart) x rs1810126-T	MAR09583	HMR_9583	Heart	Transport of Metformin in Heart	SLC22A1;SLC22A2	rs1810126	6	160872151	T	C	chr6 160598596:161125454	LPAL2(downstream_gene_variant);SLC22A3(3_prime_UTR_variant)	SLC22A3(source:GTEx); LPA(source:GTEx); SLC22A1(source:Interval); LPAL2(source:GTEx)		-0.0421801	-5.86679	4.44306e-09	0.000297406	-0.0441489	23.4614	6.48754e-11	9.46133e-06	-0.0230331	-1.91931	0.0549452	-0.0190804	1.25941	0.283833	-0.0371229	-6.01912	1.75372e-09	-0.0377717	22.1382	2.43456e-10
MAR09583(Heart) x rs2292334-A	MAR09583	HMR_9583	Heart	Transport of Metformin in Heart	SLC22A1;SLC22A2	rs2292334	6	160858188	A	G	chr6 160598596:161125454	SLC22A3(synonymous_variant)	SLC22A3(source:GTEx); LPA(source:GTEx); SLC22A1(source:Interval); LPAL2(source:GTEx)		-0.042121	-5.86329	4.53791e-09	0.000301689	-0.0441407	22.5715	1.57932e-10	1.85925e-05	-0.0229329	-1.91425	0.0555885	-0.0191922	1.31921	0.267359	-0.0370462	-6.01295	1.82172e-09	-0.0377972	21.7343	3.64588e-10
MAR05013(Skeletal Muscle) x rs9457994-C	MAR05013	SPRMTDe	Skeletal Muscle	Transport of Spermine in Skeletal Muscle	SLC22A1	rs9457994	6	161100998	C	T	chr6 160598596:161125454	ENSG00000243831(upstream_gene_variant)	LPA(source:GTEx); PLG(source:GTEx)		-0.0551516	-5.85721	4.70713e-09	0.000308897	-0.0603777	20.4294	1.36032e-09	0.000103038	-0.0192968	-1.19965	0.230274	-0.0214978	2.53741	0.079154	-0.0460009	-5.66087	1.50604e-08	-0.0502658	18.9679	5.84365e-09
MAR04428(Adipose Tissue) x rs4252045-A	MAR04428	HISDC	Adipose Tissue	Histidine Decarboxylase in Adipose Tissue	DDC;HDC	rs4252045	6	161121210	A	G	chr6 160598596:161125454	PLG(upstream_gene_variant);ENSG00000224477(intron_variant)	LPA(source:GTEx); SLC22A3(source:GTEx)		0.043857	5.85712	4.70954e-09	0.000308897	0.047228	21.8278	3.32061e-10	3.34498e-05	0.0363603	2.76864	0.00562906	0.0342496	4.19509	0.015075	0.0420179	6.45952	1.05038e-10	0.0436238	24.45	2.41237e-11
MAR05013(Adipose Tissue) x rs9458003-T	MAR05013	SPRMTDe	Adipose Tissue	Transport of Spermine in Adipose Tissue	SLC22A1	rs9458003	6	161116465	T	C	chr6 160598596:161125454	ENSG00000224477(upstream_gene_variant)	LPA(source:GTEx)		-0.0593584	-6.22438	4.83458e-10	6.29967e-05	-0.0589994	19.1536	4.86203e-09	0.000316718	0.0104063	0.639052	0.522789	0.00503955	1.19362	0.303196	-0.041542	-5.04816	4.46075e-07	-0.0433919	14.7907	3.7935e-07
MAR06246(Heart) x rs202158545-G	MAR06246	PROSTGE2t2	Heart	Transport of Prostaglandin E2 in Heart	SLC22A1;SLC22A2;SLC22A3;SLCO2A1;SLCO3A1	rs202158545	6	161101201	G	C	chr6 160598596:161125454	ENSG00000243831(upstream_gene_variant)	ENSG00000224477(source:GTEx)		0.0503983	5.98403	2.17682e-09	0.000181827	0.0497016	19.0101	5.56566e-09	0.000350858	-0.00903424	-0.15119	0.879826	-0.00164371	0.00077074	0.977853	0.0492406	5.90436	3.54016e-09	0.0489988	19.978	2.11408e-09
MAR05013(Adipose Tissue) x rs9458004-A	MAR05013	SPRMTDe	Adipose Tissue	Transport of Spermine in Adipose Tissue	SLC22A1	rs9458004	6	161117450	A	G	chr6 160598596:161125454	ENSG00000224477(upstream_gene_variant)	LPA(source:GTEx)		-0.0592151	-6.20629	5.42488e-10	6.88526e-05	-0.058817	19.0039	5.6461e-09	0.000353648	0.0103569	0.635945	0.524812	0.00498014	1.19043	0.304162	-0.0414378	-5.03352	4.81566e-07	-0.043253	14.6471	4.3789e-07
MAR05013(Adipose Tissue) x rs4252053-G	MAR05013	SPRMTDe	Adipose Tissue	Transport of Spermine in Adipose Tissue	SLC22A1	rs4252053	6	161122274	G	A	chr6 160598596:161125454	PLG(upstream_gene_variant);ENSG00000224477(downstream_gene_variant)			-0.0592628	-6.17725	6.52276e-10	7.82121e-05	-0.0591745	18.9886	5.7346e-09	0.000356903	0.00897935	0.555651	0.57845	0.00256104	1.24394	0.28832	-0.0414791	-5.02808	4.95422e-07	-0.0437077	14.6851	4.21605e-07
MAR04428(Adipose Tissue) x rs2144723-T	MAR04428	HISDC	Adipose Tissue	Histidine Decarboxylase in Adipose Tissue	DDC;HDC	rs2144723	6	161121390	T	C	chr6 160598596:161125454	PLG(upstream_gene_variant);ENSG00000224477(intron_variant)	LPA(source:GTEx)		0.0436199	5.82214	5.80979e-09	0.000361644	0.0470197	21.5782	4.26174e-10	4.16422e-05	0.0355849	2.70403	0.00685036	0.0334406	3.98581	0.0185835	0.0416531	6.39747	1.57975e-10	0.0432414	24.0047	3.76511e-11
MAR05013(Adipose Tissue) x rs641990-G	MAR05013	SPRMTDe	Adipose Tissue	Transport of Spermine in Adipose Tissue	SLC22A1	rs641990	6	160779134	G	A	chr6 160598596:161125454	SLC22A3(intron_variant)	SLC22A3(source:GTEx); LPA(source:GTEx); LPAL2(source:GTEx)	IGF2R(source:Interval)	-0.0455991	-6.06852	1.29094e-09	0.000126162	-0.0445662	18.9055	6.16768e-09	0.000379028	-0.0525307	-4.33602	1.45083e-05	-0.0439225	6.83508	0.00107644	-0.0475248	-7.44256	9.8755e-14	-0.0451547	25.9114	5.59621e-12
MAR09583(Heart) x rs4708876-C	MAR09583	HMR_9583	Heart	Transport of Metformin in Heart	SLC22A1;SLC22A2	rs4708876	6	161068320	C	G	chr6 160598596:161125454	LPA(intron_variant)	SLC22A3(source:GTEx)		0.0418845	5.81131	6.19854e-09	0.000383401	0.0463837	21.1262	6.69649e-10	6.07642e-05	0.0112895	0.951186	0.34151	0.0129667	0.705882	0.493678	0.0336419	5.4609	4.73729e-08	0.037265	18.8853	6.2917e-09
MAR04428(Adipose Tissue) x rs113525646-A	MAR04428	HISDC	Adipose Tissue	Histidine Decarboxylase in Adipose Tissue	DDC;HDC	rs113525646	6	161119901	A	G	chr6 160598596:161125454	PLG(upstream_gene_variant);ENSG00000224477(intron_variant)	LPA(source:GTEx)		0.0433789	5.80147	6.57365e-09	0.00040152	0.0468833	21.5433	4.41309e-10	4.26941e-05	0.0362973	2.76193	0.00574609	0.0343856	4.16669	0.0155092	0.0416471	6.40827	1.47179e-10	0.0434071	24.2819	2.85382e-11
MAR05013(Skeletal Muscle) x rs4709408-T	MAR05013	SPRMTDe	Skeletal Muscle	Transport of Spermine in Skeletal Muscle	SLC22A1	rs4709408	6	160625231	T	C	chr6 160598596:161125454	SLC22A2(intron_variant)	SLC22A1(source:Interval)		-0.0839243	-6.10246	1.04451e-09	0.000111635	-0.0849526	19.0339	6.60095e-09	0.000400615	-0.0583543	-2.4277	0.0151951	-0.059296	3.59552	0.0283177	-0.0776183	-6.50239	7.90523e-11	-0.0784561	21.9536	3.62145e-10
MAR04436(Liver) x rs561438973-G	MAR04436	r2308	Liver	Histamine/Glutathione-HCO3 Antiport in Liver	SLCO1A2;SLCO1B3	rs561438973	6	161104970	G	A	chr6 160598596:161125454	intergenic_variant			0.0582388	5.78964	7.05378e-09	0.000422917	0.0629513	20.1633	1.77566e-09	0.000129432	0.0351315	2.12802	0.0333357	0.0279071	1.63413	0.195206	0.0519826	6.05142	1.43573e-09	0.0534897	19.9729	2.1423e-09
MAR06246(Heart) x rs4252185-C	MAR06246	PROSTGE2t2	Heart	Transport of Prostaglandin E2 in Heart	SLC22A1;SLC22A2;SLC22A3;SLCO2A1;SLCO3A1	rs4252185	6	161123451	C	T	chr6 160598596:161125454	PLG(intron_variant);ENSG00000224477(downstream_gene_variant)	SLC22A3(source:GTEx); SLC22A2(source:GTEx)		0.0696179	5.78643	7.18979e-09	0.000428443	0.0724572	18.9511	6.12579e-09	0.000378837	0.0338445	1.66666	0.095581	0.0414604	5.50722	0.00412936	0.0603232	5.82782	5.61568e-09	0.0645013	19.8727	2.42948e-09
MAR05013(Adipose Tissue) x rs9346816-G	MAR05013	SPRMTDe	Adipose Tissue	Transport of Spermine in Adipose Tissue	SLC22A1	rs9346816	6	160782662	G	A	chr6 160598596:161125454	SLC22A3(intron_variant)	SLC22A3(source:GTEx); LPA(source:GTEx); LPAL2(source:GTEx)	IGF2R(source:Interval)	-0.045692	-6.07716	1.22333e-09	0.000124536	-0.0446296	18.7405	7.27382e-09	0.000438126	-0.0535743	-4.41856	9.93612e-06	-0.0450338	7.20196	0.000745941	-0.0478812	-7.49335	6.71392e-14	-0.0455093	26.1181	4.55127e-12
MAR04428(Adipose Tissue) x rs372793988-G	MAR04428	HISDC	Adipose Tissue	Histidine Decarboxylase in Adipose Tissue	DDC;HDC	rs372793988	6	161105200	G	A	chr6 160598596:161125454	intergenic_variant	LPA(source:GTEx); PLG(source:GTEx)		0.0615581	5.78344	7.31894e-09	0.000433496	0.0651707	19.6019	3.11108e-09	0.000215595	0.0149841	0.838004	0.402029	0.0110543	0.583069	0.558214	0.0493727	5.39824	6.7297e-08	0.0499516	15.8467	1.32148e-07
MAR01721(Skeletal Muscle) x rs7192155-G	MAR01721	STRDNCCRNt	Skeletal Muscle	Transport of Stearidonoyl-Carnitine [Mitochondria] in Skeletal Muscle	SLC25A20	rs7192155	16	75382194	G	A	chr16 75304623:75516739	CFDP1(intron_variant)	BCAR1(source:GTEx and Interval); CFDP1(source:GTEx and Interval); TMEM170A(source:GTEx and Interval); ENSG00000280152(source:GTEx); CHST6(source:GTEx and Interval); ENSG00000274220(source:GTEx)	CFDP1(source:Interval)	0.0511334	5.77835	7.54366e-09	0.000444114	0.0501696	18.8677	6.4329e-09	0.000392856	0.0110812	0.775704	0.437924	0.0127707	0.814101	0.44306	0.0400264	5.32073	1.03353e-07	0.0397651	16.9579	4.33481e-08
MAR05013(Adipose Tissue) x rs9364552-C	MAR05013	SPRMTDe	Adipose Tissue	Transport of Spermine in Adipose Tissue	SLC22A1	rs9364552	6	160782934	C	G	chr6 160598596:161125454	SLC22A3(intron_variant)	SLC22A3(source:GTEx); LPA(source:GTEx); LPAL2(source:GTEx)	IGF2R(source:Interval)	-0.0456321	-6.06887	1.28815e-09	0.000126162	-0.0445767	18.6859	7.68189e-09	0.000452175	-0.0534141	-4.40776	1.04446e-05	-0.0447499	7.12223	0.00080783	-0.0477953	-7.48076	7.38947e-14	-0.0453842	25.9784	5.23324e-12
MAR05013(Adipose Tissue) x rs117191825-T	MAR05013	SPRMTDe	Adipose Tissue	Transport of Spermine in Adipose Tissue	SLC22A1	rs117191825	6	161119431	T	C	chr6 160598596:161125454	PLG(upstream_gene_variant);ENSG00000224477(non_coding_transcript_exon_variant)	LPA(source:GTEx)		-0.0587943	-6.13961	8.27226e-10	9.4004e-05	-0.0584592	18.6544	8.00552e-09	0.000465615	0.0107661	0.660375	0.509013	0.00512722	1.11823	0.326928	-0.0409506	-4.95943	7.07016e-07	-0.0428873	14.2931	6.23709e-07
MAR09583(Heart) x rs7454595-C	MAR09583	HMR_9583	Heart	Transport of Metformin in Heart	SLC22A1;SLC22A2	rs7454595	6	160995956	C	T	chr6 160598596:161125454	LPA(intron_variant)	SLC22A3(source:GTEx)		0.0412944	5.76705	8.06718e-09	0.000469281	0.0457187	21.1263	6.69556e-10	6.07642e-05	0.00875863	0.743514	0.45717	0.00886352	0.423745	0.654593	0.0325165	5.31426	1.07089e-07	0.0356491	17.8948	1.69384e-08
MAR06246(Brain) x rs4252185-C	MAR06246	PROSTGE2t2	Brain	Transport of Prostaglandin E2 in Brain	SLC22A1;SLC22A2;SLC22A3;SLCO2A1;SLCO3A1	rs4252185	6	161123451	C	T	chr6 160598596:161125454	PLG(intron_variant);ENSG00000224477(downstream_gene_variant)	SLC22A3(source:GTEx); SLC22A2(source:GTEx)		0.0707253	5.76554	8.13961e-09	0.000470693	0.0758508	19.8426	2.52172e-09	0.000178552	0.0253723	1.23806	0.215693	0.0381165	3.90046	0.0204121	0.0587621	5.58288	2.36562e-08	0.0661252	20.4003	1.43655e-09
MAR06246(Heart) x rs10806735-C	MAR06246	PROSTGE2t2	Heart	Transport of Prostaglandin E2 in Heart	SLC22A1;SLC22A2;SLC22A3;SLCO2A1;SLCO3A1	rs10806735	6	161105260	C	G	chr6 160598596:161125454	intergenic_variant			0.0498269	5.91224	3.37487e-09	0.000246135	0.0488148	18.5894	8.47549e-09	0.000484301	0.0353858	2.57963	0.00989061	0.0356091	3.51003	0.0299132	0.0458696	6.38784	1.68248e-10	0.0452845	21.2337	6.02365e-10
MAR04428(Adipose Tissue) x rs6415084-T	MAR04428	HISDC	Adipose Tissue	Histidine Decarboxylase in Adipose Tissue	DDC;HDC	rs6415084	6	160980330	T	C	chr6 160598596:161125454	LPA(intron_variant)	SLC22A3(source:GTEx)		0.0448708	5.75747	8.53848e-09	0.000487984	0.0520384	24.5485	2.18691e-11	4.4518e-06	0.0296382	2.02484	0.042884	0.0294989	3.35642	0.0348681	0.0415063	6.03362	1.60322e-09	0.0460931	26.1302	4.49647e-12
MAR09583(Heart) x rs3106162-C	MAR09583	HMR_9583	Heart	Transport of Metformin in Heart	SLC22A1;SLC22A2	rs3106162	6	160883294	C	T	chr6 160598596:161125454	LPAL2(downstream_gene_variant);LPAL2(intron_variant)	SLC22A3(source:GTEx); LPA(source:GTEx); SLC22A1(source:Interval); LPAL2(source:GTEx)		-0.041466	-5.75284	8.77547e-09	0.00049573	-0.0434932	21.919	3.03217e-10	3.22932e-05	-0.0277893	-2.31696	0.0205058	-0.0237994	1.97264	0.139104	-0.0378371	-6.1244	9.10285e-10	-0.0385327	22.3003	2.07028e-10
MAR09583(Heart) x rs2063347-A	MAR09583	HMR_9583	Heart	Transport of Metformin in Heart	SLC22A1;SLC22A2	rs2063347	6	160882029	A	G	chr6 160598596:161125454	LPAL2(intron_variant)	SLC22A3(source:GTEx); LPA(source:GTEx); SLC22A1(source:Interval); LPAL2(source:GTEx)		-0.041336	-5.73954	9.4936e-09	0.000527156	-0.0433685	21.7801	3.48397e-10	3.47372e-05	-0.0265005	-2.20833	0.027221	-0.0228248	1.7945	0.166226	-0.0374075	-6.05767	1.38106e-09	-0.0381918	21.7968	3.42515e-10
MAR04428(Adipose Tissue) x rs1998045-T	MAR04428	HISDC	Adipose Tissue	Histidine Decarboxylase in Adipose Tissue	DDC;HDC	rs1998045	6	161097821	T	C	chr6 160598596:161125454	ENSG00000243831(upstream_gene_variant)	LPA(source:GTEx)		0.060326	5.72714	1.02137e-08	0.000554538	0.06428	19.4727	3.53798e-09	0.00024175	0.0141709	0.784466	0.432767	0.0111132	0.287475	0.750167	0.0486149	5.34264	9.16037e-08	0.0501755	16.0958	1.03019e-07
MAR04428(Adipose Tissue) x rs10945684-T	MAR04428	HISDC	Adipose Tissue	Histidine Decarboxylase in Adipose Tissue	DDC;HDC	rs10945684	6	161110273	T	C	chr6 160598596:161125454	intergenic_variant	LPA(source:GTEx)		0.0428034	5.72123	1.05754e-08	0.000571002	0.0459737	20.6044	1.12829e-09	8.81981e-05	0.0359377	2.73431	0.00625112	0.0332198	3.92019	0.0198437	0.0411232	6.32478	2.53592e-10	0.0424356	23.1183	9.13474e-11
MAR05013(Skeletal Muscle) x rs3903279-G	MAR05013	SPRMTDe	Skeletal Muscle	Transport of Spermine in Skeletal Muscle	SLC22A1	rs3903279	6	160625033	G	T	chr6 160598596:161125454	SLC22A2(intron_variant)	SLC22A1(source:Interval)		-0.0846071	-6.06993	1.2797e-09	0.000126162	-0.0857406	18.5552	1.06935e-08	0.000583731	-0.064827	-2.67618	0.00744672	-0.0623343	3.86136	0.021841	-0.0796869	-6.59583	4.22875e-11	-0.0798726	21.7265	4.58729e-10
MAR09583(Heart) x rs6415084-T	MAR09583	HMR_9583	Heart	Transport of Metformin in Heart	SLC22A1;SLC22A2	rs6415084	6	160980330	T	C	chr6 160598596:161125454	LPA(intron_variant)	SLC22A3(source:GTEx)		0.0409347	5.71652	1.0873e-08	0.000583846	0.0450425	19.7496	2.65202e-09	0.000186427	0.0122096	1.03261	0.301786	0.0120303	0.534797	0.585792	0.0332264	5.42464	5.80717e-08	0.0360821	17.3775	2.84128e-08
MAR05013(Adipose Tissue) x rs9456575-C	MAR05013	SPRMTDe	Adipose Tissue	Transport of Spermine in Adipose Tissue	SLC22A1	rs9456575	6	161119578	C	T	chr6 160598596:161125454	PLG(upstream_gene_variant);ENSG00000224477(intron_variant)	LPA(source:GTEx)		-0.058352	-6.08542	1.16188e-09	0.000119525	-0.0580023	18.2952	1.14606e-08	0.000615293	0.00988091	0.606745	0.54402	0.00413014	1.23132	0.291981	-0.040786	-4.93606	7.97173e-07	-0.0427128	14.1181	7.42893e-07
MAR06246(Heart) x rs2315065-A	MAR06246	PROSTGE2t2	Heart	Transport of Prostaglandin E2 in Heart	SLC22A1;SLC22A2;SLC22A3;SLCO2A1;SLCO3A1	rs2315065	6	161108144	A	C	chr6 160598596:161125454	intergenic_variant	SLC22A3(source:GTEx); SLC22A2(source:GTEx)		0.067062	5.70077	1.19269e-08	0.000633478	0.069895	18.4559	9.98735e-09	0.000548248	0.0344789	1.69397	0.0902704	0.0421386	5.66383	0.00353298	0.0589034	5.78337	7.32207e-09	0.0630014	19.6363	3.06408e-09
MAR06246(Brain) x rs9364561-C	MAR06246	PROSTGE2t2	Brain	Transport of Prostaglandin E2 in Brain	SLC22A1;SLC22A2;SLC22A3;SLCO2A1;SLCO3A1	rs9364561	6	160988675	C	T	chr6 160598596:161125454	LPA(intron_variant)	SLC22A3(source:GTEx)		0.0435069	5.80039	6.61628e-09	0.000401614	0.0443964	18.2223	1.22119e-08	0.000652045	0.0285528	2.30135	0.0213719	0.0239153	2.00048	0.135282	0.0395043	6.15441	7.53571e-10	0.0391926	19.1789	4.69144e-09
MAR04436(Liver) x rs58247541-C	MAR04436	r2308	Liver	Histamine/Glutathione-HCO3 Antiport in Liver	SLCO1A2;SLCO1B3	rs58247541	6	161100495	C	A	chr6 160598596:161125454	ENSG00000243831(upstream_gene_variant)	LPA(source:GTEx)		0.0568535	5.68751	1.28903e-08	0.000680947	0.0612489	19.396	3.82068e-09	0.000256894	0.0377214	2.26124	0.0237442	0.0313738	1.82722	0.160955	0.0517987	6.04096	1.53201e-09	0.0535151	20.0728	1.93916e-09
MAR04436(Liver) x rs9456574-T	MAR04436	r2308	Liver	Histamine/Glutathione-HCO3 Antiport in Liver	SLCO1A2;SLCO1B3	rs9456574	6	161102831	T	C	chr6 160598596:161125454	intergenic_variant	LPA(source:GTEx)		0.0565952	5.68453	1.31174e-08	0.000689215	0.0607692	19.117	5.04694e-09	0.000324438	0.0352318	2.11868	0.0341174	0.0296664	1.67544	0.187315	0.0509581	5.96555	2.43818e-09	0.0527029	19.5732	3.19324e-09
MAR05013(Adipose Tissue) x rs9458009-A	MAR05013	SPRMTDe	Adipose Tissue	Transport of Spermine in Adipose Tissue	SLC22A1	rs9458009	6	161120563	A	G	chr6 160598596:161125454	PLG(upstream_gene_variant);ENSG00000224477(intron_variant)	LPA(source:GTEx)		-0.0582352	-6.0652	1.31787e-09	0.000126952	-0.0578432	18.1403	1.33793e-08	0.000706656	0.0108487	0.665464	0.505754	0.00522514	1.12178	0.32577	-0.0404432	-4.88843	1.01644e-06	-0.0423151	13.773	1.04891e-06
MAR09583(Heart) x rs9364561-C	MAR09583	HMR_9583	Heart	Transport of Metformin in Heart	SLC22A1;SLC22A2	rs9364561	6	160988675	C	T	chr6 160598596:161125454	LPA(intron_variant)	SLC22A3(source:GTEx)		0.0408195	5.67676	1.37266e-08	0.000713713	0.0454893	21.0161	7.47573e-10	6.5706e-05	0.00755724	0.640881	0.5216	0.00726354	0.346307	0.707297	0.0318036	5.18039	2.21427e-07	0.0349692	17.4076	2.75707e-08
MAR04428(Adipose Tissue) x rs561438973-G	MAR04428	HISDC	Adipose Tissue	Histidine Decarboxylase in Adipose Tissue	DDC;HDC	rs561438973	6	161104970	G	A	chr6 160598596:161125454	intergenic_variant			0.060433	5.67255	1.40683e-08	0.000727448	0.0645425	19.1337	4.96624e-09	0.000321364	0.0146918	0.821668	0.411266	0.0105794	0.560738	0.570817	0.048449	5.2937	1.19863e-07	0.04934	15.5071	1.85534e-07
MAR05013(Adipose Tissue) x rs9457998-G	MAR05013	SPRMTDe	Adipose Tissue	Transport of Spermine in Adipose Tissue	SLC22A1	rs9457998	6	161109053	G	A	chr6 160598596:161125454	intergenic_variant	LPA(source:GTEx)		-0.0575182	-6.0525	1.42617e-09	0.000135318	-0.0571043	18.081	1.41907e-08	0.000737552	0.00991125	0.608701	0.542723	0.00471088	1.24431	0.288215	-0.0403853	-4.92049	8.63264e-07	-0.0421688	14.1178	7.43037e-07
MAR09583(Heart) x rs2063346-T	MAR09583	HMR_9583	Heart	Transport of Metformin in Heart	SLC22A1;SLC22A2	rs2063346	6	160884275	T	C	chr6 160598596:161125454	LPAL2(downstream_gene_variant);LPAL2(intron_variant)	SLC22A3(source:GTEx); LPA(source:GTEx); SLC22A1(source:Interval); LPAL2(source:GTEx)		-0.0408745	-5.66822	1.44289e-08	0.000742167	-0.0428388	21.3293	5.46762e-10	5.13703e-05	-0.027	-2.24947	0.0244828	-0.023257	1.87942	0.152694	-0.0371947	-6.01722	1.77433e-09	-0.0379056	21.6125	4.11793e-10
MAR04436(Liver) x rs372793988-G	MAR04436	r2308	Liver	Histamine/Glutathione-HCO3 Antiport in Liver	SLCO1A2;SLCO1B3	rs372793988	6	161105200	G	A	chr6 160598596:161125454	intergenic_variant	LPA(source:GTEx); PLG(source:GTEx)		0.0569513	5.66043	1.50995e-08	0.000764586	0.0612795	19.1007	5.13083e-09	0.000327675	0.0352428	2.13427	0.0328205	0.0282977	1.71342	0.180334	0.0510739	5.94434	2.7757e-09	0.0523875	19.163	4.8105e-09
MAR05013(Adipose Tissue) x rs673736-G	MAR05013	SPRMTDe	Adipose Tissue	Transport of Spermine in Adipose Tissue	SLC22A1	rs673736	6	160776653	G	A	chr6 160598596:161125454	SLC22A3(intron_variant)	SLC22A3(source:GTEx); LPA(source:GTEx); LPAL2(source:GTEx)	IGF2R(source:Interval)	-0.0439581	-5.80987	6.25225e-09	0.000384291	-0.0426714	18.0087	1.51201e-08	0.000769486	-0.0522511	-4.30105	1.69987e-05	-0.044429	7.17935	0.000762991	-0.0462758	-7.20541	5.78712e-13	-0.0440903	24.7757	1.74192e-11
MAR09583(Heart) x rs540713-C	MAR09583	HMR_9583	Heart	Transport of Metformin in Heart	SLC22A1;SLC22A2	rs540713	6	160766321	C	T	chr6 160598596:161125454	SLC22A3(upstream_gene_variant)	SLC22A3(source:GTEx)		-0.050106	-5.65729	1.53779e-08	0.000773176	-0.0542679	19.2691	4.33731e-09	0.000288303	-0.0265606	-1.773	0.0762284	-0.0288788	2.20488	0.110358	-0.0440075	-5.77218	7.8254e-09	-0.0478526	20.4676	1.30731e-09
MAR06246(Heart) x rs783144-C	MAR06246	PROSTGE2t2	Heart	Transport of Prostaglandin E2 in Heart	SLC22A1;SLC22A2;SLC22A3;SLCO2A1;SLCO3A1	rs783144	6	161119239	C	T	chr6 160598596:161125454	PLG(upstream_gene_variant);ENSG00000224477(upstream_gene_variant)	ENSG00000224477(source:GTEx)		0.0494345	5.74873	8.99157e-09	0.000505018	0.0487069	17.8863	1.71235e-08	0.000849909	0.0350469	2.50371	0.0122897	0.0336742	3.6093	0.0270895	0.0454925	6.20883	5.3382e-10	0.0447318	19.4877	3.45222e-09
MAR06246(Brain) x rs2315065-A	MAR06246	PROSTGE2t2	Brain	Transport of Prostaglandin E2 in Brain	SLC22A1;SLC22A2;SLC22A3;SLCO2A1;SLCO3A1	rs2315065	6	161108144	A	C	chr6 160598596:161125454	intergenic_variant	SLC22A3(source:GTEx); SLC22A2(source:GTEx)		0.067776	5.63846	1.71582e-08	0.000851192	0.0734288	19.4282	3.79175e-09	0.000256894	0.0246929	1.20559	0.227975	0.0378562	3.41025	0.0332523	0.0567388	5.47308	4.42285e-08	0.064605	20.057	2.01477e-09
MAR05013(Adipose Tissue) x rs149100158-G	MAR05013	SPRMTDe	Adipose Tissue	Transport of Spermine in Adipose Tissue	SLC22A1	rs149100158	6	161467704	G	A	chr6 161383079:161551176	MAP3K4(intron_variant)	AGPAT4(source:GTEx)		-0.108697	-6.28123	3.35905e-10	4.50439e-05	-0.103888	18.1635	1.72533e-08	0.00085144	-0.0375513	-1.31498	0.188516	-0.0357697	0.9069	0.404927	-0.0895878	-6.05336	1.41859e-09	-0.086024	16.7465	6.4882e-08
MAR05013(Skeletal Muscle) x rs117379529-T	MAR05013	SPRMTDe	Skeletal Muscle	Transport of Spermine in Skeletal Muscle	SLC22A1	rs117379529	6	161398803	T	C	chr6 161383079:161551176	ENSG00000231863(intron_variant)	SLC22A1(source:Interval)		-0.09723	-5.90384	3.55132e-09	0.000251496	-0.0999955	18.1412	1.86586e-08	0.000900069	-0.052401	-1.81612	0.0693524	-0.0454357	1.92294	0.14897	-0.086214	-6.02768	1.66333e-09	-0.086685	17.8037	2.44105e-08
MAR09583(Heart) x rs471516-C	MAR09583	HMR_9583	Heart	Transport of Metformin in Heart	SLC22A1;SLC22A2	rs471516	6	160718703	C	G	chr6 160598596:161125454	intergenic_variant	SLC22A3(source:GTEx)		-0.0506574	-5.6185	1.92625e-08	0.00090372	-0.0548115	19.25	4.42794e-09	0.000292339	-0.0294403	-1.93291	0.0532475	-0.031848	2.47318	0.0844143	-0.0451518	-5.81951	5.90203e-09	-0.0489813	20.952	8.07066e-10
MAR04428(Adipose Tissue) x rs1965091-A	MAR04428	HISDC	Adipose Tissue	Histidine Decarboxylase in Adipose Tissue	DDC;HDC	rs1965091	6	161120648	A	G	chr6 160598596:161125454	PLG(upstream_gene_variant);ENSG00000224477(intron_variant)	LPA(source:GTEx)		0.0420726	5.61818	1.92981e-08	0.00090372	0.0455782	20.2143	1.66659e-09	0.000123368	0.037268	2.82351	0.00475016	0.0355169	4.44727	0.0117154	0.0409026	6.2798	3.39011e-10	0.0427261	23.402	6.87841e-11
MAR04436(Liver) x rs1998045-T	MAR04436	r2308	Liver	Histamine/Glutathione-HCO3 Antiport in Liver	SLCO1A2;SLCO1B3	rs1998045	6	161097821	T	C	chr6 160598596:161125454	ENSG00000243831(upstream_gene_variant)	LPA(source:GTEx)		0.0554159	5.61089	2.01293e-08	0.000923569	0.0594699	18.7263	7.45448e-09	0.000441449	0.0362329	2.17111	0.0299231	0.0300735	1.77652	0.169321	0.0504401	5.93441	2.94907e-09	0.0521163	19.4971	3.44493e-09
MAR05013(Adipose Tissue) x rs9457997-A	MAR05013	SPRMTDe	Adipose Tissue	Transport of Spermine in Adipose Tissue	SLC22A1	rs9457997	6	161107018	A	G	chr6 160598596:161125454	intergenic_variant	LPA(source:GTEx)		-0.0574181	-5.99874	1.98858e-09	0.000170474	-0.0569748	17.682	2.11458e-08	0.000979239	0.00690273	0.423443	0.671972	0.00281491	0.962121	0.382142	-0.0409277	-4.95852	7.1032e-07	-0.0423663	13.7459	1.07769e-06
MAR04428(Adipose Tissue) x rs7452732-G	MAR04428	HISDC	Adipose Tissue	Histidine Decarboxylase in Adipose Tissue	DDC;HDC	rs7452732	6	161120058	G	A	chr6 160598596:161125454	PLG(upstream_gene_variant);ENSG00000224477(intron_variant)	LPA(source:GTEx)		0.0419179	5.59907	2.15507e-08	0.000940232	0.0454646	20.1965	1.69645e-09	0.000124634	0.037242	2.82085	0.00478971	0.0354415	4.35319	0.0128709	0.0407801	6.26193	3.80231e-10	0.0426095	23.3874	6.97955e-11
MAR04436(Liver) x rs528250029-G	MAR04436	r2308	Liver	Histamine/Glutathione-HCO3 Antiport in Liver	SLCO1A2;SLCO1B3	rs528250029	6	161105153	G	A	chr6 160598596:161125454	intergenic_variant			0.0554163	5.59792	2.16941e-08	0.000942282	0.0596546	18.6378	8.14167e-09	0.000467963	0.0354061	2.14573	0.0318942	0.0281011	1.70831	0.181257	0.0501202	5.90419	3.54382e-09	0.0514448	18.9408	6.00357e-09
MAR09583(Heart) x rs3106166-G	MAR09583	HMR_9583	Heart	Transport of Metformin in Heart	SLC22A1;SLC22A2	rs3106166	6	160838361	G	A	chr6 160598596:161125454	SLC22A3(intron_variant)	SLC22A3(source:GTEx); LPAL2(source:GTEx); LPA(source:GTEx)		-0.0421152	-5.7636	8.23387e-09	0.000473343	-0.0434547	17.6173	2.23614e-08	0.00102581	-0.0302746	-2.53274	0.0113175	-0.0227363	2.10483	0.121878	-0.0388942	-6.23855	4.41636e-10	-0.0379778	18.1515	1.31049e-08
MAR05013(Adipose Tissue) x rs1998045-T	MAR05013	SPRMTDe	Adipose Tissue	Transport of Spermine in Adipose Tissue	SLC22A1	rs1998045	6	161097821	T	C	chr6 160598596:161125454	ENSG00000243831(upstream_gene_variant)	LPA(source:GTEx)		-0.0575576	-6.00007	1.97236e-09	0.000170474	-0.056978	17.6095	2.27397e-08	0.00103712	0.00710894	0.435367	0.663296	0.0022986	0.368825	0.691563	-0.0409653	-4.95283	7.31436e-07	-0.0425527	13.5596	1.29833e-06
MAR04428(Adipose Tissue) x rs9457991-C	MAR04428	HISDC	Adipose Tissue	Histidine Decarboxylase in Adipose Tissue	DDC;HDC	rs9457991	6	161099290	C	T	chr6 160598596:161125454	ENSG00000243831(upstream_gene_variant)	LPA(source:GTEx); PLG(source:GTEx)		0.0586612	5.58368	2.35482e-08	0.00100495	0.0624138	18.5108	9.24374e-09	0.000525129	0.018368	1.02301	0.306302	0.0142041	0.417012	0.659033	0.0483845	5.33595	9.50469e-08	0.0494065	15.7562	1.44608e-07
MAR04428(Adipose Tissue) x rs5014650-A	MAR04428	HISDC	Adipose Tissue	Histidine Decarboxylase in Adipose Tissue	DDC;HDC	rs5014650	6	161099503	A	G	chr6 160598596:161125454	ENSG00000243831(upstream_gene_variant)	LPA(source:GTEx); PLG(source:GTEx)		0.058647	5.58273	2.36777e-08	0.00100608	0.0623837	18.4885	9.45245e-09	0.000530813	0.0186716	1.041	0.297876	0.0146945	0.437956	0.645375	0.0484366	5.3434	9.12194e-08	0.0495311	15.8423	1.3269e-07
MAR01721(Skeletal Muscle) x rs11645691-T	MAR01721	STRDNCCRNt	Skeletal Muscle	Transport of Stearidonoyl-Carnitine [Mitochondria] in Skeletal Muscle	SLC25A20	rs11645691	16	75409235	T	A	chr16 75304623:75516739	CFDP1(intron_variant);ENSG00000261783(downstream_gene_variant)	BCAR1(source:GTEx and Interval); CFDP1(source:GTEx and Interval); TMEM170A(source:GTEx and Interval); ENSG00000280152(source:GTEx); CHST6(source:GTEx and Interval); ENSG00000261783(source:Interval); ENSG00000261476(source:GTEx)	CFDP1(source:Interval)	0.0505787	5.66503	1.46996e-08	0.000752131	0.0495214	17.5412	2.42248e-08	0.00109081	0.00979642	0.677405	0.498149	0.0100052	0.778794	0.458982	0.0393243	5.17625	2.2639e-07	0.0385907	15.5135	1.83683e-07
MAR05013(Adipose Tissue) x rs7758766-T	MAR05013	SPRMTDe	Adipose Tissue	Transport of Spermine in Adipose Tissue	SLC22A1	rs7758766	6	161106508	T	G	chr6 160598596:161125454	intergenic_variant	LPA(source:GTEx); PLG(source:GTEx)		-0.0572217	-5.99657	2.01529e-09	0.000171262	-0.0565613	17.5207	2.48382e-08	0.0011133	0.0105349	0.650866	0.515133	0.00655647	1.56725	0.208704	-0.0397458	-4.83514	1.33055e-06	-0.0409005	13.0344	2.1938e-06
MAR04428(Adipose Tissue) x rs2115868-A	MAR04428	HISDC	Adipose Tissue	Histidine Decarboxylase in Adipose Tissue	DDC;HDC	rs2115868	6	161099959	A	T	chr6 160598596:161125454	ENSG00000243831(upstream_gene_variant)	LPA(source:GTEx); PLG(source:GTEx)		0.0584096	5.55943	2.70659e-08	0.00114013	0.062153	18.3384	1.09809e-08	0.000596093	0.0182061	1.01542	0.309907	0.0140746	0.381505	0.68285	0.0481335	5.30996	1.09652e-07	0.0491892	15.6266	1.64608e-07
MAR04436(Liver) x rs9457997-A	MAR04436	r2308	Liver	Histamine/Glutathione-HCO3 Antiport in Liver	SLCO1A2;SLCO1B3	rs9457997	6	161107018	A	G	chr6 160598596:161125454	intergenic_variant	LPA(source:GTEx)		0.0547868	5.55852	2.72075e-08	0.00114118	0.0591565	18.4819	9.5126e-09	0.000531139	0.0371208	2.22925	0.0257971	0.0306335	1.76469	0.171332	0.0502032	5.91888	3.24138e-09	0.0520222	19.333	4.05777e-09
MAR05013(Adipose Tissue) x rs528250029-G	MAR05013	SPRMTDe	Adipose Tissue	Transport of Spermine in Adipose Tissue	SLC22A1	rs528250029	6	161105153	G	A	chr6 160598596:161125454	intergenic_variant			-0.0575083	-5.98837	2.11953e-09	0.000178568	-0.0567646	17.417	2.7556e-08	0.00119117	0.0101519	0.629464	0.529046	0.00538062	1.77671	0.169281	-0.039798	-4.82324	1.41244e-06	-0.0409642	12.8826	2.55337e-06
MAR04428(Adipose Tissue) x rs4252053-G	MAR04428	HISDC	Adipose Tissue	Histidine Decarboxylase in Adipose Tissue	DDC;HDC	rs4252053	6	161122274	G	A	chr6 160598596:161125454	PLG(upstream_gene_variant);ENSG00000224477(downstream_gene_variant)			0.0585211	5.55113	2.83834e-08	0.0011575	0.063011	18.74	7.35353e-09	0.000438126	0.0149388	0.836875	0.402663	0.0114733	1.04046	0.353357	0.0472511	5.20537	1.93607e-07	0.0489023	15.9824	1.15364e-07
MAR04436(Liver) x rs9457993-C	MAR04436	r2308	Liver	Histamine/Glutathione-HCO3 Antiport in Liver	SLCO1A2;SLCO1B3	rs9457993	6	161100887	C	T	chr6 160598596:161125454	ENSG00000243831(upstream_gene_variant)	LPA(source:GTEx); PLG(source:GTEx)		0.0551473	5.54919	2.87e-08	0.0011575	0.0594698	18.4939	9.40158e-09	0.000530813	0.0377138	2.24152	0.0249926	0.0313866	1.88926	0.15127	0.0506383	5.91793	3.2601e-09	0.0520423	19.1867	4.69648e-09
MAR01721(Skeletal Muscle) x rs7189407-A	MAR01721	STRDNCCRNt	Skeletal Muscle	Transport of Stearidonoyl-Carnitine [Mitochondria] in Skeletal Muscle	SLC25A20	rs7189407	16	75337332	A	G	chr16 75304623:75516739	CFDP1(intron_variant)			0.0508943	5.6269	1.83478e-08	0.00089209	0.0500307	17.3648	2.88974e-08	0.00123843	0.010992	0.755869	0.449728	0.0109743	0.770714	0.462706	0.0397639	5.1773	2.25117e-07	0.039131	15.4685	1.92155e-07
MAR04428(Adipose Tissue) x rs9457997-A	MAR04428	HISDC	Adipose Tissue	Histidine Decarboxylase in Adipose Tissue	DDC;HDC	rs9457997	6	161107018	A	G	chr6 160598596:161125454	intergenic_variant	LPA(source:GTEx)		0.0582888	5.54702	2.90573e-08	0.0011575	0.0622417	18.3095	1.1303e-08	0.000610187	0.0138279	0.768394	0.442253	0.0101778	0.588378	0.555261	0.0469839	5.17764	2.24706e-07	0.0483656	15.2111	2.49326e-07
MAR05013(Adipose Tissue) x rs622217-T	MAR05013	SPRMTDe	Adipose Tissue	Transport of Spermine in Adipose Tissue	SLC22A1	rs622217	6	160766770	T	C	chr6 160598596:161125454	SLC22A3(upstream_gene_variant)	SLC22A3(source:GTEx); LPAL2(source:GTEx)	IGF2R(source:Interval)	-0.0441921	-5.83993	5.22224e-09	0.000331403	-0.042934	17.3485	2.92565e-08	0.00124834	-0.0461959	-3.8243	0.000131144	-0.0388745	5.55315	0.00387772	-0.0447569	-6.97928	2.96704e-12	-0.0426307	22.8927	1.14457e-10
MAR04436(Liver) x rs9457994-C	MAR04436	r2308	Liver	Histamine/Glutathione-HCO3 Antiport in Liver	SLCO1A2;SLCO1B3	rs9457994	6	161100998	C	T	chr6 160598596:161125454	ENSG00000243831(upstream_gene_variant)	LPA(source:GTEx); PLG(source:GTEx)		0.0550915	5.54309	2.97178e-08	0.00116123	0.0594321	18.4596	9.72971e-09	0.000540174	0.0359501	2.15349	0.03128	0.0297204	1.71246	0.180509	0.0500824	5.86453	4.50405e-09	0.0515027	18.8333	6.6847e-09
MAR04436(Liver) x rs9457992-G	MAR04436	r2308	Liver	Histamine/Glutathione-HCO3 Antiport in Liver	SLCO1A2;SLCO1B3	rs9457992	6	161100785	G	A	chr6 160598596:161125454	ENSG00000243831(upstream_gene_variant)	LPA(source:GTEx); PLG(source:GTEx)		0.0550558	5.54062	3.01408e-08	0.00116123	0.05937	18.4428	9.89389e-09	0.000546186	0.0335551	2.02912	0.0424459	0.0271051	1.51953	0.218897	0.049352	5.79429	6.86122e-09	0.0508467	18.5086	9.24657e-09
MAR05013(Adipose Tissue) x rs2115868-A	MAR05013	SPRMTDe	Adipose Tissue	Transport of Spermine in Adipose Tissue	SLC22A1	rs2115868	6	161099959	A	T	chr6 160598596:161125454	ENSG00000243831(upstream_gene_variant)	LPA(source:GTEx); PLG(source:GTEx)		-0.0571254	-5.96613	2.4294e-09	0.000199514	-0.0564247	17.3167	3.04563e-08	0.00128273	0.00793109	0.490191	0.623998	0.00330824	1.00619	0.365671	-0.0402511	-4.88477	1.03552e-06	-0.0415468	13.0613	2.13581e-06
MAR05013(Adipose Tissue) x rs9457991-C	MAR05013	SPRMTDe	Adipose Tissue	Transport of Spermine in Adipose Tissue	SLC22A1	rs9457991	6	161099290	C	T	chr6 160598596:161125454	ENSG00000243831(upstream_gene_variant)	LPA(source:GTEx); PLG(source:GTEx)		-0.0570801	-5.96091	2.50836e-09	0.000204281	-0.0563978	17.2981	3.10275e-08	0.00128464	0.00793928	0.490473	0.623799	0.00329947	1.1075	0.330451	-0.0402249	-4.8807	1.05712e-06	-0.041477	13.0297	2.20429e-06
MAR09583(Heart) x rs568567-G	MAR09583	HMR_9583	Heart	Transport of Metformin in Heart	SLC22A1;SLC22A2	rs568567	6	160705154	G	A	chr6 160598596:161125454	intergenic_variant	SLC22A3(source:GTEx)		-0.0500102	-5.53386	3.1326e-08	0.00119024	-0.0540434	18.6506	8.05691e-09	0.000465831	-0.0298741	-1.96103	0.0498757	-0.0325231	2.60203	0.074218	-0.0447686	-5.75994	8.4145e-09	-0.0485637	20.5782	1.17234e-09
MAR04428(Adipose Tissue) x rs58247541-C	MAR04428	HISDC	Adipose Tissue	Histidine Decarboxylase in Adipose Tissue	DDC;HDC	rs58247541	6	161100495	C	A	chr6 160598596:161125454	ENSG00000243831(upstream_gene_variant)	LPA(source:GTEx)		0.0588203	5.53332	3.14219e-08	0.00119024	0.0625115	18.1051	1.38725e-08	0.000724871	0.0157001	0.86955	0.384547	0.0122444	0.805864	0.446753	0.0477209	5.20945	1.89401e-07	0.0488397	15.0812	2.83958e-07
MAR01721(Skeletal Muscle) x rs10871308-T	MAR01721	STRDNCCRNt	Skeletal Muscle	Transport of Stearidonoyl-Carnitine [Mitochondria] in Skeletal Muscle	SLC25A20	rs10871308	16	75342846	T	C	chr16 75304623:75516739	CFDP1(intron_variant)	BCAR1(source:GTEx and Interval); CFDP1(source:GTEx and Interval); TMEM170A(source:GTEx and Interval); ENSG00000280152(source:GTEx)	CFDP1(source:Interval)	0.0491427	5.5474	2.89954e-08	0.0011575	0.048099	17.2269	3.31608e-08	0.00135264	0.0121564	0.854147	0.393024	0.0134876	0.768806	0.463587	0.0388145	5.16096	2.45692e-07	0.0384032	15.5916	1.69869e-07
MAR03105(Skeletal Muscle) x rs3903279-G	MAR03105	ACACT1x	Skeletal Muscle	Acetyl Coenzyme A C-Acetyltransferase [Peroxisome] in Skeletal Muscle	ACAT2	rs3903279	6	160625033	G	T	chr6 160598596:161125454	SLC22A2(intron_variant)	SLC22A1(source:Interval)		0.0975631	5.83159	5.49021e-09	0.000343942	0.0992357	17.3981	3.32422e-08	0.00135264	0.0119425	0.430754	0.666647	0.0152055	0.233722	0.791692	0.074708	5.21551	1.83309e-07	0.0772252	14.4283	5.98736e-07
MAR05013(Adipose Tissue) x rs675162-A	MAR05013	SPRMTDe	Adipose Tissue	Transport of Spermine in Adipose Tissue	SLC22A1	rs675162	6	160776325	A	G	chr6 160598596:161125454	SLC22A3(intron_variant)	SLC22A3(source:GTEx); LPAL2(source:GTEx); LPA(source:GTEx)	IGF2R(source:Interval)	-0.0427067	-5.66263	1.49072e-08	0.000758777	-0.0414918	17.2147	3.34452e-08	0.00135264	-0.0500147	-4.1208	3.77556e-05	-0.0418107	6.31824	0.00180462	-0.0447424	-6.98461	2.85644e-12	-0.0424881	23.2365	8.11615e-11
MAR04428(Adipose Tissue) x rs9456574-T	MAR04428	HISDC	Adipose Tissue	Histidine Decarboxylase in Adipose Tissue	DDC;HDC	rs9456574	6	161102831	T	C	chr6 160598596:161125454	intergenic_variant	LPA(source:GTEx)		0.0584872	5.52047	3.38088e-08	0.00124812	0.0622535	18.0433	1.47514e-08	0.000758624	0.0107111	0.595831	0.551288	0.00830369	0.542278	0.581452	0.0461709	5.05849	4.22592e-07	0.0475211	14.3999	5.60818e-07
MAR05013(Adipose Tissue) x rs5014650-A	MAR05013	SPRMTDe	Adipose Tissue	Transport of Spermine in Adipose Tissue	SLC22A1	rs5014650	6	161099503	A	G	chr6 160598596:161125454	ENSG00000243831(upstream_gene_variant)	LPA(source:GTEx); PLG(source:GTEx)		-0.0569102	-5.94308	2.79717e-09	0.000222246	-0.0562308	17.1948	3.44018e-08	0.00136597	0.00624684	0.386335	0.699248	0.00162703	1.02654	0.358308	-0.0405111	-4.91675	8.79916e-07	-0.0418231	13.2469	1.77425e-06
MAR05013(Adipose Tissue) x rs372793988-G	MAR05013	SPRMTDe	Adipose Tissue	Transport of Spermine in Adipose Tissue	SLC22A1	rs372793988	6	161105200	G	A	chr6 160598596:161125454	intergenic_variant	LPA(source:GTEx); PLG(source:GTEx)		-0.0576704	-5.94327	2.79388e-09	0.000222246	-0.0569812	17.1948	3.44212e-08	0.00136597	0.00988564	0.612878	0.539957	0.00524389	1.79594	0.166059	-0.0397185	-4.77681	1.78095e-06	-0.0407482	12.4357	3.99164e-06
MAR06246(Brain) x rs7454595-C	MAR06246	PROSTGE2t2	Brain	Transport of Prostaglandin E2 in Brain	SLC22A1;SLC22A2;SLC22A3;SLCO2A1;SLCO3A1	rs7454595	6	160995956	C	T	chr6 160598596:161125454	LPA(intron_variant)	SLC22A3(source:GTEx)		0.0420089	5.63152	1.78625e-08	0.000877717	0.0429262	17.1804	3.46106e-08	0.00136597	0.0272831	2.20041	0.0277776	0.0228005	1.79058	0.166874	0.0380954	5.95988	2.52417e-09	0.0378704	18.0543	1.44411e-08
MAR09583(Heart) x rs117515500-T	MAR09583	HMR_9583	Heart	Transport of Metformin in Heart	SLC22A1;SLC22A2	rs117515500	6	161164724	T	C	chr6 161127125:161313619	PLG(intron_variant);ENSG00000287558(non_coding_transcript_exon_variant)	SLC22A1(source:GTEx); LPAL2(source:GTEx)		-0.074582	-5.51202	3.5473e-08	0.00127923	-0.0803392	17.427	3.45442e-08	0.00136597	-0.0534982	-1.98681	0.0469431	-0.0527422	1.79711	0.168397	-0.0703314	-5.81725	5.98253e-09	-0.0747313	18.7571	9.11789e-09
MAR04428(Adipose Tissue) x rs7772437-T	MAR04428	HISDC	Adipose Tissue	Histidine Decarboxylase in Adipose Tissue	DDC;HDC	rs7772437	6	161115245	T	A	chr6 160598596:161125454	ENSG00000224477(upstream_gene_variant)	LPA(source:GTEx)		0.0411816	5.50201	3.75475e-08	0.00134412	0.044738	19.4628	3.53276e-09	0.00024175	0.0369684	2.8022	0.0050755	0.0352257	4.34257	0.0130083	0.0401557	6.16825	6.90482e-10	0.04203	22.6746	1.42353e-10
MAR04436(Liver) x rs5014650-A	MAR04436	r2308	Liver	Histamine/Glutathione-HCO3 Antiport in Liver	SLCO1A2;SLCO1B3	rs5014650	6	161099503	A	G	chr6 160598596:161125454	ENSG00000243831(upstream_gene_variant)	LPA(source:GTEx); PLG(source:GTEx)		0.0541984	5.50024	3.79273e-08	0.0013484	0.0583479	18.1252	1.35833e-08	0.000713572	0.0346057	2.09272	0.0363745	0.0276784	1.63818	0.194421	0.0490643	5.79622	6.78267e-09	0.050528	18.5586	8.7946e-09
MAR06246(Brain) x rs7770628-C	MAR06246	PROSTGE2t2	Brain	Transport of Prostaglandin E2 in Brain	SLC22A1;SLC22A2;SLC22A3;SLCO2A1;SLCO3A1	rs7770628	6	161018174	C	T	chr6 160598596:161125454	LPA(intron_variant)	SLC22A3(source:GTEx)		0.0416926	5.63143	1.78726e-08	0.000877717	0.0419657	17.062	3.89607e-08	0.00149291	0.0274847	2.2279	0.0258875	0.0230504	2.00851	0.1342	0.0379305	5.97506	2.3001e-09	0.03729	17.8531	1.76594e-08
MAR04428(Adipose Tissue) x rs528250029-G	MAR04428	HISDC	Adipose Tissue	Histidine Decarboxylase in Adipose Tissue	DDC;HDC	rs528250029	6	161105153	G	A	chr6 160598596:161125454	intergenic_variant			0.0578866	5.4912	3.99218e-08	0.00140342	0.0616583	17.8929	1.71353e-08	0.000849909	0.0146795	0.821232	0.411514	0.0104813	0.492511	0.611114	0.0467369	5.1471	2.64551e-07	0.0476027	14.626	4.47328e-07
MAR05013(Adipose Tissue) x rs9456574-T	MAR05013	SPRMTDe	Adipose Tissue	Transport of Spermine in Adipose Tissue	SLC22A1	rs9456574	6	161102831	T	C	chr6 160598596:161125454	intergenic_variant	LPA(source:GTEx)		-0.0570844	-5.90399	3.54823e-09	0.000251496	-0.0565398	17.0458	3.99374e-08	0.00151873	0.00735171	0.452178	0.651141	0.00282313	0.868874	0.419478	-0.0402497	-4.84334	1.27672e-06	-0.0415822	12.8103	2.7452e-06
MAR01721(Skeletal Muscle) x rs12922897-G	MAR01721	STRDNCCRNt	Skeletal Muscle	Transport of Stearidonoyl-Carnitine [Mitochondria] in Skeletal Muscle	SLC25A20	rs12922897	16	75404054	G	A	chr16 75304623:75516739	CFDP1(intron_variant)	BCAR1(source:GTEx and Interval); CFDP1(source:GTEx and Interval); TMEM170A(source:GTEx and Interval); ENSG00000280152(source:GTEx); CHST6(source:GTEx and Interval); ENSG00000261783(source:GTEx and Interval); ENSG00000261476(source:GTEx)	CFDP1(source:Interval)	0.0502054	5.62284	1.87847e-08	0.000902949	0.049242	17.0408	3.99455e-08	0.00151873	0.0105778	0.730359	0.46517	0.0107102	0.968981	0.379499	0.0392918	5.16963	2.34564e-07	0.0386137	15.3756	2.10839e-07
MAR04436(Liver) x rs9457991-C	MAR04436	r2308	Liver	Histamine/Glutathione-HCO3 Antiport in Liver	SLCO1A2;SLCO1B3	rs9457991	6	161099290	C	T	chr6 160598596:161125454	ENSG00000243831(upstream_gene_variant)	LPA(source:GTEx); PLG(source:GTEx)		0.0540727	5.4873	4.08122e-08	0.00142447	0.0582192	18.0565	1.45484e-08	0.00075214	0.0347236	2.09822	0.0358858	0.027574	1.62466	0.197065	0.049008	5.78825	7.11248e-09	0.0503891	18.4637	9.66879e-09
MAR04428(Adipose Tissue) x rs9457998-G	MAR04428	HISDC	Adipose Tissue	Histidine Decarboxylase in Adipose Tissue	DDC;HDC	rs9457998	6	161109053	G	A	chr6 160598596:161125454	intergenic_variant	LPA(source:GTEx)		0.0571628	5.48106	4.2278e-08	0.00146516	0.0612771	18.1546	1.31899e-08	0.000700438	0.0125618	0.700672	0.483508	0.00907079	0.658661	0.517582	0.0458861	5.09007	3.57922e-07	0.0474786	15.2371	2.42881e-07
MAR01721(Skeletal Muscle) x rs4888396-T	MAR01721	STRDNCCRNt	Skeletal Muscle	Transport of Stearidonoyl-Carnitine [Mitochondria] in Skeletal Muscle	SLC25A20	rs4888396	16	75420750	T	C	chr16 75304623:75516739	CFDP1(intron_variant)	BCAR1(source:GTEx and Interval); CFDP1(source:GTEx and Interval); TMEM170A(source:GTEx and Interval); ENSG00000280152(source:GTEx); CHST6(source:GTEx)	CFDP1(source:Interval)	0.0497586	5.54959	2.86344e-08	0.0011575	0.0485546	16.9479	4.38347e-08	0.00163036	0.012742	0.88214	0.377701	0.014577	0.579263	0.560326	0.0394627	5.18029	2.21546e-07	0.0390721	15.0777	2.83972e-07
MAR01721(Skeletal Muscle) x rs3851739-G	MAR01721	STRDNCCRNt	Skeletal Muscle	Transport of Stearidonoyl-Carnitine [Mitochondria] in Skeletal Muscle	SLC25A20	rs3851739	16	75387564	G	A	chr16 75304623:75516739	CFDP1(intron_variant)	BCAR1(source:GTEx and Interval); CFDP1(source:GTEx and Interval); TMEM170A(source:GTEx and Interval); ENSG00000280152(source:GTEx); CHST6(source:GTEx and Interval); ENSG00000261783(source:Interval); ENSG00000261476(source:GTEx)	CFDP1(source:Interval)	0.0494703	5.54358	2.96357e-08	0.00116123	0.0485017	16.9468	4.38826e-08	0.00163036	0.00902203	0.614911	0.538614	0.00940316	0.781944	0.457541	0.0385477	5.05585	4.28479e-07	0.0379253	15.136	2.67909e-07
MAR04428(Adipose Tissue) x rs9458009-A	MAR04428	HISDC	Adipose Tissue	Histidine Decarboxylase in Adipose Tissue	DDC;HDC	rs9458009	6	161120563	A	G	chr6 160598596:161125454	PLG(upstream_gene_variant);ENSG00000224477(intron_variant)	LPA(source:GTEx)		0.0575382	5.47303	4.42401e-08	0.00152236	0.0617082	18.034	1.48828e-08	0.000761375	0.0105821	0.590309	0.554983	0.0070022	0.694848	0.499192	0.0455215	5.01969	5.17558e-07	0.0470326	14.6805	4.23627e-07
MAR04436(Liver) x rs2115868-A	MAR04436	r2308	Liver	Histamine/Glutathione-HCO3 Antiport in Liver	SLCO1A2;SLCO1B3	rs2115868	6	161099959	A	T	chr6 160598596:161125454	ENSG00000243831(upstream_gene_variant)	LPA(source:GTEx); PLG(source:GTEx)		0.053921	5.47186	4.45335e-08	0.00152708	0.0580927	17.9514	1.61585e-08	0.000809682	0.0345842	2.09135	0.0364968	0.0273043	1.59243	0.203517	0.0488539	5.77113	7.87398e-09	0.0502384	18.3291	1.1061e-08
MAR08410(Brain) x rs74298710-C	MAR08410	SPODMm	Brain	Superoxide Dismutase in Brain	SOD2	rs74298710	6	160626179	C	T	chr6 160598596:161125454	SLC22A2(intron_variant)	SLC22A1(source:Interval)		-0.0999587	-5.72803	1.01603e-08	0.000554538	-0.101552	17.0792	4.54916e-08	0.00167738	-0.0151339	-0.518447	0.604146	-0.0204423	0.282206	0.754269	-0.0776252	-5.1825	2.18934e-07	-0.0796537	14.4094	6.10208e-07
MAR09583(Heart) x rs4708867-G	MAR09583	HMR_9583	Heart	Transport of Metformin in Heart	SLC22A1;SLC22A2	rs4708867	6	160842725	G	A	chr6 160598596:161125454	SLC22A3(intron_variant)	SLC22A1(source:GTEx)		-0.0553657	-5.46537	4.61955e-08	0.00157006	-0.0610474	19.2073	4.71104e-09	0.000308942	-0.0453872	-2.52163	0.0116811	-0.0427816	2.8079	0.0605428	-0.0529652	-5.99962	1.97779e-09	-0.0566603	21.3601	5.47715e-10
MAR03105(Skeletal Muscle) x rs74298710-C	MAR03105	ACACT1x	Skeletal Muscle	Acetyl Coenzyme A C-Acetyltransferase [Peroxisome] in Skeletal Muscle	ACAT2	rs74298710	6	160626179	C	T	chr6 160598596:161125454	SLC22A2(intron_variant)	SLC22A1(source:Interval)		0.0973117	5.79186	6.96122e-09	0.000419944	0.0985331	17.0568	4.64967e-08	0.0017016	0.0106946	0.387214	0.698598	0.013419	0.188152	0.828562	0.0739163	5.14946	2.61236e-07	0.0754347	13.7768	1.1389e-06
MAR01721(Skeletal Muscle) x rs1862705-G	MAR01721	STRDNCCRNt	Skeletal Muscle	Transport of Stearidonoyl-Carnitine [Mitochondria] in Skeletal Muscle	SLC25A20	rs1862705	16	75346788	G	C	chr16 75304623:75516739	CFDP1(intron_variant)	BCAR1(source:GTEx and Interval); CFDP1(source:GTEx and Interval); TMEM170A(source:GTEx and Interval); ENSG00000280152(source:GTEx); CHST6(source:GTEx)	CFDP1(source:Interval)	0.0486861	5.46798	4.5518e-08	0.00155539	0.047656	16.8585	4.79242e-08	0.0017473	0.0152114	1.06454	0.287082	0.0163759	0.850665	0.427155	0.0393237	5.20374	1.95316e-07	0.0388684	15.6144	1.66053e-07
MAR01721(Skeletal Muscle) x rs9934007-C	MAR01721	STRDNCCRNt	Skeletal Muscle	Transport of Stearidonoyl-Carnitine [Mitochondria] in Skeletal Muscle	SLC25A20	rs9934007	16	75390532	C	T	chr16 75304623:75516739	CFDP1(intron_variant)	BCAR1(source:GTEx and Interval); CFDP1(source:GTEx and Interval); TMEM170A(source:GTEx and Interval); ENSG00000280152(source:GTEx); CHST6(source:GTEx and Interval); ENSG00000261783(source:GTEx and Interval); ENSG00000261476(source:GTEx)	CFDP1(source:Interval)	0.0496076	5.55588	2.76213e-08	0.00114868	0.0485962	16.836	4.90186e-08	0.00178055	0.0103445	0.715278	0.474437	0.0107706	1.01602	0.362062	0.0387719	5.10323	3.33902e-07	0.0381381	15.2931	2.2895e-07
MAR04428(Adipose Tissue) x rs9458004-A	MAR04428	HISDC	Adipose Tissue	Histidine Decarboxylase in Adipose Tissue	DDC;HDC	rs9458004	6	161117450	A	G	chr6 160598596:161125454	ENSG00000224477(upstream_gene_variant)	LPA(source:GTEx)		0.0571245	5.45476	4.90403e-08	0.00161475	0.0613201	17.9536	1.61247e-08	0.000809682	0.0111422	0.621839	0.534048	0.00756444	0.737376	0.478412	0.0454167	5.02317	5.08244e-07	0.046996	14.7609	3.90874e-07
MAR09583(Heart) x rs58247541-C	MAR09583	HMR_9583	Heart	Transport of Metformin in Heart	SLC22A1;SLC22A2	rs58247541	6	161100495	C	A	chr6 160598596:161125454	ENSG00000243831(upstream_gene_variant)	LPA(source:GTEx)		-0.0492145	-5.45464	4.90727e-08	0.00161475	-0.0532335	17.8607	1.76977e-08	0.000868983	-0.0282595	-1.78058	0.0749808	-0.0321321	2.42279	0.0887639	-0.0440963	-5.62193	1.88841e-08	-0.0480956	18.7226	7.46876e-09
MAR05013(Adipose Tissue) x rs561438973-G	MAR05013	SPRMTDe	Adipose Tissue	Transport of Spermine in Adipose Tissue	SLC22A1	rs561438973	6	161104970	G	A	chr6 160598596:161125454	intergenic_variant			-0.0568016	-5.84903	4.94456e-09	0.000316527	-0.0564548	16.8363	4.92411e-08	0.00178201	0.0102187	0.633549	0.526375	0.00556852	1.70027	0.18272	-0.0389701	-4.68409	2.81211e-06	-0.0402502	12.133	5.40154e-06
MAR09583(Heart) x rs9456574-T	MAR09583	HMR_9583	Heart	Transport of Metformin in Heart	SLC22A1;SLC22A2	rs9456574	6	161102831	T	C	chr6 160598596:161125454	intergenic_variant	LPA(source:GTEx)		-0.0491028	-5.45281	4.95796e-08	0.00162595	-0.0532325	17.9997	1.54016e-08	0.000779748	-0.0274706	-1.73796	0.0822185	-0.0308466	2.38894	0.0918158	-0.043802	-5.59818	2.16617e-08	-0.04775	18.5357	8.99956e-09
MAR05013(Adipose Tissue) x rs180702857-A	MAR05013	SPRMTDe	Adipose Tissue	Transport of Spermine in Adipose Tissue	SLC22A1	rs180702857	6	161513367	A	T	chr6 161383079:161551176	MAP3K4(intron_variant)			-0.101009	-5.88258	4.0392e-09	0.000278307	-0.0974018	17.0438	4.98696e-08	0.0017981	-0.0325692	-1.13676	0.255637	-0.0298356	0.566728	0.568048	-0.0829228	-5.63017	1.80034e-08	-0.0802482	15.2895	2.6669e-07
MAR09583(Heart) x rs2314851-T	MAR09583	HMR_9583	Heart	Transport of Metformin in Heart	SLC22A1;SLC22A2	rs2314851	6	161123413	T	G	chr6 160598596:161125454	PLG(intron_variant);ENSG00000224477(downstream_gene_variant)	LPA(source:GTEx)		0.0391916	5.44739	5.11152e-08	0.00165419	0.0436312	17.8196	1.82665e-08	0.000887985	0.0131803	1.10934	0.267284	0.0149588	1.10143	0.332403	0.0322127	5.23428	1.65633e-07	0.0359277	16.6213	6.05173e-08
MAR04428(Adipose Tissue) x rs1009124-A	MAR04428	HISDC	Adipose Tissue	Histidine Decarboxylase in Adipose Tissue	DDC;HDC	rs1009124	6	161117913	A	G	chr6 160598596:161125454	ENSG00000224477(upstream_gene_variant)	LPA(source:GTEx)		0.0407826	5.44693	5.12463e-08	0.00165419	0.0443174	19.0827	5.16649e-09	0.00032781	0.037646	2.85234	0.00433981	0.0360027	4.57717	0.0102885	0.0400189	6.1451	7.99152e-10	0.0419315	22.5087	1.68023e-10
MAR04428(Adipose Tissue) x rs7758766-T	MAR04428	HISDC	Adipose Tissue	Histidine Decarboxylase in Adipose Tissue	DDC;HDC	rs7758766	6	161106508	T	G	chr6 160598596:161125454	intergenic_variant	LPA(source:GTEx); PLG(source:GTEx)		0.0570795	5.44657	5.13515e-08	0.00165419	0.0608406	17.6058	2.28203e-08	0.00103712	0.0164987	0.920908	0.357098	0.0119698	0.668907	0.512307	0.0467338	5.16628	2.38794e-07	0.0476642	14.8946	3.41997e-07
MAR09583(Heart) x rs4252045-A	MAR09583	HMR_9583	Heart	Transport of Metformin in Heart	SLC22A1;SLC22A2	rs4252045	6	161121210	A	G	chr6 160598596:161125454	PLG(upstream_gene_variant);ENSG00000224477(intron_variant)	LPA(source:GTEx); SLC22A3(source:GTEx)		0.0390759	5.4393	5.34912e-08	0.00170837	0.0434795	17.7329	1.99196e-08	0.000944843	0.0137205	1.15274	0.249016	0.0152334	1.25692	0.284538	0.0323055	5.25248	1.50068e-07	0.0359342	16.6489	5.88721e-08
MAR04428(Adipose Tissue) x rs9458002-T	MAR04428	HISDC	Adipose Tissue	Histidine Decarboxylase in Adipose Tissue	DDC;HDC	rs9458002	6	161116416	T	C	chr6 160598596:161125454	ENSG00000224477(upstream_gene_variant)	LPA(source:GTEx)		0.0569108	5.43702	5.41791e-08	0.00171354	0.0609991	17.8053	1.86993e-08	0.000900069	0.0116278	0.649051	0.516305	0.00796913	0.736455	0.478853	0.0453865	5.02189	5.11644e-07	0.0468723	14.7351	4.01103e-07
MAR05013(Adipose Tissue) x rs1998043-G	MAR05013	SPRMTDe	Adipose Tissue	Transport of Spermine in Adipose Tissue	SLC22A1	rs1998043	6	161097871	G	A	chr6 160598596:161125454	ENSG00000243831(upstream_gene_variant)			-0.0556344	-5.85292	4.83021e-09	0.000314699	-0.0550545	16.7229	5.51023e-08	0.00197221	0.00843087	0.524394	0.600005	0.00391335	0.903408	0.40524	-0.0390406	-4.77134	1.83e-06	-0.0403855	12.5683	3.4953e-06
MAR04436(Liver) x rs1998043-G	MAR04436	r2308	Liver	Histamine/Glutathione-HCO3 Antiport in Liver	SLCO1A2;SLCO1B3	rs1998043	6	161097871	G	A	chr6 160598596:161125454	ENSG00000243831(upstream_gene_variant)			0.053239	5.43255	5.55539e-08	0.00174012	0.0574046	17.8421	1.80173e-08	0.00088025	0.03464	2.1072	0.0351002	0.0272653	1.60816	0.20034	0.0483623	5.7453	9.17579e-09	0.0496825	18.2677	1.17573e-08
MAR04093(Skeletal Muscle) x rs9457853-A	MAR04093	ACOAHi	Skeletal Muscle	Acetyl Coenzyme A Hydrolase in Skeletal Muscle	ACOT12	rs9457853	6	160603594	A	G	chr6 160598596:161125454	SLC22A2(intron_variant)	SLC22A1(source:GTEx and Interval)		-0.0662587	-5.43061	5.61625e-08	0.00174243	-0.0700122	17.2264	3.4218e-08	0.00136597	0.00830976	0.4083	0.683054	0.00240631	0.237991	0.788233	-0.0465444	-4.44781	8.67513e-06	-0.0495303	11.5767	9.50682e-06
MAR04428(Adipose Tissue) x rs1998043-G	MAR04428	HISDC	Adipose Tissue	Histidine Decarboxylase in Adipose Tissue	DDC;HDC	rs1998043	6	161097871	G	A	chr6 160598596:161125454	ENSG00000243831(upstream_gene_variant)			0.056797	5.42774	5.7073e-08	0.00175951	0.0609244	17.7695	1.93769e-08	0.000928115	0.0177753	0.992842	0.320787	0.0133361	0.437102	0.645926	0.0468609	5.18702	2.13681e-07	0.0480412	15.0367	2.96716e-07
MAR09583(Heart) x rs3105749-A	MAR09583	HMR_9583	Heart	Transport of Metformin in Heart	SLC22A1;SLC22A2	rs3105749	6	160820978	A	G	chr6 160598596:161125454	SLC22A3(intron_variant)	SLC22A3(source:GTEx); LPA(source:GTEx); LPAL2(source:GTEx)	IGF2R(source:Interval)	-0.0403801	-5.61797	1.93212e-08	0.00090372	-0.0419696	16.6794	5.71154e-08	0.00201362	-0.0339605	-2.82805	0.00468329	-0.0269365	3.39428	0.0335728	-0.0386868	-6.27288	3.54425e-10	-0.0381229	18.6162	8.23453e-09
MAR09583(Heart) x rs3105752-G	MAR09583	HMR_9583	Heart	Transport of Metformin in Heart	SLC22A1;SLC22A2	rs3105752	6	160822925	G	A	chr6 160598596:161125454	SLC22A3(intron_variant)	SLC22A3(source:GTEx); LPA(source:GTEx); LPAL2(source:GTEx)	IGF2R(source:Interval)	-0.0403796	-5.61792	1.93268e-08	0.00090372	-0.0419692	16.6793	5.71189e-08	0.00201362	-0.0339368	-2.82555	0.00471999	-0.0268409	3.34772	0.0351728	-0.0386807	-6.27159	3.57371e-10	-0.0381011	18.5895	8.45664e-09
MAR03105(Skeletal Muscle) x rs4709408-T	MAR03105	ACACT1x	Skeletal Muscle	Acetyl Coenzyme A C-Acetyltransferase [Peroxisome] in Skeletal Muscle	ACAT2	rs4709408	6	160625231	T	C	chr6 160598596:161125454	SLC22A2(intron_variant)	SLC22A1(source:Interval)		0.0943602	5.73564	9.71469e-09	0.000536385	0.0956906	16.8316	5.72728e-08	0.00201362	0.0127773	0.465643	0.641471	0.0153153	0.263259	0.768674	0.0727888	5.15869	2.48681e-07	0.0741588	13.8503	1.05293e-06
MAR09583(Heart) x rs2872317-C	MAR09583	HMR_9583	Heart	Transport of Metformin in Heart	SLC22A1;SLC22A2	rs2872317	6	160819664	C	T	chr6 160598596:161125454	SLC22A3(intron_variant)	SLC22A3(source:GTEx); LPA(source:GTEx); LPAL2(source:GTEx)	IGF2R(source:Interval)	-0.0404098	-5.62141	1.89407e-08	0.000902949	-0.0419847	16.6763	5.72896e-08	0.00201362	-0.0336849	-2.80451	0.00503925	-0.0265578	3.40596	0.033183	-0.0386362	-6.26376	3.75797e-10	-0.0380293	18.5424	8.86492e-09
MAR04428(Adipose Tissue) x rs9457993-C	MAR04428	HISDC	Adipose Tissue	Histidine Decarboxylase in Adipose Tissue	DDC;HDC	rs9457993	6	161100887	C	T	chr6 160598596:161125454	ENSG00000243831(upstream_gene_variant)	LPA(source:GTEx); PLG(source:GTEx)		0.0573969	5.42597	5.76409e-08	0.00176036	0.0607835	17.3277	3.01396e-08	0.00127548	0.0181716	0.992706	0.320853	0.0187736	0.765736	0.465036	0.047577	5.19464	2.05116e-07	0.0491218	15.2832	2.31984e-07
MAR09583(Heart) x rs3123634-T	MAR09583	HMR_9583	Heart	Transport of Metformin in Heart	SLC22A1;SLC22A2	rs3123634	6	160802239	T	C	chr6 160598596:161125454	SLC22A3(intron_variant);ENSG00000287656(intron_variant)	SLC22A3(source:GTEx); LPA(source:GTEx); LPAL2(source:GTEx)	IGF2R(source:Interval)	-0.0404633	-5.62697	1.83407e-08	0.00089209	-0.0420029	16.6678	5.77804e-08	0.00202359	-0.0345393	-2.87553	0.00403347	-0.0273588	3.41711	0.0328151	-0.0389003	-6.30495	2.88291e-10	-0.0382589	18.7454	7.23597e-09
MAR04428(Adipose Tissue) x rs9458003-T	MAR04428	HISDC	Adipose Tissue	Histidine Decarboxylase in Adipose Tissue	DDC;HDC	rs9458003	6	161116465	T	C	chr6 160598596:161125454	ENSG00000224477(upstream_gene_variant)	LPA(source:GTEx)		0.0567809	5.42506	5.79344e-08	0.00176381	0.0608752	17.7254	2.02522e-08	0.000955981	0.0118975	0.664032	0.50667	0.00826573	0.727511	0.483153	0.0453616	5.01931	5.18563e-07	0.0468707	14.7059	4.12972e-07
MAR04428(Adipose Tissue) x rs9457992-G	MAR04428	HISDC	Adipose Tissue	Histidine Decarboxylase in Adipose Tissue	DDC;HDC	rs9457992	6	161100785	G	A	chr6 160598596:161125454	ENSG00000243831(upstream_gene_variant)	LPA(source:GTEx); PLG(source:GTEx)		0.0573542	5.4224	5.8803e-08	0.00177917	0.0607277	17.3014	3.09419e-08	0.00128464	0.0155807	0.868341	0.385207	0.0111253	0.621511	0.537167	0.0465814	5.11215	3.18509e-07	0.0469519	14.122	7.40234e-07
MAR04436(Liver) x rs7758766-T	MAR04436	r2308	Liver	Histamine/Glutathione-HCO3 Antiport in Liver	SLCO1A2;SLCO1B3	rs7758766	6	161106508	T	G	chr6 160598596:161125454	intergenic_variant	LPA(source:GTEx); PLG(source:GTEx)		0.0532823	5.42139	5.91373e-08	0.00178376	0.0576841	17.6838	2.11065e-08	0.000979239	0.0351201	2.12523	0.0335674	0.0277078	1.56419	0.209344	0.0485367	5.74594	9.14142e-09	0.0500668	18.0678	1.43576e-08
MAR04436(Liver) x rs9457998-G	MAR04436	r2308	Liver	Histamine/Glutathione-HCO3 Antiport in Liver	SLCO1A2;SLCO1B3	rs9457998	6	161109053	G	A	chr6 160598596:161125454	intergenic_variant	LPA(source:GTEx)		0.0528234	5.42043	5.94558e-08	0.00178785	0.0567514	17.4551	2.65204e-08	0.00115171	0.0341953	2.06953	0.0384965	0.0284615	1.65304	0.191555	0.0480158	5.72023	1.0638e-08	0.0497634	18.0415	1.47388e-08
MAR09583(Heart) x rs9457918-G	MAR09583	HMR_9583	Heart	Transport of Metformin in Heart	SLC22A1;SLC22A2	rs9457918	6	160827835	G	T	chr6 160598596:161125454	SLC22A3(intron_variant)	SLC22A3(source:GTEx); LPA(source:GTEx); LPAL2(source:GTEx)	IGF2R(source:Interval)	-0.0403711	-5.61659	1.94761e-08	0.000905743	-0.0419318	16.6386	5.94895e-08	0.00206862	-0.0334833	-2.78935	0.00528134	-0.0265746	3.23369	0.0394205	-0.0385533	-6.25174	4.05904e-10	-0.0380004	18.4975	9.2722e-09
MAR09583(Heart) x rs528250029-G	MAR09583	HMR_9583	Heart	Transport of Metformin in Heart	SLC22A1;SLC22A2	rs528250029	6	161105153	G	A	chr6 160598596:161125454	intergenic_variant			-0.0484543	-5.41612	6.09072e-08	0.00181475	-0.0524766	17.5033	2.52751e-08	0.0011175	-0.0216174	-1.37802	0.168198	-0.0254498	2.45561	0.0858943	-0.0418681	-5.38747	7.14549e-08	-0.0458124	17.1531	3.58045e-08
MAR06246(Brain) x rs561438973-G	MAR06246	PROSTGE2t2	Brain	Transport of Prostaglandin E2 in Brain	SLC22A1;SLC22A2;SLC22A3;SLCO2A1;SLCO3A1	rs561438973	6	161104970	G	A	chr6 160598596:161125454	intergenic_variant			0.061803	5.62179	1.8899e-08	0.000902949	0.0625137	16.6217	6.1041e-08	0.00211504	0.0222626	1.21517	0.224302	0.0187697	0.537295	0.584355	0.0513349	5.44576	5.15845e-08	0.0509152	15.0718	2.86644e-07
MAR09583(Heart) x rs1317652-T	MAR09583	HMR_9583	Heart	Transport of Metformin in Heart	SLC22A1;SLC22A2	rs1317652	6	160807161	T	C	chr6 160598596:161125454	SLC22A3(intron_variant);ENSG00000287656(intron_variant)	SLC22A3(source:GTEx); LPA(source:GTEx); LPAL2(source:GTEx)	IGF2R(source:Interval)	-0.0403823	-5.61589	1.95554e-08	0.000905743	-0.0419246	16.6039	6.15926e-08	0.00212662	-0.0340792	-2.83815	0.00453765	-0.0270288	3.3157	0.0363171	-0.0387185	-6.27618	3.46987e-10	-0.0381092	18.6014	8.3568e-09
MAR09583(Heart) x rs1605963-G	MAR09583	HMR_9583	Heart	Transport of Metformin in Heart	SLC22A1;SLC22A2	rs1605963	6	160826045	G	A	chr6 160598596:161125454	SLC22A3(intron_variant)	SLC22A3(source:GTEx); LPA(source:GTEx); LPAL2(source:GTEx)	IGF2R(source:Interval)	-0.0402806	-5.60539	2.07787e-08	0.000932144	-0.0418644	16.5916	6.23523e-08	0.00212833	-0.0333878	-2.78009	0.00543439	-0.0262892	3.30421	0.0367367	-0.0384634	-6.23753	4.44546e-10	-0.0378685	18.3842	1.03838e-08
MAR05013(Adipose Tissue) x rs9457992-G	MAR05013	SPRMTDe	Adipose Tissue	Transport of Spermine in Adipose Tissue	SLC22A1	rs9457992	6	161100785	G	A	chr6 160598596:161125454	ENSG00000243831(upstream_gene_variant)	LPA(source:GTEx); PLG(source:GTEx)		-0.0564193	-5.8504	4.90395e-09	0.000316527	-0.0556025	16.598	6.24516e-08	0.00212833	0.00921934	0.569698	0.568882	0.00479301	1.61565	0.198847	-0.0392182	-4.73407	2.20066e-06	-0.0401094	12.1133	5.50862e-06
MAR04428(Adipose Tissue) x rs9457994-C	MAR04428	HISDC	Adipose Tissue	Histidine Decarboxylase in Adipose Tissue	DDC;HDC	rs9457994	6	161100998	C	T	chr6 160598596:161125454	ENSG00000243831(upstream_gene_variant)	LPA(source:GTEx); PLG(source:GTEx)		0.0572426	5.41111	6.26369e-08	0.00185404	0.0606428	17.2368	3.30071e-08	0.00135264	0.0127619	0.703627	0.481665	0.00886838	0.629715	0.532779	0.0459518	5.02866	4.93925e-07	0.0462451	13.6507	1.18544e-06
MAR09583(Heart) x rs2136676-T	MAR09583	HMR_9583	Heart	Transport of Metformin in Heart	SLC22A1;SLC22A2	rs2136676	6	160808368	T	C	chr6 160598596:161125454	SLC22A3(intron_variant);ENSG00000287656(upstream_gene_variant)	SLC22A3(source:GTEx); LPA(source:GTEx); LPAL2(source:GTEx)	IGF2R(source:Interval)	-0.0403762	-5.61443	1.97216e-08	0.000909132	-0.0418849	16.587	6.26416e-08	0.00212833	-0.0337459	-2.81041	0.00494791	-0.0267127	3.32739	0.035895	-0.0386258	-6.26065	3.83372e-10	-0.0380041	18.5173	9.08962e-09
MAR09583(Heart) x rs1605964-C	MAR09583	HMR_9583	Heart	Transport of Metformin in Heart	SLC22A1;SLC22A2	rs1605964	6	160826095	C	T	chr6 160598596:161125454	SLC22A3(intron_variant)	SLC22A3(source:GTEx); LPA(source:GTEx); LPAL2(source:GTEx)	IGF2R(source:Interval)	-0.0402743	-5.60448	2.08885e-08	0.000932144	-0.0418584	16.5856	6.27314e-08	0.00212833	-0.0333456	-2.77641	0.00549624	-0.0262513	3.27873	0.0376844	-0.0384477	-6.23487	4.52165e-10	-0.0378557	18.3691	1.05421e-08
MAR04436(Liver) x rs4252053-G	MAR04436	r2308	Liver	Histamine/Glutathione-HCO3 Antiport in Liver	SLCO1A2;SLCO1B3	rs4252053	6	161122274	G	A	chr6 160598596:161125454	PLG(upstream_gene_variant);ENSG00000224477(downstream_gene_variant)			0.0533368	5.41065	6.27951e-08	0.00185404	0.0571249	17.3074	3.07479e-08	0.00128464	0.0349461	2.12593	0.033509	0.0291462	1.69787	0.183159	0.0484724	5.7336	9.83225e-09	0.0499254	17.9075	1.68548e-08
MAR05013(Adipose Tissue) x rs9457993-C	MAR05013	SPRMTDe	Adipose Tissue	Transport of Spermine in Adipose Tissue	SLC22A1	rs9457993	6	161100887	C	T	chr6 160598596:161125454	ENSG00000243831(upstream_gene_variant)	LPA(source:GTEx); PLG(source:GTEx)		-0.0564089	-5.84866	4.95543e-09	0.000316527	-0.0555953	16.5892	6.30079e-08	0.00213032	0.00916426	0.556557	0.57783	0.00597361	1.26856	0.281309	-0.0396584	-4.76537	1.8851e-06	-0.0400235	11.8258	7.34192e-06
MAR09583(Heart) x rs10945670-T	MAR09583	HMR_9583	Heart	Transport of Metformin in Heart	SLC22A1;SLC22A2	rs10945670	6	160827670	T	C	chr6 160598596:161125454	SLC22A3(intron_variant)	SLC22A3(source:GTEx); LPA(source:GTEx); LPAL2(source:GTEx)	IGF2R(source:Interval)	-0.0402574	-5.60223	2.11614e-08	0.00093578	-0.0418404	16.5713	6.36326e-08	0.00214134	-0.0336251	-2.80153	0.00508605	-0.0266282	3.26251	0.0383006	-0.0385074	-6.2457	4.21909e-10	-0.0379475	18.4559	9.66529e-09
MAR09583(Heart) x rs6905958-T	MAR09583	HMR_9583	Heart	Transport of Metformin in Heart	SLC22A1;SLC22A2	rs6905958	6	160797625	T	G	chr6 160598596:161125454	SLC22A3(intron_variant);ENSG00000287656(intron_variant)	SLC22A3(source:GTEx); LPA(source:GTEx); LPAL2(source:GTEx)	IGF2R(source:Interval)	-0.0403079	-5.60546	2.07699e-08	0.000932144	-0.0418258	16.5667	6.39247e-08	0.00214134	-0.0326375	-2.71684	0.00659081	-0.0255718	2.9476	0.0524749	-0.0382845	-6.20502	5.46894e-10	-0.0376533	18.1287	1.34062e-08
MAR08410(Brain) x rs3903279-G	MAR08410	SPODMm	Brain	Superoxide Dismutase in Brain	SOD2	rs3903279	6	160625033	G	T	chr6 160598596:161125454	SLC22A2(intron_variant)	SLC22A1(source:Interval)		-0.0985479	-5.67673	1.37297e-08	0.000713713	-0.100399	16.7299	6.39913e-08	0.00214134	-0.0178203	-0.608548	0.542824	-0.0225181	0.335206	0.715395	-0.0775545	-5.19346	2.06416e-07	-0.0800821	14.5033	5.56076e-07
MAR09583(Heart) x rs3123633-T	MAR09583	HMR_9583	Heart	Transport of Metformin in Heart	SLC22A1;SLC22A2	rs3123633	6	160799605	T	C	chr6 160598596:161125454	SLC22A3(intron_variant);ENSG00000287656(intron_variant)	SLC22A3(source:GTEx); LPA(source:GTEx); LPAL2(source:GTEx)	IGF2R(source:Interval)	-0.0403056	-5.60506	2.08181e-08	0.000932144	-0.0418487	16.5571	6.45403e-08	0.00215234	-0.0333614	-2.77708	0.00548501	-0.0261716	3.06829	0.0465098	-0.0384738	-6.23561	4.50009e-10	-0.0378322	18.3117	1.11647e-08
MAR04428(Adipose Tissue) x rs9456575-C	MAR04428	HISDC	Adipose Tissue	Histidine Decarboxylase in Adipose Tissue	DDC;HDC	rs9456575	6	161119578	C	T	chr6 160598596:161125454	PLG(upstream_gene_variant);ENSG00000224477(intron_variant)	LPA(source:GTEx)		0.0567588	5.40431	6.50582e-08	0.00190932	0.0610059	17.6495	2.18491e-08	0.00100703	0.0114978	0.641938	0.520914	0.00821695	0.809047	0.445332	0.0451785	4.98667	6.14298e-07	0.0468286	14.5991	4.59514e-07
MAR01721(Skeletal Muscle) x rs12445813-C	MAR01721	STRDNCCRNt	Skeletal Muscle	Transport of Stearidonoyl-Carnitine [Mitochondria] in Skeletal Muscle	SLC25A20	rs12445813	16	75348622	C	T	chr16 75304623:75516739	CFDP1(intron_variant)	BCAR1(source:GTEx and Interval); CFDP1(source:GTEx and Interval); TMEM170A(source:GTEx and Interval); ENSG00000280152(source:GTEx); CHST6(source:GTEx and Interval); ENSG00000261783(source:Interval); ENSG00000261476(source:GTEx)	CFDP1(source:Interval)	0.0486729	5.41477	6.13679e-08	0.00182292	0.0476715	16.547	6.545e-08	0.00216249	0.0148479	1.02384	0.30591	0.0147132	0.92435	0.396818	0.0392845	5.14176	2.72171e-07	0.0384941	15.4101	2.03713e-07
MAR09583(Heart) x rs4235926-C	MAR09583	HMR_9583	Heart	Transport of Metformin in Heart	SLC22A1;SLC22A2	rs4235926	6	160806135	C	T	chr6 160598596:161125454	SLC22A3(intron_variant);ENSG00000287656(non_coding_transcript_exon_variant)	SLC22A3(source:GTEx); LPA(source:GTEx); LPAL2(source:GTEx)	IGF2R(source:Interval)	-0.0402931	-5.60273	2.11003e-08	0.00093578	-0.0418351	16.5426	6.54864e-08	0.00216249	-0.0343644	-2.86191	0.00421092	-0.0273225	3.41981	0.0327266	-0.0387278	-6.27708	3.44994e-10	-0.0381197	18.606	8.3184e-09
MAR09583(Heart) x rs3105748-T	MAR09583	HMR_9583	Heart	Transport of Metformin in Heart	SLC22A1;SLC22A2	rs3105748	6	160810720	T	C	chr6 160598596:161125454	SLC22A3(intron_variant);ENSG00000287656(upstream_gene_variant)	SLC22A3(source:GTEx); LPA(source:GTEx); LPAL2(source:GTEx)	IGF2R(source:Interval)	-0.0403111	-5.60579	2.07303e-08	0.000932144	-0.0418209	16.5356	6.59484e-08	0.00216967	-0.0336632	-2.80301	0.00506281	-0.026611	3.33586	0.0355923	-0.0385567	-6.2495	4.11773e-10	-0.0379281	18.4431	9.79016e-09
MAR09583(Heart) x rs4709425-T	MAR09583	HMR_9583	Heart	Transport of Metformin in Heart	SLC22A1;SLC22A2	rs4709425	6	160803457	T	A	chr6 160598596:161125454	SLC22A3(intron_variant);ENSG00000287656(intron_variant)	SLC22A3(source:GTEx); LPA(source:GTEx); LPAL2(source:GTEx)	IGF2R(source:Interval)	-0.0403243	-5.60595	2.07119e-08	0.000932144	-0.041844	16.5247	6.66654e-08	0.0021838	-0.0339464	-2.82633	0.00470853	-0.0268137	3.24744	0.0388822	-0.0386406	-6.26157	3.81127e-10	-0.0379909	18.4699	9.53111e-09
MAR05013(Adipose Tissue) x rs9457994-C	MAR05013	SPRMTDe	Adipose Tissue	Transport of Spermine in Adipose Tissue	SLC22A1	rs9457994	6	161100998	C	T	chr6 160598596:161125454	ENSG00000243831(upstream_gene_variant)	LPA(source:GTEx); PLG(source:GTEx)		-0.05631	-5.83792	5.28566e-09	0.000333264	-0.055504	16.5303	6.68247e-08	0.0021838	0.00570147	0.349698	0.726565	0.00145334	1.54938	0.212462	-0.0402329	-4.84642	1.25708e-06	-0.0408552	12.4812	3.81375e-06
MAR09583(Heart) x rs2313453-T	MAR09583	HMR_9583	Heart	Transport of Metformin in Heart	SLC22A1;SLC22A2	rs2313453	6	160808044	T	C	chr6 160598596:161125454	SLC22A3(intron_variant);ENSG00000287656(upstream_gene_variant)	SLC22A3(source:GTEx); LPA(source:GTEx); LPAL2(source:GTEx)	IGF2R(source:Interval)	-0.0402777	-5.60139	2.12642e-08	0.000936089	-0.0418279	16.5184	6.70906e-08	0.00218518	-0.0337756	-2.81291	0.00490959	-0.0267333	3.3359	0.035591	-0.0385614	-6.25077	4.08427e-10	-0.0379597	18.4723	9.5085e-09
MAR09583(Heart) x rs884742-A	MAR09583	HMR_9583	Heart	Transport of Metformin in Heart	SLC22A1;SLC22A2	rs884742	6	160807432	A	C	chr6 160598596:161125454	SLC22A3(intron_variant);ENSG00000287656(intron_variant)	SLC22A3(source:GTEx); LPA(source:GTEx); LPAL2(source:GTEx)	IGF2R(source:Interval)	-0.0402694	-5.60035	2.13915e-08	0.00093747	-0.0418145	16.5144	6.73582e-08	0.00218661	-0.0338045	-2.81528	0.00487341	-0.0267456	3.34012	0.035441	-0.0385629	-6.25111	4.07537e-10	-0.0379528	18.4625	9.60207e-09
MAR09583(Heart) x rs4252052-T	MAR09583	HMR_9583	Heart	Transport of Metformin in Heart	SLC22A1;SLC22A2	rs4252052	6	161122221	T	C	chr6 160598596:161125454	PLG(upstream_gene_variant);ENSG00000224477(downstream_gene_variant)			-0.0499444	-5.39786	6.74405e-08	0.00196156	-0.0544299	17.4825	2.58444e-08	0.00113753	-0.0237724	-1.5038	0.132632	-0.027376	1.77852	0.168977	-0.0432662	-5.41818	6.02071e-08	-0.0475071	17.5175	2.49055e-08
MAR06246(Brain) x rs4708876-C	MAR06246	PROSTGE2t2	Brain	Transport of Prostaglandin E2 in Brain	SLC22A1;SLC22A2;SLC22A3;SLCO2A1;SLCO3A1	rs4708876	6	161068320	C	G	chr6 160598596:161125454	LPA(intron_variant)	SLC22A3(source:GTEx)		0.041194	5.55298	2.80841e-08	0.0011575	0.0413971	16.4888	6.91097e-08	0.00223604	0.027451	2.22396	0.0261511	0.0229503	1.93879	0.14389	0.0375472	5.90516	3.52311e-09	0.0368438	17.3693	2.86468e-08
MAR08410(Brain) x rs9457853-A	MAR08410	SPODMm	Brain	Superoxide Dismutase in Brain	SOD2	rs9457853	6	160603594	A	G	chr6 160598596:161125454	SLC22A2(intron_variant)	SLC22A1(source:GTEx and Interval)		-0.0735254	-5.76951	7.95012e-09	0.000465241	-0.0731587	16.5083	6.99722e-08	0.00224905	-0.017298	-0.847073	0.396954	-0.0165574	2.19789	0.111323	-0.0577655	-5.34307	9.13835e-08	-0.0574146	14.8598	3.59693e-07
MAR09583(Heart) x rs9457992-G	MAR09583	HMR_9583	Heart	Transport of Metformin in Heart	SLC22A1;SLC22A2	rs9457992	6	161100785	G	A	chr6 160598596:161125454	ENSG00000243831(upstream_gene_variant)	LPA(source:GTEx); PLG(source:GTEx)		-0.0484132	-5.38918	7.07789e-08	0.00204648	-0.0522511	17.5125	2.50491e-08	0.00111743	-0.0218691	-1.38953	0.164671	-0.0252203	2.35289	0.0951786	-0.0418902	-5.36923	7.90756e-08	-0.0455552	16.8874	4.66974e-08
MAR09583(Heart) x rs9457993-C	MAR09583	HMR_9583	Heart	Transport of Metformin in Heart	SLC22A1;SLC22A2	rs9457993	6	161100887	C	T	chr6 160598596:161125454	ENSG00000243831(upstream_gene_variant)	LPA(source:GTEx); PLG(source:GTEx)		-0.0484015	-5.38725	7.15447e-08	0.00206252	-0.052254	17.5081	2.51591e-08	0.00111743	-0.024308	-1.51649	0.129394	-0.0265956	2.21942	0.108757	-0.0426416	-5.44086	5.30236e-08	-0.0460722	17.1453	3.60891e-08
MAR09583(Heart) x rs149100158-G	MAR09583	HMR_9583	Heart	Transport of Metformin in Heart	SLC22A1;SLC22A2	rs149100158	6	161467704	G	A	chr6 161383079:161551176	MAP3K4(intron_variant)	AGPAT4(source:GTEx)		-0.0855058	-5.58586	2.32542e-08	0.000996753	-0.0889634	16.6965	7.15521e-08	0.00229229	-0.0137364	-0.491359	0.623173	-0.0117001	1.95954	0.142802	-0.0689512	-5.13545	2.81469e-07	-0.0718207	14.6034	5.2788e-07
MAR09583(Heart) x rs9457994-C	MAR09583	HMR_9583	Heart	Transport of Metformin in Heart	SLC22A1;SLC22A2	rs9457994	6	161100998	C	T	chr6 160598596:161125454	ENSG00000243831(upstream_gene_variant)	LPA(source:GTEx); PLG(source:GTEx)		-0.0483787	-5.38411	7.2803e-08	0.00209262	-0.052223	17.4715	2.60976e-08	0.00114352	-0.022524	-1.41608	0.156753	-0.0262165	2.46662	0.0849544	-0.0421239	-5.38432	7.27171e-08	-0.0458494	17.0105	4.12932e-08
MAR04436(Liver) x rs9458002-T	MAR04436	r2308	Liver	Histamine/Glutathione-HCO3 Antiport in Liver	SLCO1A2;SLCO1B3	rs9458002	6	161116416	T	C	chr6 160598596:161125454	ENSG00000224477(upstream_gene_variant)	LPA(source:GTEx)		0.0526797	5.38357	7.30242e-08	0.00209283	0.056641	17.187	3.46694e-08	0.00136597	0.0324006	1.96204	0.0497581	0.0264113	1.44835	0.235041	0.0474097	5.63172	1.78423e-08	0.0490653	17.4062	2.7807e-08
MAR09583(Heart) x rs9364552-C	MAR09583	HMR_9583	Heart	Transport of Metformin in Heart	SLC22A1;SLC22A2	rs9364552	6	160782934	C	G	chr6 160598596:161125454	SLC22A3(intron_variant)	SLC22A3(source:GTEx); LPA(source:GTEx); LPAL2(source:GTEx)	IGF2R(source:Interval)	-0.0400255	-5.54891	2.87458e-08	0.0011575	-0.0414326	16.4258	7.35956e-08	0.00234803	-0.0322768	-2.68361	0.0072832	-0.025148	2.99517	0.0500373	-0.0379757	-6.13896	8.30611e-10	-0.0372319	17.6015	2.27113e-08
MAR09583(Heart) x rs4709426-G	MAR09583	HMR_9583	Heart	Transport of Metformin in Heart	SLC22A1;SLC22A2	rs4709426	6	160813327	G	C	chr6 160598596:161125454	SLC22A3(intron_variant)	SLC22A3(source:GTEx); LPA(source:GTEx); LPAL2(source:GTEx)	IGF2R(source:Interval)	-0.0401928	-5.58819	2.29454e-08	0.00098963	-0.0416838	16.4234	7.37727e-08	0.00234803	-0.0334014	-2.78087	0.00542134	-0.0264654	3.26384	0.03825	-0.0384003	-6.223	4.87734e-10	-0.0377833	18.2874	1.14389e-08
MAR09583(Heart) x rs9458004-A	MAR09583	HMR_9583	Heart	Transport of Metformin in Heart	SLC22A1;SLC22A2	rs9458004	6	161117450	A	G	chr6 160598596:161125454	ENSG00000224477(upstream_gene_variant)	LPA(source:GTEx)		-0.0478922	-5.38093	7.41001e-08	0.00211745	-0.052385	17.6926	2.09168e-08	0.000979239	-0.0239963	-1.51801	0.129013	-0.0276643	1.82955	0.160575	-0.0421404	-5.43357	5.52365e-08	-0.0464505	17.84	1.80257e-08
MAR09583(Heart) x rs9346816-G	MAR09583	HMR_9583	Heart	Transport of Metformin in Heart	SLC22A1;SLC22A2	rs9346816	6	160782662	G	A	chr6 160598596:161125454	SLC22A3(intron_variant)	SLC22A3(source:GTEx); LPA(source:GTEx); LPAL2(source:GTEx)	IGF2R(source:Interval)	-0.0399827	-5.5434	2.96661e-08	0.00116123	-0.0413961	16.41	7.47731e-08	0.00237215	-0.0327274	-2.71984	0.0065313	-0.0256577	3.02617	0.0485102	-0.0380649	-6.15299	7.60339e-10	-0.0373507	17.715	2.02749e-08
MAR09583(Heart) x rs9458002-T	MAR09583	HMR_9583	Heart	Transport of Metformin in Heart	SLC22A1;SLC22A2	rs9458002	6	161116416	T	C	chr6 160598596:161125454	ENSG00000224477(upstream_gene_variant)	LPA(source:GTEx)		-0.0478477	-5.37785	7.53816e-08	0.00213534	-0.0523986	17.6869	2.10358e-08	0.000979239	-0.0240486	-1.52145	0.128148	-0.0277242	1.83399	0.159865	-0.0421215	-5.43272	5.55007e-08	-0.0464819	17.8634	1.7608e-08
MAR06246(Brain) x rs372793988-G	MAR06246	PROSTGE2t2	Brain	Transport of Prostaglandin E2 in Brain	SLC22A1;SLC22A2;SLC22A3;SLCO2A1;SLCO3A1	rs372793988	6	161105200	G	A	chr6 160598596:161125454	intergenic_variant	LPA(source:GTEx); PLG(source:GTEx)		0.0617973	5.62593	1.84509e-08	0.000892664	0.0621347	16.4076	7.55952e-08	0.00238642	0.0231562	1.26397	0.206241	0.0198967	0.599358	0.549197	0.0515794	5.47507	4.37342e-08	0.0509546	15.0547	2.91566e-07
MAR05013(Adipose Tissue) x rs4252052-T	MAR05013	SPRMTDe	Adipose Tissue	Transport of Spermine in Adipose Tissue	SLC22A1	rs4252052	6	161122221	T	C	chr6 160598596:161125454	PLG(upstream_gene_variant);ENSG00000224477(downstream_gene_variant)			-0.0571911	-5.75483	8.67272e-09	0.000492774	-0.0569499	16.4065	7.57113e-08	0.00238642	0.0114149	0.702745	0.482214	0.00553236	1.21401	0.297077	-0.0385051	-4.5422	5.56698e-06	-0.0402282	11.808	7.47702e-06
MAR09583(Heart) x rs372793988-G	MAR09583	HMR_9583	Heart	Transport of Metformin in Heart	SLC22A1;SLC22A2	rs372793988	6	161105200	G	A	chr6 160598596:161125454	intergenic_variant	LPA(source:GTEx); PLG(source:GTEx)		-0.0486824	-5.37473	7.66962e-08	0.00216389	-0.0527727	17.3066	3.07813e-08	0.00128464	-0.0215426	-1.37265	0.169862	-0.025246	2.36321	0.0942023	-0.0419013	-5.34122	9.23219e-08	-0.0458502	16.8605	4.79806e-08
MAR04436(Liver) x rs9458004-A	MAR04436	r2308	Liver	Histamine/Glutathione-HCO3 Antiport in Liver	SLCO1A2;SLCO1B3	rs9458004	6	161117450	A	G	chr6 160598596:161125454	ENSG00000224477(upstream_gene_variant)	LPA(source:GTEx)		0.0525899	5.37213	7.78115e-08	0.00217268	0.0566519	17.1757	3.50646e-08	0.00137049	0.0331716	2.00858	0.0445816	0.0272875	1.55524	0.211225	0.047541	5.64545	1.64747e-08	0.0493006	17.5558	2.39471e-08
MAR09583(Heart) x rs641990-G	MAR09583	HMR_9583	Heart	Transport of Metformin in Heart	SLC22A1;SLC22A2	rs641990	6	160779134	G	A	chr6 160598596:161125454	SLC22A3(intron_variant)	SLC22A3(source:GTEx); LPA(source:GTEx); LPAL2(source:GTEx)	IGF2R(source:Interval)	-0.0398706	-5.52703	3.25705e-08	0.00122425	-0.0412936	16.37	7.78257e-08	0.00243734	-0.0318436	-2.64924	0.00806739	-0.0248491	2.81718	0.0597843	-0.0377451	-6.10234	1.04525e-09	-0.0370535	17.4622	2.61071e-08
MAR01721(Skeletal Muscle) x rs2865527-A	MAR01721	STRDNCCRNt	Skeletal Muscle	Transport of Stearidonoyl-Carnitine [Mitochondria] in Skeletal Muscle	SLC25A20	rs2865527	16	75456726	A	G	chr16 75304623:75516739	CFDP1(intron_variant)	BCAR1(source:GTEx and Interval); CFDP1(source:GTEx and Interval); TMEM170A(source:GTEx and Interval); ENSG00000280152(source:GTEx); CHST6(source:GTEx and Interval); ENSG00000261783(source:GTEx and Interval); ENSG00000274220(source:Interval); ENSG00000261476(source:GTEx)	CFDP1(source:Interval)	0.048949	5.48244	4.1949e-08	0.00145894	0.0479747	16.3648	7.85073e-08	0.00245083	0.00793113	0.540909	0.58857	0.00792424	0.60166	0.547919	0.0378541	4.96395	6.90734e-07	0.0371278	14.2346	6.59572e-07
MAR08410(Brain) x rs9457861-T	MAR08410	SPODMm	Brain	Superoxide Dismutase in Brain	SOD2	rs9457861	6	160626650	T	C	chr6 160598596:161125454	SLC22A2(intron_variant)	SLC22A1(source:Interval)		-0.0980444	-5.58787	2.29868e-08	0.00098963	-0.0998379	16.5094	7.97677e-08	0.00248224	-0.0132699	-0.435992	0.662842	-0.0183166	0.22512	0.79852	-0.0768985	-5.05881	4.21884e-07	-0.0819639	15.0952	3.10706e-07
MAR05013(Adipose Tissue) x rs4252051-C	MAR05013	SPRMTDe	Adipose Tissue	Transport of Spermine in Adipose Tissue	SLC22A1	rs4252051	6	161122216	C	T	chr6 160598596:161125454	PLG(upstream_gene_variant);ENSG00000224477(downstream_gene_variant)			-0.0568706	-5.72842	1.01371e-08	0.000554538	-0.0566882	16.2985	8.43311e-08	0.00260764	0.0115124	0.708834	0.478428	0.00558661	1.22053	0.295147	-0.0382696	-4.51792	6.24496e-06	-0.0400395	11.8012	7.52748e-06
MAR09583(Heart) x rs9458003-T	MAR09583	HMR_9583	Heart	Transport of Metformin in Heart	SLC22A1;SLC22A2	rs9458003	6	161116465	T	C	chr6 160598596:161125454	ENSG00000224477(upstream_gene_variant)	LPA(source:GTEx)		-0.0476554	-5.35636	8.49139e-08	0.00231802	-0.0521948	17.5573	2.39446e-08	0.00108318	-0.0240917	-1.52416	0.127468	-0.0277396	1.83548	0.159626	-0.0419861	-5.41535	6.11689e-08	-0.0463277	17.7467	1.97863e-08
MAR09583(Heart) x rs4252053-G	MAR09583	HMR_9583	Heart	Transport of Metformin in Heart	SLC22A1;SLC22A2	rs4252053	6	161122274	G	A	chr6 160598596:161125454	PLG(upstream_gene_variant);ENSG00000224477(downstream_gene_variant)			-0.0480819	-5.35577	8.51925e-08	0.00231914	-0.0524204	17.4628	2.63227e-08	0.00114823	-0.0243638	-1.54861	0.121476	-0.0284825	1.91807	0.146978	-0.0422559	-5.41922	5.98582e-08	-0.0465359	17.7446	1.98296e-08
MAR04428(Adipose Tissue) x rs117191825-T	MAR04428	HISDC	Adipose Tissue	Histidine Decarboxylase in Adipose Tissue	DDC;HDC	rs117191825	6	161119431	T	C	chr6 160598596:161125454	PLG(upstream_gene_variant);ENSG00000224477(non_coding_transcript_exon_variant)	LPA(source:GTEx)		0.0561652	5.34974	8.80792e-08	0.00235412	0.060443	17.327	3.01535e-08	0.00127548	0.011131	0.621075	0.53455	0.00742444	0.70958	0.491893	0.0446597	4.92997	8.2241e-07	0.0462474	14.1934	6.89191e-07
MAR09583(Heart) x rs2144723-T	MAR09583	HMR_9583	Heart	Transport of Metformin in Heart	SLC22A1;SLC22A2	rs2144723	6	161121390	T	C	chr6 160598596:161125454	PLG(upstream_gene_variant);ENSG00000224477(intron_variant)	LPA(source:GTEx)		0.0384169	5.34957	8.81634e-08	0.00235412	0.0428044	17.213	3.35005e-08	0.00135264	0.0140239	1.18045	0.237822	0.0157221	1.20268	0.300397	0.0318891	5.18881	2.11646e-07	0.035552	16.3148	8.22268e-08
MAR03105(Skeletal Muscle) x rs9457861-T	MAR03105	ACACT1x	Skeletal Muscle	Acetyl Coenzyme A C-Acetyltransferase [Peroxisome] in Skeletal Muscle	ACAT2	rs9457861	6	160626650	T	C	chr6 160598596:161125454	SLC22A2(intron_variant)	SLC22A1(source:Interval)		0.0955192	5.65289	1.5777e-08	0.000786663	0.0969134	16.3995	8.88327e-08	0.00272956	0.00936691	0.322244	0.747268	0.0111522	0.11191	0.894152	0.0737595	5.04909	4.43914e-07	0.0789412	14.808	4.12332e-07
MAR04436(Liver) x rs9458003-T	MAR04436	r2308	Liver	Histamine/Glutathione-HCO3 Antiport in Liver	SLCO1A2;SLCO1B3	rs9458003	6	161116465	T	C	chr6 160598596:161125454	ENSG00000224477(upstream_gene_variant)	LPA(source:GTEx)		0.0523019	5.34544	9.01996e-08	0.0023889	0.0562918	16.9796	4.26502e-08	0.00159671	0.0326644	1.97802	0.0479265	0.0267853	1.49483	0.224372	0.0471993	5.6071	2.05743e-08	0.0489088	17.2946	3.10869e-08
MAR01721(Skeletal Muscle) x rs7199680-C	MAR01721	STRDNCCRNt	Skeletal Muscle	Transport of Stearidonoyl-Carnitine [Mitochondria] in Skeletal Muscle	SLC25A20	rs7199680	16	75355957	C	T	chr16 75304623:75516739	CFDP1(intron_variant);ENSG00000259999(intron_variant)	BCAR1(source:GTEx and Interval); CFDP1(source:GTEx and Interval); TMEM170A(source:GTEx and Interval); ENSG00000280152(source:GTEx); CHST6(source:GTEx and Interval); ENSG00000261783(source:Interval); ENSG00000261476(source:GTEx)	CFDP1(source:Interval)	0.0483183	5.37338	7.7275e-08	0.00216389	0.0473455	16.213	9.13878e-08	0.00279927	0.0154837	1.06624	0.286316	0.0153654	0.989826	0.371673	0.0392178	5.12978	2.90087e-07	0.0384554	15.2841	2.31055e-07
MAR09583(Heart) x rs113525646-A	MAR09583	HMR_9583	Heart	Transport of Metformin in Heart	SLC22A1;SLC22A2	rs113525646	6	161119901	A	G	chr6 160598596:161125454	PLG(upstream_gene_variant);ENSG00000224477(intron_variant)	LPA(source:GTEx)		0.0383154	5.34153	9.2165e-08	0.00239959	0.0427083	17.1631	3.52155e-08	0.0013709	0.0132719	1.11469	0.264982	0.0147595	1.26288	0.282847	0.0316462	5.15058	2.59686e-07	0.0352558	16.0676	1.05281e-07
MAR05013(Adipose Tissue) x rs634916-A	MAR05013	SPRMTDe	Adipose Tissue	Transport of Spermine in Adipose Tissue	SLC22A1	rs634916	6	160766183	A	T	chr6 160598596:161125454	SLC22A3(upstream_gene_variant)	SLC22A3(source:GTEx); LPAL2(source:GTEx)		-0.043054	-5.71541	1.09442e-08	0.00058446	-0.0417718	16.1717	9.48923e-08	0.00289753	-0.0390887	-3.24025	0.00119425	-0.0324534	4.28191	0.0138216	-0.0419416	-6.5641	5.23497e-11	-0.0401533	20.2092	1.67446e-09
MAR08410(Brain) x rs4709408-T	MAR08410	SPODMm	Brain	Superoxide Dismutase in Brain	SOD2	rs4709408	6	160625231	T	C	chr6 160598596:161125454	SLC22A2(intron_variant)	SLC22A1(source:Interval)		-0.0947085	-5.56009	2.69629e-08	0.00114013	-0.0967607	16.3039	9.61617e-08	0.00292714	-0.0187459	-0.64673	0.517807	-0.0244456	0.434303	0.648016	-0.0752094	-5.12131	3.03415e-07	-0.0775384	14.2728	6.93879e-07
MAR09583(Heart) x rs1965091-A	MAR09583	HMR_9583	Heart	Transport of Metformin in Heart	SLC22A1;SLC22A2	rs1965091	6	161120648	A	G	chr6 160598596:161125454	PLG(upstream_gene_variant);ENSG00000224477(intron_variant)	LPA(source:GTEx)		0.0381806	5.32674	9.99928e-08	0.0025289	0.0424952	17.0217	4.05615e-08	0.00153618	0.0142446	1.20135	0.229614	0.0155712	1.46161	0.231873	0.0317746	5.18005	2.21832e-07	0.0352962	16.1751	9.45443e-08
MAR05013(Adipose Tissue) x rs58247541-C	MAR05013	SPRMTDe	Adipose Tissue	Transport of Spermine in Adipose Tissue	SLC22A1	rs58247541	6	161100495	C	A	chr6 160598596:161125454	ENSG00000243831(upstream_gene_variant)	LPA(source:GTEx)		-0.0557146	-5.74628	9.12257e-09	0.000509448	-0.0551247	16.1231	1.00396e-07	0.00303711	0.00827055	0.507094	0.612089	0.00377235	0.903332	0.405275	-0.0390066	-4.68026	2.86506e-06	-0.0403583	11.9764	6.31693e-06
MAR01721(Skeletal Muscle) x rs12445188-T	MAR01721	STRDNCCRNt	Skeletal Muscle	Transport of Stearidonoyl-Carnitine [Mitochondria] in Skeletal Muscle	SLC25A20	rs12445188	16	75348657	T	A	chr16 75304623:75516739	CFDP1(intron_variant)	BCAR1(source:GTEx and Interval); CFDP1(source:GTEx and Interval); TMEM170A(source:GTEx and Interval); ENSG00000280152(source:GTEx); CHST6(source:GTEx and Interval); ENSG00000261783(source:Interval); ENSG00000274220(source:Interval); ENSG00000261476(source:GTEx)	CFDP1(source:Interval)	0.0480505	5.34443	9.07044e-08	0.00239578	0.0470549	16.1084	1.01459e-07	0.00304508	0.0154222	1.06306	0.287753	0.0153638	1.10453	0.331401	0.0389962	5.10277	3.34719e-07	0.0382362	15.3482	2.16732e-07
MAR05013(Adipose Tissue) x rs551032-T	MAR05013	SPRMTDe	Adipose Tissue	Transport of Spermine in Adipose Tissue	SLC22A1	rs551032	6	160768860	T	C	chr6 160598596:161125454	SLC22A3(upstream_gene_variant)			-0.043752	-5.65674	1.54274e-08	0.000773176	-0.042547	16.1035	1.01594e-07	0.00304508	-0.0419807	-0.164434	0.86939	0.0954708	0.0915026	0.762716	-0.0437504	-5.65913	1.52145e-08	-0.0381025	15.3551	2.14699e-07
MAR05013(Skeletal Muscle) x rs540713-C	MAR05013	SPRMTDe	Skeletal Muscle	Transport of Spermine in Skeletal Muscle	SLC22A1	rs540713	6	160766321	C	T	chr6 160598596:161125454	SLC22A3(upstream_gene_variant)	SLC22A3(source:GTEx)		-0.047529	-5.32069	1.03373e-07	0.0025289	-0.0505903	16.1158	1.01155e-07	0.00304508	-0.0349565	-2.37116	0.0177323	-0.0322318	2.60756	0.0738009	-0.0441526	-5.77929	7.50167e-09	-0.0456028	18.1578	1.31332e-08
MAR09583(Heart) x rs512077-A	MAR09583	HMR_9583	Heart	Transport of Metformin in Heart	SLC22A1;SLC22A2	rs512077	6	160774928	A	G	chr6 160598596:161125454	SLC22A3(intron_variant)	LPAL2(source:GTEx)		-0.0477281	-5.31884	1.04431e-07	0.0025289	-0.0523076	17.1402	3.63958e-08	0.00141123	-0.0279261	-1.84107	0.0656107	-0.0301846	2.25273	0.105211	-0.0425945	-5.51517	3.48434e-08	-0.0467545	18.5418	8.95748e-09
MAR09583(Heart) x rs9457997-A	MAR09583	HMR_9583	Heart	Transport of Metformin in Heart	SLC22A1;SLC22A2	rs9457997	6	161107018	A	G	chr6 160598596:161125454	intergenic_variant	LPA(source:GTEx)		-0.0474595	-5.31137	1.08802e-07	0.0025289	-0.0517082	16.996	4.19551e-08	0.00158282	-0.0274354	-1.73585	0.082591	-0.0305135	2.34535	0.0959037	-0.0426095	-5.47791	4.30378e-08	-0.0465799	17.7615	1.9499e-08
MAR09583(Heart) x rs7452732-G	MAR09583	HMR_9583	Heart	Transport of Metformin in Heart	SLC22A1;SLC22A2	rs7452732	6	161120058	G	A	chr6 160598596:161125454	PLG(upstream_gene_variant);ENSG00000224477(intron_variant)	LPA(source:GTEx)		0.0380451	5.30983	1.0973e-07	0.0025289	0.0424388	16.9764	4.24418e-08	0.00159502	0.013375	1.12774	0.259431	0.014795	1.383	0.250836	0.0314487	5.12798	2.92867e-07	0.0350451	15.9488	1.18557e-07
MAR01721(Skeletal Muscle) x rs11149816-G	MAR01721	STRDNCCRNt	Skeletal Muscle	Transport of Stearidonoyl-Carnitine [Mitochondria] in Skeletal Muscle	SLC25A20	rs11149816	16	75361767	G	A	chr16 75304623:75516739	CFDP1(intron_variant);ENSG00000259999(upstream_gene_variant)	BCAR1(source:GTEx and Interval); CFDP1(source:GTEx and Interval); TMEM170A(source:GTEx and Interval); ENSG00000280152(source:GTEx); CHST6(source:GTEx and Interval); ENSG00000261783(source:Interval); ENSG00000261476(source:GTEx)	CFDP1(source:Interval)	0.0481866	5.35834	8.39895e-08	0.0022992	0.0472092	16.0225	1.10547e-07	0.00329321	0.0151382	1.04238	0.297237	0.0150705	0.913653	0.401085	0.0390268	5.10443	3.31798e-07	0.0382784	14.995	3.08473e-07
MAR01721(Skeletal Muscle) x rs1017239-T	MAR01721	STRDNCCRNt	Skeletal Muscle	Transport of Stearidonoyl-Carnitine [Mitochondria] in Skeletal Muscle	SLC25A20	rs1017239	16	75358207	T	C	chr16 75304623:75516739	CFDP1(intron_variant);ENSG00000259999(intron_variant)	BCAR1(source:GTEx and Interval); CFDP1(source:GTEx and Interval); TMEM170A(source:GTEx and Interval); ENSG00000280152(source:GTEx); CHST6(source:GTEx and Interval); ENSG00000261783(source:Interval); ENSG00000261476(source:GTEx)	CFDP1(source:Interval)	0.0477437	5.30865	1.10441e-07	0.0025289	0.0467352	16.0026	1.12777e-07	0.00334943	0.0158276	1.08888	0.276208	0.0159565	0.996338	0.369261	0.0389081	5.08733	3.63132e-07	0.038193	15.1927	2.53172e-07
MAR09583(Heart) x rs117191825-T	MAR09583	HMR_9583	Heart	Transport of Metformin in Heart	SLC22A1;SLC22A2	rs117191825	6	161119431	T	C	chr6 160598596:161125454	PLG(upstream_gene_variant);ENSG00000224477(non_coding_transcript_exon_variant)	LPA(source:GTEx)		-0.0473483	-5.29826	1.16908e-07	0.0026089	-0.0516537	17.1823	3.48267e-08	0.00136666	-0.0241042	-1.52295	0.12777	-0.0277524	1.77015	0.170397	-0.0417293	-5.36242	8.2114e-08	-0.0458798	17.3649	2.89753e-08
MAR04436(Liver) x rs9456575-C	MAR04436	r2308	Liver	Histamine/Glutathione-HCO3 Antiport in Liver	SLCO1A2;SLCO1B3	rs9456575	6	161119578	C	T	chr6 160598596:161125454	PLG(upstream_gene_variant);ENSG00000224477(intron_variant)	LPA(source:GTEx)		0.0519941	5.29666	1.17942e-07	0.00261367	0.0559767	16.6516	5.9192e-08	0.00206563	0.032673	1.9778	0.0479513	0.0268057	1.50469	0.22217	0.0469522	5.56375	2.64034e-08	0.0486364	17.007	4.14388e-08
MAR09583(Heart) x rs4252051-C	MAR09583	HMR_9583	Heart	Transport of Metformin in Heart	SLC22A1;SLC22A2	rs4252051	6	161122216	C	T	chr6 160598596:161125454	PLG(upstream_gene_variant);ENSG00000224477(downstream_gene_variant)			-0.0490055	-5.29561	1.1862e-07	0.00262275	-0.0535045	16.9125	4.56664e-08	0.0016775	-0.0240995	-1.52489	0.127286	-0.027674	1.80418	0.164698	-0.0426465	-5.34035	9.27672e-08	-0.0468836	17.0615	3.92774e-08
MAR01721(Skeletal Muscle) x rs8051785-G	MAR01721	STRDNCCRNt	Skeletal Muscle	Transport of Stearidonoyl-Carnitine [Mitochondria] in Skeletal Muscle	SLC25A20	rs8051785	16	75361036	G	A	chr16 75304623:75516739	CFDP1(intron_variant);ENSG00000259999(upstream_gene_variant)	BCAR1(source:GTEx and Interval); CFDP1(source:GTEx and Interval); TMEM170A(source:GTEx and Interval); ENSG00000280152(source:GTEx); CHST6(source:GTEx and Interval); ENSG00000261783(source:GTEx and Interval); ENSG00000261476(source:GTEx)	CFDP1(source:Interval)	0.0480892	5.34792	8.89727e-08	0.00236282	0.0470937	15.9311	1.21129e-07	0.00357575	0.0145662	1.00391	0.31542	0.0145907	0.910846	0.402213	0.0387866	5.07457	3.88363e-07	0.0380452	14.8588	3.53472e-07
MAR06246(Brain) x rs783144-C	MAR06246	PROSTGE2t2	Brain	Transport of Prostaglandin E2 in Brain	SLC22A1;SLC22A2;SLC22A3;SLCO2A1;SLCO3A1	rs783144	6	161119239	C	T	chr6 160598596:161125454	PLG(upstream_gene_variant);ENSG00000224477(upstream_gene_variant)	ENSG00000224477(source:GTEx)		0.0468368	5.28866	1.23215e-07	0.00270252	0.0501298	18.6485	7.99253e-09	0.000465615	0.0432966	3.01254	0.0025907	0.0391144	3.85783	0.0211301	0.0458625	6.08287	1.18047e-09	0.0473833	22.0997	2.53577e-10
MAR09583(Heart) x rs386453-C	MAR09583	HMR_9583	Heart	Transport of Metformin in Heart	SLC22A1;SLC22A2	rs386453	6	160759840	C	T	chr6 160598596:161125454	intergenic_variant	SLC22A1(source:GTEx and Interval); LPAL2(source:GTEx)		-0.0509207	-5.27828	1.30402e-07	0.002832	-0.0552362	17.0847	3.88641e-08	0.00149291	-0.0398813	-2.40147	0.0163294	-0.0402671	4.53426	0.0108128	-0.0481354	-5.77035	7.91083e-09	-0.0515831	20.7607	9.88893e-10
MAR01721(Skeletal Muscle) x rs766522-C	MAR01721	STRDNCCRNt	Skeletal Muscle	Transport of Stearidonoyl-Carnitine [Mitochondria] in Skeletal Muscle	SLC25A20	rs766522	16	75424110	C	T	chr16 75304623:75516739	CFDP1(intron_variant)	BCAR1(source:GTEx and Interval); CFDP1(source:GTEx and Interval); TMEM170A(source:GTEx and Interval); ENSG00000280152(source:GTEx); CHST6(source:GTEx and Interval); ENSG00000261783(source:GTEx); ENSG00000261476(source:GTEx)	CFDP1(source:Interval)	0.0501179	5.51978	3.39423e-08	0.00124812	0.0489676	15.8557	1.30622e-07	0.00383282	0.0109458	0.745255	0.456118	0.0111364	0.538463	0.58366	0.0392868	5.08694	3.63887e-07	0.0384858	13.8891	9.31823e-07
MAR09583(Heart) x rs9456575-C	MAR09583	HMR_9583	Heart	Transport of Metformin in Heart	SLC22A1;SLC22A2	rs9456575	6	161119578	C	T	chr6 160598596:161125454	PLG(upstream_gene_variant);ENSG00000224477(intron_variant)	LPA(source:GTEx)		-0.0472071	-5.27733	1.31078e-07	0.00283537	-0.051467	17.0827	3.8473e-08	0.00148588	-0.0242394	-1.53289	0.125303	-0.027785	1.85208	0.157001	-0.041639	-5.34806	8.89014e-08	-0.0457255	17.2253	3.3313e-08
MAR04436(Liver) x rs9458009-A	MAR04436	r2308	Liver	Histamine/Glutathione-HCO3 Antiport in Liver	SLCO1A2;SLCO1B3	rs9458009	6	161120563	A	G	chr6 160598596:161125454	PLG(upstream_gene_variant);ENSG00000224477(intron_variant)	LPA(source:GTEx)		0.0518644	5.27725	1.31137e-07	0.00283537	0.0559677	16.5979	6.2457e-08	0.00212833	0.0322725	1.95178	0.0509648	0.0264195	1.51358	0.220205	0.0467498	5.53366	3.13621e-08	0.048531	16.8964	4.62805e-08
MAR06246(Brain) x rs1998045-T	MAR06246	PROSTGE2t2	Brain	Transport of Prostaglandin E2 in Brain	SLC22A1;SLC22A2;SLC22A3;SLCO2A1;SLCO3A1	rs1998045	6	161097821	T	C	chr6 160598596:161125454	ENSG00000243831(upstream_gene_variant)	LPA(source:GTEx)		0.0601463	5.54704	2.90553e-08	0.0011575	0.0606858	15.8497	1.3194e-07	0.00385483	0.0231284	1.24591	0.212798	0.0195746	0.577324	0.561433	0.0507295	5.4182	6.02009e-08	0.0505031	14.7359	4.00889e-07
MAR01721(Skeletal Muscle) x rs2032926-C	MAR01721	STRDNCCRNt	Skeletal Muscle	Transport of Stearidonoyl-Carnitine [Mitochondria] in Skeletal Muscle	SLC25A20	rs2032926	16	75358910	C	A	chr16 75304623:75516739	CFDP1(intron_variant);ENSG00000259999(non_coding_transcript_exon_variant)	BCAR1(source:GTEx and Interval); CFDP1(source:GTEx and Interval); TMEM170A(source:GTEx and Interval); ENSG00000280152(source:GTEx); CHST6(source:GTEx and Interval); ENSG00000261783(source:Interval); ENSG00000274220(source:Interval); ENSG00000261476(source:GTEx)	CFDP1(source:Interval)	0.0476515	5.29777	1.17224e-07	0.0026089	0.0466545	15.8365	1.33142e-07	0.00386039	0.0154601	1.06326	0.287664	0.0156816	0.976969	0.376481	0.0387421	5.06477	4.08896e-07	0.0380626	15.0045	3.05555e-07
MAR09583(Heart) x rs7772437-T	MAR09583	HMR_9583	Heart	Transport of Metformin in Heart	SLC22A1;SLC22A2	rs7772437	6	161115245	T	A	chr6 160598596:161125454	ENSG00000224477(upstream_gene_variant)	LPA(source:GTEx)		0.0377793	5.2699	1.36501e-07	0.00293833	0.0421087	16.6978	5.60732e-08	0.00199964	0.0141408	1.19195	0.233279	0.0155672	1.51288	0.220286	0.0314565	5.12683	2.94668e-07	0.0349946	16.0178	1.10654e-07
MAR01721(Skeletal Muscle) x rs8048816-A	MAR01721	STRDNCCRNt	Skeletal Muscle	Transport of Stearidonoyl-Carnitine [Mitochondria] in Skeletal Muscle	SLC25A20	rs8048816	16	75422201	A	C	chr16 75304623:75516739	CFDP1(intron_variant)	BCAR1(source:GTEx and Interval); CFDP1(source:GTEx and Interval); TMEM170A(source:GTEx and Interval); ENSG00000280152(source:GTEx); CHST6(source:GTEx and Interval); ENSG00000261783(source:GTEx); ENSG00000261476(source:GTEx)	CFDP1(source:Interval)	0.0498109	5.48957	4.02915e-08	0.00141133	0.0486928	15.7911	1.39341e-07	0.00401629	0.00938606	0.639481	0.52251	0.0095752	0.465442	0.627869	0.0386333	5.00562	5.56832e-07	0.0378603	13.573	1.27809e-06
MAR04428(Adipose Tissue) x rs4252051-C	MAR04428	HISDC	Adipose Tissue	Histidine Decarboxylase in Adipose Tissue	DDC;HDC	rs4252051	6	161122216	C	T	chr6 160598596:161125454	PLG(upstream_gene_variant);ENSG00000224477(downstream_gene_variant)			0.0570171	5.2649	1.40267e-07	0.00301277	0.0612844	17.4145	2.76728e-08	0.00119117	0.0110826	0.619521	0.535573	0.0079201	0.825063	0.438258	0.0446976	4.82472	1.40202e-06	0.0459644	14.4409	5.3859e-07
MAR01721(Skeletal Muscle) x rs12446903-G	MAR01721	STRDNCCRNt	Skeletal Muscle	Transport of Stearidonoyl-Carnitine [Mitochondria] in Skeletal Muscle	SLC25A20	rs12446903	16	75438761	G	A	chr16 75304623:75516739	ENSG00000252122(downstream_gene_variant);CFDP1(intron_variant)	BCAR1(source:GTEx and Interval); CFDP1(source:GTEx and Interval); TMEM170A(source:GTEx and Interval); ENSG00000280152(source:GTEx); CHST6(source:GTEx and Interval); ENSG00000261476(source:GTEx); ENSG00000261783(source:GTEx)	CFDP1(source:Interval)	0.0495447	5.46321	4.67606e-08	0.00157006	0.0484449	15.7702	1.4228e-07	0.00408896	0.0103027	0.701774	0.48282	0.0102808	0.516371	0.596696	0.0387064	5.01674	5.25554e-07	0.0378779	13.7169	1.10692e-06
MAR01721(Skeletal Muscle) x rs889446-G	MAR01721	STRDNCCRNt	Skeletal Muscle	Transport of Stearidonoyl-Carnitine [Mitochondria] in Skeletal Muscle	SLC25A20	rs889446	16	75344787	G	C	chr16 75304623:75516739	CFDP1(intron_variant)	BCAR1(source:GTEx and Interval); CFDP1(source:GTEx and Interval); TMEM170A(source:GTEx and Interval); ENSG00000280152(source:GTEx); ENSG00000261783(source:GTEx and Interval); CHST6(source:GTEx and Interval)	CFDP1(source:Interval)	0.0480961	5.37989	7.45312e-08	0.00212356	0.0471166	15.7539	1.44567e-07	0.0041359	0.0124893	0.86608	0.386446	0.0127826	1.00743	0.365185	0.0382105	5.02883	4.93473e-07	0.0375592	14.614	4.514e-07
MAR04428(Adipose Tissue) x rs4252052-T	MAR04428	HISDC	Adipose Tissue	Histidine Decarboxylase in Adipose Tissue	DDC;HDC	rs4252052	6	161122221	T	C	chr6 160598596:161125454	PLG(upstream_gene_variant);ENSG00000224477(downstream_gene_variant)			0.056815	5.2503	1.5185e-07	0.0032191	0.0610611	17.2561	3.24172e-08	0.00133652	0.0111094	0.620796	0.534734	0.00778679	0.829416	0.436355	0.0445773	4.81399	1.47944e-06	0.0457957	14.2923	6.24808e-07
MAR05013(Adipose Tissue) x rs9457918-G	MAR05013	SPRMTDe	Adipose Tissue	Transport of Spermine in Adipose Tissue	SLC22A1	rs9457918	6	160827835	G	T	chr6 160598596:161125454	SLC22A3(intron_variant)	SLC22A3(source:GTEx); LPA(source:GTEx); LPAL2(source:GTEx)	IGF2R(source:Interval)	-0.0415796	-5.55205	2.82333e-08	0.0011575	-0.040439	15.6686	1.56913e-07	0.00443383	-0.0545274	-4.5002	6.78883e-06	-0.046068	7.61407	0.000494064	-0.0451587	-7.08878	1.35295e-12	-0.0426879	23.143	8.91129e-11
MAR05013(Adipose Tissue) x rs624319-G	MAR05013	SPRMTDe	Adipose Tissue	Transport of Spermine in Adipose Tissue	SLC22A1	rs624319	6	160772900	G	A	chr6 160598596:161125454	SLC22A3(intron_variant)	SLC22A3(source:GTEx); LPAL2(source:GTEx); LPA(source:GTEx)	IGF2R(source:Interval)	-0.0417908	-5.54655	2.91364e-08	0.0011575	-0.040514	15.6681	1.57003e-07	0.00443383	-0.0475367	-3.92984	8.50041e-05	-0.0393752	5.52523	0.0039875	-0.043397	-6.78567	1.15553e-11	-0.0410387	21.5006	4.604e-10
MAR09583(Heart) x rs1009124-A	MAR09583	HMR_9583	Heart	Transport of Metformin in Heart	SLC22A1;SLC22A2	rs1009124	6	161117913	A	G	chr6 160598596:161125454	ENSG00000224477(upstream_gene_variant)	LPA(source:GTEx)		0.0375696	5.24228	1.58607e-07	0.00335506	0.0419088	16.5423	6.55088e-08	0.00216249	0.0136772	1.15299	0.248916	0.0150369	1.44397	0.236	0.0311809	5.0832	3.71129e-07	0.034713	15.7575	1.43552e-07
MAR09583(Heart) x rs7758766-T	MAR09583	HMR_9583	Heart	Transport of Metformin in Heart	SLC22A1;SLC22A2	rs7758766	6	161106508	T	G	chr6 160598596:161125454	intergenic_variant	LPA(source:GTEx); PLG(source:GTEx)		-0.0467059	-5.24171	1.59096e-07	0.00335814	-0.0507367	16.4906	6.94913e-08	0.00224096	-0.0205403	-1.30583	0.19161	-0.0235565	1.89921	0.149776	-0.0403494	-5.20441	1.94616e-07	-0.0441031	15.9791	1.15695e-07
MAR09583(Heart) x rs6923921-C	MAR09583	HMR_9583	Heart	Transport of Metformin in Heart	SLC22A1;SLC22A2	rs6923921	6	160793289	C	G	chr6 160598596:161125454	SLC22A3(intron_variant);ENSG00000287656(intron_variant)	SLC22A3(source:GTEx); LPA(source:GTEx); LPAL2(source:GTEx)	IGF2R(source:Interval)	-0.0392806	-5.46173	4.71525e-08	0.00157006	-0.0406978	15.6519	1.59564e-07	0.00447092	-0.0341306	-2.83611	0.00456666	-0.0274756	3.57806	0.0279372	-0.0379253	-6.14321	8.08697e-10	-0.0373361	17.8272	1.81225e-08
MAR05013(Adipose Tissue) x rs1605963-G	MAR05013	SPRMTDe	Adipose Tissue	Transport of Spermine in Adipose Tissue	SLC22A1	rs1605963	6	160826045	G	A	chr6 160598596:161125454	SLC22A3(intron_variant)	SLC22A3(source:GTEx); LPA(source:GTEx); LPAL2(source:GTEx)	IGF2R(source:Interval)	-0.041491	-5.54151	2.99881e-08	0.00116123	-0.0403517	15.6498	1.59895e-07	0.00447092	-0.0547662	-4.51964	6.19453e-06	-0.0460825	7.66918	0.000467582	-0.045159	-7.08991	1.342e-12	-0.0426367	23.0764	9.52548e-11
MAR05013(Adipose Tissue) x rs3127574-G	MAR05013	SPRMTDe	Adipose Tissue	Transport of Spermine in Adipose Tissue	SLC22A1	rs3127574	6	160791370	G	C	chr6 160598596:161125454	SLC22A3(intron_variant);ENSG00000287656(non_coding_transcript_exon_variant)	SLC22A3(source:GTEx); LPA(source:GTEx); LPAL2(source:GTEx)	IGF2R(source:Interval)	-0.0415943	-5.55432	2.78697e-08	0.0011541	-0.0404711	15.6474	1.60273e-07	0.00447092	-0.0535046	-4.41327	1.01822e-05	-0.0450802	7.3703	0.000630401	-0.0448836	-7.04477	1.85767e-12	-0.0424458	22.7833	1.27681e-10
MAR05013(Adipose Tissue) x rs1605964-C	MAR05013	SPRMTDe	Adipose Tissue	Transport of Spermine in Adipose Tissue	SLC22A1	rs1605964	6	160826095	C	T	chr6 160598596:161125454	SLC22A3(intron_variant)	SLC22A3(source:GTEx); LPA(source:GTEx); LPAL2(source:GTEx)	IGF2R(source:Interval)	-0.0414853	-5.54074	3.01197e-08	0.00116123	-0.0403467	15.6446	1.60725e-07	0.00447092	-0.0544175	-4.49194	7.05782e-06	-0.0457772	7.54724	0.000528198	-0.0450598	-7.07479	1.49672e-12	-0.0425463	22.9983	1.02988e-10
MAR05013(Adipose Tissue) x rs10945670-T	MAR05013	SPRMTDe	Adipose Tissue	Transport of Spermine in Adipose Tissue	SLC22A1	rs10945670	6	160827670	T	C	chr6 160598596:161125454	SLC22A3(intron_variant)	SLC22A3(source:GTEx); LPA(source:GTEx); LPAL2(source:GTEx)	IGF2R(source:Interval)	-0.0414827	-5.5404	3.01774e-08	0.00116123	-0.0403443	15.6425	1.61062e-07	0.00447092	-0.0546785	-4.51404	6.36046e-06	-0.0460831	7.61836	0.000491948	-0.0451307	-7.08618	1.37867e-12	-0.0426377	23.1244	9.0788e-11
MAR04436(Liver) x rs117191825-T	MAR04436	r2308	Liver	Histamine/Glutathione-HCO3 Antiport in Liver	SLCO1A2;SLCO1B3	rs117191825	6	161119431	T	C	chr6 160598596:161125454	PLG(upstream_gene_variant);ENSG00000224477(non_coding_transcript_exon_variant)	LPA(source:GTEx)		0.0513234	5.2313	1.68323e-07	0.00354466	0.0553793	16.308	8.34292e-08	0.00258794	0.0318523	1.92622	0.0540772	0.0260023	1.47027	0.229946	0.046254	5.48191	4.20764e-08	0.0480138	16.5754	6.37793e-08
MAR01721(Skeletal Muscle) x rs3784937-T	MAR01721	STRDNCCRNt	Skeletal Muscle	Transport of Stearidonoyl-Carnitine [Mitochondria] in Skeletal Muscle	SLC25A20	rs3784937	16	75337591	T	C	chr16 75304623:75516739	CFDP1(intron_variant)	BCAR1(source:GTEx and Interval); CFDP1(source:GTEx and Interval); TMEM170A(source:GTEx and Interval); ENSG00000280152(source:GTEx); CHST6(source:GTEx and Interval); ENSG00000261476(source:GTEx)	CFDP1(source:Interval)	0.0470286	5.23093	1.68658e-07	0.00354466	0.0459849	15.7512	1.44982e-07	0.0041359	0.0130276	0.898509	0.368914	0.0128368	0.724399	0.484637	0.0375861	4.91914	8.69254e-07	0.0367474	14.3306	5.99319e-07
MAR09583(Heart) x rs117379529-T	MAR09583	HMR_9583	Heart	Transport of Metformin in Heart	SLC22A1;SLC22A2	rs117379529	6	161398803	T	C	chr6 161383079:161551176	ENSG00000231863(intron_variant)	SLC22A1(source:Interval)		-0.079706	-5.25385	1.48955e-07	0.0031646	-0.0837296	15.8427	1.71334e-07	0.00474258	-0.0398296	-1.35509	0.175387	-0.0321605	2.99254	0.0524976	-0.0713173	-5.29016	1.2221e-07	-0.0732612	16.2353	1.11869e-07
MAR05013(Adipose Tissue) x rs6923921-C	MAR05013	SPRMTDe	Adipose Tissue	Transport of Spermine in Adipose Tissue	SLC22A1	rs6923921	6	160793289	C	G	chr6 160598596:161125454	SLC22A3(intron_variant);ENSG00000287656(intron_variant)	SLC22A3(source:GTEx); LPA(source:GTEx); LPAL2(source:GTEx)	IGF2R(source:Interval)	-0.0416104	-5.55699	2.74467e-08	0.00114629	-0.0405057	15.5644	1.74157e-07	0.00480712	-0.0547215	-4.51264	6.40263e-06	-0.0463453	7.74917	0.000431646	-0.0452297	-7.09913	1.25541e-12	-0.04283	23.152	8.83219e-11
MAR05013(Adipose Tissue) x rs543159-C	MAR05013	SPRMTDe	Adipose Tissue	Transport of Spermine in Adipose Tissue	SLC22A1	rs543159	6	160776017	C	A	chr6 160598596:161125454	SLC22A3(intron_variant)	SLC22A3(source:GTEx); LPAL2(source:GTEx); LPA(source:GTEx); MRPL18(source:GTEx)	IGF2R(source:Interval)	-0.0411252	-5.43161	5.5847e-08	0.0017412	-0.0398708	15.5562	1.75582e-07	0.0048328	-0.0495854	-4.09572	4.20865e-05	-0.0413157	6.11149	0.002219	-0.0435039	-6.77689	1.22789e-11	-0.0411284	21.6528	3.95404e-10
MAR05013(Adipose Tissue) x rs3105749-A	MAR05013	SPRMTDe	Adipose Tissue	Transport of Spermine in Adipose Tissue	SLC22A1	rs3105749	6	160820978	A	G	chr6 160598596:161125454	SLC22A3(intron_variant)	SLC22A3(source:GTEx); LPA(source:GTEx); LPAL2(source:GTEx)	IGF2R(source:Interval)	-0.04132	-5.51766	3.43549e-08	0.00124812	-0.0401846	15.5411	1.78262e-07	0.00487983	-0.0547889	-4.52272	6.10495e-06	-0.0461743	7.68621	0.000459685	-0.0450439	-7.07143	1.53343e-12	-0.0425543	23.0062	1.02177e-10
MAR05013(Adipose Tissue) x rs3105752-G	MAR05013	SPRMTDe	Adipose Tissue	Transport of Spermine in Adipose Tissue	SLC22A1	rs3105752	6	160822925	G	A	chr6 160598596:161125454	SLC22A3(intron_variant)	SLC22A3(source:GTEx); LPA(source:GTEx); LPAL2(source:GTEx)	IGF2R(source:Interval)	-0.04132	-5.51766	3.43549e-08	0.00124812	-0.0401847	15.5409	1.7829e-07	0.00487983	-0.0551937	-4.55451	5.25073e-06	-0.0464896	7.76632	0.000424308	-0.0451539	-7.08799	1.36072e-12	-0.0426392	23.1031	9.27384e-11
MAR09583(Heart) x rs9458009-A	MAR09583	HMR_9583	Heart	Transport of Metformin in Heart	SLC22A1;SLC22A2	rs9458009	6	161120563	A	G	chr6 160598596:161125454	PLG(upstream_gene_variant);ENSG00000224477(intron_variant)	LPA(source:GTEx)		-0.046715	-5.21679	1.8205e-07	0.0038016	-0.0510011	16.7987	5.10929e-08	0.00183543	-0.0241004	-1.52296	0.127769	-0.027694	1.76427	0.171401	-0.04123	-5.29031	1.22107e-07	-0.0453484	16.9641	4.32476e-08
MAR09583(Heart) x rs9457998-G	MAR09583	HMR_9583	Heart	Transport of Metformin in Heart	SLC22A1;SLC22A2	rs9457998	6	161109053	G	A	chr6 160598596:161125454	intergenic_variant	LPA(source:GTEx)		-0.0462561	-5.21319	1.85618e-07	0.0038596	-0.0508104	16.9186	4.53127e-08	0.00167711	-0.0236346	-1.49458	0.135025	-0.027367	1.83117	0.160316	-0.0408395	-5.27776	1.30771e-07	-0.0451943	17.0078	4.13913e-08
MAR05013(Adipose Tissue) x rs4709425-T	MAR05013	SPRMTDe	Adipose Tissue	Transport of Spermine in Adipose Tissue	SLC22A1	rs4709425	6	160803457	T	A	chr6 160598596:161125454	SLC22A3(intron_variant);ENSG00000287656(intron_variant)	SLC22A3(source:GTEx); LPA(source:GTEx); LPAL2(source:GTEx)	IGF2R(source:Interval)	-0.0414865	-5.54038	3.01808e-08	0.00116123	-0.0403614	15.4676	1.91841e-07	0.00521559	-0.0542521	-4.47763	7.54768e-06	-0.0455982	7.47034	0.000570405	-0.0450147	-7.06695	1.58377e-12	-0.0425173	22.8739	1.16626e-10
MAR05013(Adipose Tissue) x rs3123634-T	MAR05013	SPRMTDe	Adipose Tissue	Transport of Spermine in Adipose Tissue	SLC22A1	rs3123634	6	160802239	T	C	chr6 160598596:161125454	SLC22A3(intron_variant);ENSG00000287656(intron_variant)	SLC22A3(source:GTEx); LPA(source:GTEx); LPAL2(source:GTEx)	IGF2R(source:Interval)	-0.041431	-5.53447	3.12176e-08	0.00119024	-0.0403046	15.4627	1.92796e-07	0.00521575	-0.0551382	-4.54907	5.38845e-06	-0.046222	7.68445	0.000460496	-0.0452159	-7.09919	1.25487e-12	-0.0426615	23.0383	9.89537e-11
MAR05013(Adipose Tissue) x rs4235926-C	MAR05013	SPRMTDe	Adipose Tissue	Transport of Spermine in Adipose Tissue	SLC22A1	rs4235926	6	160806135	C	T	chr6 160598596:161125454	SLC22A3(intron_variant);ENSG00000287656(non_coding_transcript_exon_variant)	SLC22A3(source:GTEx); LPA(source:GTEx); LPAL2(source:GTEx)	IGF2R(source:Interval)	-0.0413554	-5.52395	3.31468e-08	0.00124114	-0.0402391	15.4604	1.93232e-07	0.00521575	-0.0547285	-4.51786	6.24664e-06	-0.0461137	7.63109	0.000485729	-0.0450515	-7.07412	1.50397e-12	-0.0425742	22.9884	1.04009e-10
MAR05013(Skeletal Muscle) x rs471516-C	MAR05013	SPRMTDe	Skeletal Muscle	Transport of Spermine in Skeletal Muscle	SLC22A1	rs471516	6	160718703	C	G	chr6 160598596:161125454	intergenic_variant	SLC22A3(source:GTEx)		-0.0472724	-5.20557	1.934e-07	0.00400438	-0.0502819	15.842	1.33116e-07	0.00386039	-0.0414904	-2.77156	0.00557878	-0.0385718	3.64104	0.0262905	-0.045717	-5.88817	3.90507e-09	-0.0470804	19.2498	4.41767e-09
MAR05013(Adipose Tissue) x rs1317652-T	MAR05013	SPRMTDe	Adipose Tissue	Transport of Spermine in Adipose Tissue	SLC22A1	rs1317652	6	160807161	T	C	chr6 160598596:161125454	SLC22A3(intron_variant);ENSG00000287656(intron_variant)	SLC22A3(source:GTEx); LPA(source:GTEx); LPAL2(source:GTEx)	IGF2R(source:Interval)	-0.0413913	-5.53008	3.20077e-08	0.00120775	-0.0402646	15.4382	1.9757e-07	0.00530355	-0.0546371	-4.5123	6.41285e-06	-0.0460705	7.6231	0.000489625	-0.0450533	-7.0765	1.47841e-12	-0.0425828	22.9869	1.0417e-10
MAR05013(Adipose Tissue) x rs884742-A	MAR05013	SPRMTDe	Adipose Tissue	Transport of Spermine in Adipose Tissue	SLC22A1	rs884742	6	160807432	A	C	chr6 160598596:161125454	SLC22A3(intron_variant);ENSG00000287656(intron_variant)	SLC22A3(source:GTEx); LPA(source:GTEx); LPAL2(source:GTEx)	IGF2R(source:Interval)	-0.0413223	-5.52103	3.37016e-08	0.00124812	-0.0402033	15.4242	2.0035e-07	0.00536344	-0.0545848	-4.50716	6.57002e-06	-0.0459556	7.6139	0.000494148	-0.0449877	-7.06601	1.59453e-12	-0.0425096	22.9035	1.13225e-10
MAR09583(Heart) x rs561438973-G	MAR09583	HMR_9583	Heart	Transport of Metformin in Heart	SLC22A1;SLC22A2	rs561438973	6	161104970	G	A	chr6 160598596:161125454	intergenic_variant			-0.04711	-5.1976	2.01875e-07	0.00417101	-0.0514012	16.3872	7.71094e-08	0.00242267	-0.0217172	-1.38416	0.166308	-0.0254394	2.39002	0.0917126	-0.0407562	-5.19298	2.06952e-07	-0.044856	16.1144	1.01106e-07
MAR05013(Adipose Tissue) x rs6905958-T	MAR05013	SPRMTDe	Adipose Tissue	Transport of Spermine in Adipose Tissue	SLC22A1	rs6905958	6	160797625	T	G	chr6 160598596:161125454	SLC22A3(intron_variant);ENSG00000287656(intron_variant)	SLC22A3(source:GTEx); LPA(source:GTEx); LPAL2(source:GTEx)	IGF2R(source:Interval)	-0.0412979	-5.5178	3.43272e-08	0.00124812	-0.040162	15.415	2.02207e-07	0.00539717	-0.0529201	-4.36659	1.26202e-05	-0.0442399	7.01238	0.000901593	-0.0445067	-6.98909	2.76666e-12	-0.0420016	22.3933	1.88577e-10
MAR05013(Adipose Tissue) x rs2313453-T	MAR05013	SPRMTDe	Adipose Tissue	Transport of Spermine in Adipose Tissue	SLC22A1	rs2313453	6	160808044	T	C	chr6 160598596:161125454	SLC22A3(intron_variant);ENSG00000287656(upstream_gene_variant)	SLC22A3(source:GTEx); LPA(source:GTEx); LPAL2(source:GTEx)	IGF2R(source:Interval)	-0.0413009	-5.51801	3.42863e-08	0.00124812	-0.0401766	15.4125	2.02715e-07	0.00539717	-0.0542969	-4.48443	7.31106e-06	-0.0457266	7.53029	0.000537222	-0.0448941	-7.05159	1.76883e-12	-0.0424288	22.8313	1.21699e-10
MAR01721(Skeletal Muscle) x rs9989421-G	MAR01721	STRDNCCRNt	Skeletal Muscle	Transport of Stearidonoyl-Carnitine [Mitochondria] in Skeletal Muscle	SLC25A20	rs9989421	16	75422584	G	A	chr16 75304623:75516739	CFDP1(intron_variant)	BCAR1(source:GTEx and Interval); CFDP1(source:GTEx and Interval); TMEM170A(source:GTEx and Interval); ENSG00000280152(source:GTEx); CHST6(source:GTEx and Interval); ENSG00000261783(source:GTEx); ENSG00000261476(source:GTEx)	CFDP1(source:Interval)	0.0495194	5.45185	4.98495e-08	0.00162933	0.048394	15.3929	2.07453e-07	0.0055083	0.0112491	0.765136	0.444191	0.0114753	0.505929	0.602959	0.0389473	5.04023	4.64967e-07	0.0381709	13.5138	1.35611e-06
MAR05013(Adipose Tissue) x rs2872317-C	MAR05013	SPRMTDe	Adipose Tissue	Transport of Spermine in Adipose Tissue	SLC22A1	rs2872317	6	160819664	C	T	chr6 160598596:161125454	SLC22A3(intron_variant)	SLC22A3(source:GTEx); LPA(source:GTEx); LPAL2(source:GTEx)	IGF2R(source:Interval)	-0.0411732	-5.49874	3.82508e-08	0.00135442	-0.040048	15.3675	2.12036e-07	0.00561473	-0.0548891	-4.5301	5.8955e-06	-0.0462699	7.7261	0.000441717	-0.0449637	-7.05909	1.676e-12	-0.0424697	22.8698	1.17111e-10
MAR05013(Adipose Tissue) x rs3123633-T	MAR05013	SPRMTDe	Adipose Tissue	Transport of Spermine in Adipose Tissue	SLC22A1	rs3123633	6	160799605	T	C	chr6 160598596:161125454	SLC22A3(intron_variant);ENSG00000287656(intron_variant)	SLC22A3(source:GTEx); LPA(source:GTEx); LPAL2(source:GTEx)	IGF2R(source:Interval)	-0.0412358	-5.50852	3.61859e-08	0.00130014	-0.0401192	15.3627	2.13055e-07	0.00562569	-0.0535426	-4.41865	9.93173e-06	-0.044824	7.17735	0.000764519	-0.0446353	-7.00869	2.4056e-12	-0.0421366	22.5421	1.62507e-10
MAR05013(Adipose Tissue) x rs512077-A	MAR05013	SPRMTDe	Adipose Tissue	Transport of Spermine in Adipose Tissue	SLC22A1	rs512077	6	160774928	A	G	chr6 160598596:161125454	SLC22A3(intron_variant)	LPAL2(source:GTEx)		-0.0526838	-5.47703	4.32525e-08	0.00149364	-0.0523521	15.3349	2.20883e-07	0.00580184	-0.0269439	-1.72046	0.0853492	-0.0260715	1.62293	0.197418	-0.0456332	-5.56744	2.58505e-08	-0.0457616	16.3157	8.27868e-08
MAR09583(Heart) x rs1998045-T	MAR09583	HMR_9583	Heart	Transport of Metformin in Heart	SLC22A1;SLC22A2	rs1998045	6	161097821	T	C	chr6 160598596:161125454	ENSG00000243831(upstream_gene_variant)	LPA(source:GTEx)		-0.0464198	-5.1756	2.27185e-07	0.00466437	-0.0505979	16.1351	9.91629e-08	0.00300912	-0.0275459	-1.73854	0.0821159	-0.0309942	2.08018	0.125002	-0.0418396	-5.36047	8.30042e-08	-0.045857	17.147	3.60347e-08
MAR01721(Skeletal Muscle) x rs11149813-G	MAR01721	STRDNCCRNt	Skeletal Muscle	Transport of Stearidonoyl-Carnitine [Mitochondria] in Skeletal Muscle	SLC25A20	rs11149813	16	75332655	G	A	chr16 75304623:75516739	CFDP1(intron_variant)	BCAR1(source:GTEx and Interval); CFDP1(source:GTEx and Interval); TMEM170A(source:GTEx and Interval); ENSG00000280152(source:GTEx); ENSG00000261783(source:GTEx and Interval); CHST6(source:GTEx and Interval); ENSG00000261476(source:GTEx)	CFDP1(source:Interval)	0.0465386	5.18491	2.1612e-07	0.00445593	0.0454871	15.2854	2.3093e-07	0.00604949	0.014408	0.995157	0.31966	0.0143179	0.761321	0.467072	0.037618	4.93112	8.17591e-07	0.0368064	14.1217	7.38467e-07
MAR01721(Skeletal Muscle) x rs12449177-C	MAR01721	STRDNCCRNt	Skeletal Muscle	Transport of Stearidonoyl-Carnitine [Mitochondria] in Skeletal Muscle	SLC25A20	rs12449177	16	75332603	C	G	chr16 75304623:75516739	CFDP1(intron_variant)	BCAR1(source:GTEx and Interval); CFDP1(source:GTEx and Interval); TMEM170A(source:GTEx and Interval); ENSG00000280152(source:GTEx); CHST6(source:GTEx and Interval); ENSG00000261783(source:GTEx and Interval); ENSG00000261476(source:GTEx)	CFDP1(source:Interval)	0.0464429	5.16491	2.40557e-07	0.00491825	0.0453344	15.2512	2.3898e-07	0.00624362	0.0146334	1.01068	0.312168	0.014671	0.789719	0.453996	0.0375889	4.92083	8.61799e-07	0.0367725	14.153	7.15693e-07
MAR06246(Brain) x rs9457997-A	MAR06246	PROSTGE2t2	Brain	Transport of Prostaglandin E2 in Brain	SLC22A1;SLC22A2;SLC22A3;SLCO2A1;SLCO3A1	rs9457997	6	161107018	A	G	chr6 160598596:161125454	intergenic_variant	LPA(source:GTEx)		0.0579749	5.36625	8.03903e-08	0.00222319	0.0585881	15.2459	2.41135e-07	0.00628312	0.0219067	1.18475	0.236117	0.0178386	0.508954	0.601152	0.0487956	5.23103	1.68568e-07	0.0484832	14.1736	7.03073e-07
MAR05013(Adipose Tissue) x rs490275-A	MAR05013	SPRMTDe	Adipose Tissue	Transport of Spermine in Adipose Tissue	SLC22A1	rs490275	6	160765831	A	T	chr6 160598596:161125454	SLC22A3(upstream_gene_variant)	SLC22A3(source:GTEx); LPAL2(source:GTEx)	IGF2R(source:Interval)	-0.0417019	-5.53621	3.0908e-08	0.00118455	-0.0405128	15.2223	2.45179e-07	0.0063715	-0.0396699	-3.28988	0.00100229	-0.0331581	4.13457	0.0160153	-0.0411316	-6.43837	1.20765e-10	-0.0394809	19.615	3.03338e-09
MAR09583(Heart) x rs3127574-G	MAR09583	HMR_9583	Heart	Transport of Metformin in Heart	SLC22A1;SLC22A2	rs3127574	6	160791370	G	C	chr6 160598596:161125454	SLC22A3(intron_variant);ENSG00000287656(non_coding_transcript_exon_variant)	SLC22A3(source:GTEx); LPA(source:GTEx); LPAL2(source:GTEx)	IGF2R(source:Interval)	-0.0386815	-5.37863	7.50556e-08	0.00213229	-0.0400608	15.1608	2.60709e-07	0.00666868	-0.033474	-2.78227	0.00539803	-0.0267821	3.34117	0.0354037	-0.0373106	-6.04422	1.50132e-09	-0.0366793	17.1969	3.40362e-08
MAR05013(Adipose Tissue) x rs505870-C	MAR05013	SPRMTDe	Adipose Tissue	Transport of Spermine in Adipose Tissue	SLC22A1	rs505870	6	160771363	C	A	chr6 160598596:161125454	SLC22A3(intron_variant)	SLC22A3(source:GTEx); LPAL2(source:GTEx); LPA(source:GTEx)	IGF2R(source:Interval)	-0.0413623	-5.50017	3.79429e-08	0.0013484	-0.0401693	15.125	2.7024e-07	0.00689443	-0.0485818	-4.01382	5.9744e-05	-0.0407648	5.87323	0.00281582	-0.0433731	-6.79013	1.1203e-11	-0.0412126	21.6019	4.1604e-10
MAR05013(Adipose Tissue) x rs555754-G	MAR05013	SPRMTDe	Adipose Tissue	Transport of Spermine in Adipose Tissue	SLC22A1	rs555754	6	160769423	G	A	chr6 160598596:161125454	SLC22A3(5_prime_UTR_variant)	SLC22A3(source:GTEx); LPAL2(source:GTEx); LPA(source:GTEx); ACAT2(source:GTEx)	IGF2R(source:Interval)	-0.0415795	-5.51987	3.39257e-08	0.00124812	-0.0403587	15.1089	2.74611e-07	0.00698769	-0.0486832	-4.02377	5.72745e-05	-0.0405802	5.86675	0.00283413	-0.0435639	-6.81258	9.58658e-12	-0.0412776	21.4865	4.66947e-10
MAR05013(Adipose Tissue) x rs506823-C	MAR05013	SPRMTDe	Adipose Tissue	Transport of Spermine in Adipose Tissue	SLC22A1	rs506823	6	160771465	C	A	chr6 160598596:161125454	SLC22A3(intron_variant)	SLC22A3(source:GTEx); LPAL2(source:GTEx); LPA(source:GTEx)	IGF2R(source:Interval)	-0.0413236	-5.49504	3.90619e-08	0.00137814	-0.040131	15.1003	2.76986e-07	0.00702983	-0.0483022	-3.99242	6.54022e-05	-0.0405334	5.81009	0.00299929	-0.0432685	-6.77458	1.2477e-11	-0.0411177	21.5092	4.56465e-10
MAR05013(Skeletal Muscle) x rs568567-G	MAR05013	SPRMTDe	Skeletal Muscle	Transport of Spermine in Skeletal Muscle	SLC22A1	rs568567	6	160705154	G	A	chr6 160598596:161125454	intergenic_variant	SLC22A3(source:GTEx)		-0.0467349	-5.13696	2.79211e-07	0.00563778	-0.0497025	15.4745	1.92158e-07	0.00521559	-0.0424962	-2.83961	0.0045169	-0.0396413	3.79169	0.0226185	-0.0455912	-5.86457	4.50292e-09	-0.0469438	19.0934	5.16465e-09
MAR05013(Adipose Tissue) x rs2136676-T	MAR05013	SPRMTDe	Adipose Tissue	Transport of Spermine in Adipose Tissue	SLC22A1	rs2136676	6	160808368	T	C	chr6 160598596:161125454	SLC22A3(intron_variant);ENSG00000287656(upstream_gene_variant)	SLC22A3(source:GTEx); LPA(source:GTEx); LPAL2(source:GTEx)	IGF2R(source:Interval)	-0.0408787	-5.46204	4.70705e-08	0.00157006	-0.0397562	15.0873	2.80614e-07	0.00710345	-0.0543468	-4.48847	7.17355e-06	-0.0457719	7.54501	0.000529374	-0.0446019	-7.00607	2.45108e-12	-0.0421319	22.5072	1.68284e-10
MAR05013(Adipose Tissue) x rs537937-G	MAR05013	SPRMTDe	Adipose Tissue	Transport of Spermine in Adipose Tissue	SLC22A1	rs537937	6	160766004	G	A	chr6 160598596:161125454	SLC22A3(upstream_gene_variant)	SLC22A3(source:GTEx); SLC22A2(source:GTEx)		-0.0415404	-5.51484	3.49091e-08	0.00126356	-0.0403422	15.0831	2.81774e-07	0.00711438	-0.0396307	-3.28744	0.00101103	-0.0329194	4.12056	0.0162412	-0.0410042	-6.41893	1.37233e-10	-0.039295	19.4138	3.70923e-09
MAR09583(Heart) x rs1998043-G	MAR09583	HMR_9583	Heart	Transport of Metformin in Heart	SLC22A1;SLC22A2	rs1998043	6	161097871	G	A	chr6 160598596:161125454	ENSG00000243831(upstream_gene_variant)			-0.0456923	-5.13163	2.87244e-07	0.00578257	-0.0495502	15.753	1.45184e-07	0.0041359	-0.0225708	-1.44467	0.148551	-0.0261099	1.79291	0.166561	-0.0400236	-5.17373	2.29466e-07	-0.0437975	15.8659	1.29534e-07
MAR09583(Heart) x rs10945684-T	MAR09583	HMR_9583	Heart	Transport of Metformin in Heart	SLC22A1;SLC22A2	rs10945684	6	161110273	T	C	chr6 160598596:161125454	intergenic_variant	LPA(source:GTEx)		0.0368468	5.13142	2.87565e-07	0.00578257	0.0411878	15.9223	1.21768e-07	0.00358379	0.0150306	1.26081	0.207376	0.0158114	1.14668	0.317698	0.0310389	5.04616	4.50775e-07	0.0343912	15.3117	2.24162e-07
MAR05013(Adipose Tissue) x rs117515500-T	MAR05013	SPRMTDe	Adipose Tissue	Transport of Spermine in Adipose Tissue	SLC22A1	rs117515500	6	161164724	T	C	chr6 161127125:161313619	PLG(intron_variant);ENSG00000287558(non_coding_transcript_exon_variant)	SLC22A1(source:GTEx); LPAL2(source:GTEx)		-0.0848434	-5.42953	5.6504e-08	0.00174748	-0.0856852	15.2462	2.8898e-07	0.00727751	-0.0304973	-1.07471	0.282504	-0.0277053	0.492305	0.611942	-0.0721983	-5.27451	1.33113e-07	-0.0742165	14.861	4.10112e-07
MAR05013(Adipose Tissue) x rs3105748-T	MAR05013	SPRMTDe	Adipose Tissue	Transport of Spermine in Adipose Tissue	SLC22A1	rs3105748	6	160810720	T	C	chr6 160598596:161125454	SLC22A3(intron_variant);ENSG00000287656(upstream_gene_variant)	SLC22A3(source:GTEx); LPA(source:GTEx); LPAL2(source:GTEx)	IGF2R(source:Interval)	-0.0408821	-5.46143	4.72326e-08	0.00157006	-0.0397478	15.0422	2.93549e-07	0.00737358	-0.0547511	-4.51943	6.2007e-06	-0.0461283	7.66069	0.000471565	-0.0447142	-7.02168	2.19222e-12	-0.0422185	22.5675	1.58432e-10
MAR09583(Heart) x rs2115868-A	MAR09583	HMR_9583	Heart	Transport of Metformin in Heart	SLC22A1;SLC22A2	rs2115868	6	161099959	A	T	chr6 160598596:161125454	ENSG00000243831(upstream_gene_variant)	LPA(source:GTEx); PLG(source:GTEx)		-0.0458944	-5.1237	2.99598e-07	0.00599984	-0.0498893	15.8473	1.32161e-07	0.00385483	-0.0237125	-1.51019	0.130994	-0.027194	2.19984	0.11091	-0.0404481	-5.19877	2.00609e-07	-0.0442785	16.0091	1.1229e-07
MAR09583(Heart) x rs9457991-C	MAR09583	HMR_9583	Heart	Transport of Metformin in Heart	SLC22A1;SLC22A2	rs9457991	6	161099290	C	T	chr6 160598596:161125454	ENSG00000243831(upstream_gene_variant)	LPA(source:GTEx); PLG(source:GTEx)		-0.0458116	-5.11557	3.12788e-07	0.00618791	-0.0498298	15.7985	1.38773e-07	0.00401175	-0.0233577	-1.48653	0.137139	-0.0268547	2.15458	0.116041	-0.0403063	-5.18049	2.21304e-07	-0.0441407	15.9028	1.24877e-07
MAR05013(Skeletal Muscle) x rs55754459-G	MAR05013	SPRMTDe	Skeletal Muscle	Transport of Spermine in Skeletal Muscle	SLC22A1	rs55754459	6	161551176	G	A	chr6 161383079:161551176	AGPAT4(3_prime_UTR_variant)	AGPAT4(source:GTEx)		-0.0878803	-5.32136	1.02996e-07	0.0025289	-0.0925471	15.1965	3.16498e-07	0.00792964	-0.0478901	-1.58449	0.113082	-0.046614	1.70433	0.185642	-0.078686	-5.42949	5.65164e-08	-0.0819526	15.372	2.59248e-07
MAR05013(Adipose Tissue) x rs518295-G	MAR05013	SPRMTDe	Adipose Tissue	Transport of Spermine in Adipose Tissue	SLC22A1	rs518295	6	160775578	G	T	chr6 160598596:161125454	SLC22A3(intron_variant)	SLC22A3(source:GTEx); LPAL2(source:GTEx); LPA(source:GTEx)	IGF2R(source:Interval)	-0.0409917	-5.4313	5.59444e-08	0.0017412	-0.0398192	14.9531	3.20903e-07	0.00800736	-0.0492978	-4.07601	4.58155e-05	-0.0414907	6.10364	0.00223648	-0.0433196	-6.76561	1.32752e-11	-0.0411718	21.5323	4.46031e-10
MAR06246(Brain) x rs9457991-C	MAR06246	PROSTGE2t2	Brain	Transport of Prostaglandin E2 in Brain	SLC22A1;SLC22A2;SLC22A3;SLCO2A1;SLCO3A1	rs9457991	6	161099290	C	T	chr6 160598596:161125454	ENSG00000243831(upstream_gene_variant)	LPA(source:GTEx); PLG(source:GTEx)		0.0583794	5.40267	6.56568e-08	0.00192112	0.0588498	14.9587	3.21252e-07	0.00800736	0.0257387	1.39934	0.16171	0.0224128	0.787523	0.455019	0.0500046	5.36711	8.00101e-08	0.0497063	14.3488	5.90136e-07
MAR01721(Skeletal Muscle) x rs10781977-G	MAR01721	STRDNCCRNt	Skeletal Muscle	Transport of Stearidonoyl-Carnitine [Mitochondria] in Skeletal Muscle	SLC25A20	rs10781977	16	75342932	G	A	chr16 75304623:75516739	CFDP1(intron_variant)	BCAR1(source:GTEx and Interval); CFDP1(source:GTEx and Interval); TMEM170A(source:GTEx and Interval); ENSG00000280152(source:GTEx); CHST6(source:GTEx and Interval); ENSG00000261783(source:GTEx)	CFDP1(source:Interval)	0.0461474	5.14033	2.74263e-07	0.00554933	0.0450991	14.9526	3.22059e-07	0.00800736	0.0140426	0.971054	0.331521	0.0141368	0.808551	0.445528	0.0372164	4.87937	1.06424e-06	0.0364539	13.8909	9.30104e-07
MAR05013(Adipose Tissue) x rs639426-G	MAR05013	SPRMTDe	Adipose Tissue	Transport of Spermine in Adipose Tissue	SLC22A1	rs639426	6	160771766	G	A	chr6 160598596:161125454	SLC22A3(intron_variant)	SLC22A3(source:GTEx); LPAL2(source:GTEx); LPA(source:GTEx)	IGF2R(source:Interval)	-0.0410834	-5.46315	4.67748e-08	0.00157006	-0.0398828	14.9421	3.24448e-07	0.00801195	-0.04868	-4.02473	5.70406e-05	-0.0409078	5.917	0.00269524	-0.0432013	-6.76461	1.33664e-11	-0.0410458	21.466	4.76599e-10
MAR05013(Adipose Tissue) x rs509707-C	MAR05013	SPRMTDe	Adipose Tissue	Transport of Spermine in Adipose Tissue	SLC22A1	rs509707	6	160771810	C	T	chr6 160598596:161125454	SLC22A3(intron_variant)	SLC22A3(source:GTEx); LPAL2(source:GTEx); LPA(source:GTEx)	IGF2R(source:Interval)	-0.041083	-5.46311	4.67864e-08	0.00157006	-0.0398824	14.9415	3.24641e-07	0.00801195	-0.0486452	-4.02179	5.77586e-05	-0.0407941	5.88288	0.00278879	-0.0431912	-6.76302	1.35146e-11	-0.041016	21.4373	4.9046e-10
MAR06246(Brain) x rs5014650-A	MAR06246	PROSTGE2t2	Brain	Transport of Prostaglandin E2 in Brain	SLC22A1;SLC22A2;SLC22A3;SLCO2A1;SLCO3A1	rs5014650	6	161099503	A	G	chr6 160598596:161125454	ENSG00000243831(upstream_gene_variant)	LPA(source:GTEx); PLG(source:GTEx)		0.058323	5.39788	6.74316e-08	0.00196156	0.0587925	14.9447	3.25756e-07	0.00801767	0.0264209	1.43669	0.150806	0.0231932	0.844757	0.429715	0.0501365	5.38183	7.37313e-08	0.0498913	14.4685	5.23616e-07
MAR05013(Adipose Tissue) x rs637614-T	MAR05013	SPRMTDe	Adipose Tissue	Transport of Spermine in Adipose Tissue	SLC22A1	rs637614	6	160772133	T	C	chr6 160598596:161125454	SLC22A3(intron_variant)	SLC22A3(source:GTEx); LPAL2(source:GTEx); LPA(source:GTEx)	IGF2R(source:Interval)	-0.0410523	-5.45929	4.78045e-08	0.00158368	-0.0398503	14.9236	3.30512e-07	0.00809794	-0.0490613	-4.05505	5.01246e-05	-0.0412224	6.00515	0.0024679	-0.043284	-6.77725	1.22483e-11	-0.0411022	21.5293	4.47369e-10
MAR05013(Adipose Tissue) x rs506799-T	MAR05013	SPRMTDe	Adipose Tissue	Transport of Spermine in Adipose Tissue	SLC22A1	rs506799	6	160764901	T	C	chr6 160598596:161125454	SLC22A3(upstream_gene_variant)	SLC22A3(source:GTEx); LPAL2(source:GTEx)	IGF2R(source:Interval)	-0.041063	-5.4462	5.14561e-08	0.00165419	-0.0398697	14.9231	3.30674e-07	0.00809794	-0.0376411	-3.11951	0.00181153	-0.0310656	3.62618	0.0266251	-0.0401021	-6.27173	3.57052e-10	-0.0384327	18.6468	7.98618e-09
MAR05013(Adipose Tissue) x rs609562-T	MAR05013	SPRMTDe	Adipose Tissue	Transport of Spermine in Adipose Tissue	SLC22A1	rs609562	6	160773819	T	C	chr6 160598596:161125454	SLC22A3(intron_variant)	SLC22A3(source:GTEx); LPAL2(source:GTEx); LPA(source:GTEx)	IGF2R(source:Interval)	-0.0410681	-5.46147	4.72201e-08	0.00157006	-0.0398794	14.918	3.32365e-07	0.008119	-0.0489323	-4.04565	5.2179e-05	-0.0411448	5.99187	0.00250088	-0.0432604	-6.77422	1.25081e-11	-0.0411041	21.4997	4.60834e-10
MAR01721(Skeletal Muscle) x rs8046949-C	MAR01721	STRDNCCRNt	Skeletal Muscle	Transport of Stearidonoyl-Carnitine [Mitochondria] in Skeletal Muscle	SLC25A20	rs8046949	16	75420609	C	T	chr16 75304623:75516739	CFDP1(intron_variant)	BCAR1(source:GTEx and Interval); CFDP1(source:GTEx and Interval); TMEM170A(source:GTEx and Interval); ENSG00000280152(source:GTEx); CHST6(source:GTEx and Interval); ENSG00000261783(source:GTEx)	CFDP1(source:Interval)	0.0480258	5.307	1.11447e-07	0.0025289	0.0468795	14.9021	3.38761e-07	0.00825461	0.0123198	0.841695	0.399959	0.0130262	0.549885	0.577031	0.0381515	4.95655	7.17558e-07	0.037492	13.3517	1.59451e-06
MAR05013(Adipose Tissue) x rs695174-G	MAR05013	SPRMTDe	Adipose Tissue	Transport of Spermine in Adipose Tissue	SLC22A1	rs695174	6	160775510	G	A	chr6 160598596:161125454	SLC22A3(intron_variant)	SLC22A3(source:GTEx); LPAL2(source:GTEx); LPA(source:GTEx)	IGF2R(source:Interval)	-0.0409561	-5.42628	5.75417e-08	0.00176036	-0.0397561	14.8925	3.40939e-07	0.00828699	-0.0491412	-4.06218	4.86163e-05	-0.0412979	6.0432	0.00237577	-0.0432496	-6.75398	1.4384e-11	-0.041075	21.4261	4.9602e-10
MAR09583(Heart) x rs5014650-A	MAR09583	HMR_9583	Heart	Transport of Metformin in Heart	SLC22A1;SLC22A2	rs5014650	6	161099503	A	G	chr6 160598596:161125454	ENSG00000243831(upstream_gene_variant)	LPA(source:GTEx); PLG(source:GTEx)		-0.0456562	-5.09706	3.44969e-07	0.00679703	-0.0496448	15.6787	1.56408e-07	0.00443383	-0.0246212	-1.56814	0.116848	-0.0281624	2.26061	0.104375	-0.0404911	-5.20432	1.9471e-07	-0.0443397	16.0552	1.07239e-07
MAR09583(Heart) x rs675162-A	MAR09583	HMR_9583	Heart	Transport of Metformin in Heart	SLC22A1;SLC22A2	rs675162	6	160776325	A	G	chr6 160598596:161125454	SLC22A3(intron_variant)	SLC22A3(source:GTEx); LPAL2(source:GTEx); LPA(source:GTEx)	IGF2R(source:Interval)	-0.0384981	-5.30823	1.10696e-07	0.0025289	-0.0399005	14.8791	3.45543e-07	0.00837806	-0.030858	-2.55864	0.0105084	-0.0254047	3.00967	0.0493175	-0.036469	-5.86764	4.42047e-09	-0.0361891	16.5036	6.80748e-08
MAR05013(Adipose Tissue) x rs316174-A	MAR05013	SPRMTDe	Adipose Tissue	Transport of Spermine in Adipose Tissue	SLC22A1	rs316174	6	160760078	A	G	chr6 160598596:161125454	intergenic_variant	SLC22A3(source:GTEx); LPAL2(source:GTEx)	IGF2R(source:Interval)	-0.0410193	-5.44057	5.31115e-08	0.0017018	-0.0398279	14.8756	3.46764e-07	0.00838687	-0.0374502	-3.10298	0.0019158	-0.0309469	3.56543	0.0282924	-0.0400174	-6.25822	3.89388e-10	-0.0383722	18.5978	8.38685e-09
MAR01721(Skeletal Muscle) x rs4888422-G	MAR01721	STRDNCCRNt	Skeletal Muscle	Transport of Stearidonoyl-Carnitine [Mitochondria] in Skeletal Muscle	SLC25A20	rs4888422	16	75470576	G	A	chr16 75304623:75516739	ENSG00000274220(downstream_gene_variant);CFDP1(upstream_gene_variant)	CFDP1(source:Interval); ENSG00000261783(source:Interval); BCAR1(source:Interval); CHST6(source:Interval); TMEM170A(source:Interval); ADAT1(source:Interval)	CFDP1(source:Interval)	0.0445358	5.30204	1.14513e-07	0.00257861	0.0440192	14.8676	3.49821e-07	0.00842196	0.0105182	0.865685	0.386663	0.0097434	0.495217	0.609442	0.0335352	4.85358	1.21251e-06	0.0324629	11.3669	1.15806e-05
MAR05013(Adipose Tissue) x rs4709426-G	MAR05013	SPRMTDe	Adipose Tissue	Transport of Spermine in Adipose Tissue	SLC22A1	rs4709426	6	160813327	G	C	chr6 160598596:161125454	SLC22A3(intron_variant)	SLC22A3(source:GTEx); LPA(source:GTEx); LPAL2(source:GTEx)	IGF2R(source:Interval)	-0.0407076	-5.4373	5.40953e-08	0.00171354	-0.0395621	14.8665	3.49939e-07	0.00842196	-0.0546298	-4.50918	6.50796e-06	-0.0461893	7.72116	0.000443902	-0.044555	-6.9958	2.63748e-12	-0.0421005	22.3947	1.88324e-10
MAR05013(Adipose Tissue) x rs539958-C	MAR05013	SPRMTDe	Adipose Tissue	Transport of Spermine in Adipose Tissue	SLC22A1	rs539958	6	160772842	C	T	chr6 160598596:161125454	SLC22A3(intron_variant)	SLC22A3(source:GTEx); LPAL2(source:GTEx); LPA(source:GTEx)	IGF2R(source:Interval)	-0.0409732	-5.44902	5.06487e-08	0.00164994	-0.0397705	14.8488	3.56193e-07	0.00855142	-0.048775	-4.0322	5.52573e-05	-0.0409725	5.94035	0.00263306	-0.0431477	-6.75651	1.41357e-11	-0.0409835	21.3747	5.22172e-10
MAR01721(Skeletal Muscle) x rs4888398-G	MAR01721	STRDNCCRNt	Skeletal Muscle	Transport of Stearidonoyl-Carnitine [Mitochondria] in Skeletal Muscle	SLC25A20	rs4888398	16	75421164	G	C	chr16 75304623:75516739	CFDP1(intron_variant)	BCAR1(source:GTEx and Interval); CFDP1(source:GTEx and Interval); TMEM170A(source:GTEx and Interval); ENSG00000280152(source:GTEx); CHST6(source:GTEx and Interval); ENSG00000261783(source:GTEx)	CFDP1(source:Interval)	0.0479368	5.29773	1.17248e-07	0.0026089	0.0467866	14.8492	3.57149e-07	0.00855335	0.0123389	0.843776	0.398794	0.0132757	0.51447	0.597831	0.0380809	4.94902	7.45874e-07	0.0374815	13.2558	1.75497e-06
MAR05013(Adipose Tissue) x rs668871-C	MAR05013	SPRMTDe	Adipose Tissue	Transport of Spermine in Adipose Tissue	SLC22A1	rs668871	6	160769811	C	T	chr6 160598596:161125454	SLC22A3(synonymous_variant)	SLC22A3(source:GTEx); LPAL2(source:GTEx); LPA(source:GTEx)	IGF2R(source:Interval)	-0.0407989	-5.41823	6.01934e-08	0.00180448	-0.0395688	14.8251	3.64741e-07	0.00871382	-0.0480172	-3.96662	7.29001e-05	-0.0399208	5.63611	0.00356909	-0.0428126	-6.69588	2.14374e-11	-0.0405591	20.9573	7.92626e-10
MAR01721(Skeletal Muscle) x rs4888397-G	MAR01721	STRDNCCRNt	Skeletal Muscle	Transport of Stearidonoyl-Carnitine [Mitochondria] in Skeletal Muscle	SLC25A20	rs4888397	16	75421082	G	A	chr16 75304623:75516739	CFDP1(intron_variant)	BCAR1(source:GTEx and Interval); CFDP1(source:GTEx and Interval); TMEM170A(source:GTEx and Interval); ENSG00000280152(source:GTEx); CHST6(source:GTEx and Interval); ENSG00000261783(source:GTEx)	CFDP1(source:Interval)	0.0478717	5.29108	1.21599e-07	0.00267649	0.0467149	14.8228	3.66719e-07	0.00873969	0.0158042	1.07534	0.28222	0.0163113	0.90179	0.405872	0.0390587	5.06947	3.98935e-07	0.0383481	14.1003	7.54492e-07
MAR06246(Brain) x rs2115868-A	MAR06246	PROSTGE2t2	Brain	Transport of Prostaglandin E2 in Brain	SLC22A1;SLC22A2;SLC22A3;SLCO2A1;SLCO3A1	rs2115868	6	161099959	A	T	chr6 160598596:161125454	ENSG00000243831(upstream_gene_variant)	LPA(source:GTEx); PLG(source:GTEx)		0.0580713	5.37348	7.72293e-08	0.00216389	0.0585146	14.8097	3.72793e-07	0.00885576	0.0257512	1.40156	0.161048	0.0221612	0.80381	0.44767	0.0497637	5.34226	9.17959e-08	0.0493995	14.1817	6.97349e-07
MAR05013(Adipose Tissue) x rs416879-A	MAR05013	SPRMTDe	Adipose Tissue	Transport of Spermine in Adipose Tissue	SLC22A1	rs416879	6	160774838	A	G	chr6 160598596:161125454	SLC22A3(intron_variant)	SLC22A3(source:GTEx); LPAL2(source:GTEx); LPA(source:GTEx)	IGF2R(source:Interval)	-0.0409067	-5.43865	5.36861e-08	0.00170901	-0.0397078	14.8016	3.73402e-07	0.00885576	-0.0490434	-4.0538	5.03928e-05	-0.0413287	6.04576	0.0023697	-0.043175	-6.75914	1.38816e-11	-0.0410375	21.4182	4.99954e-10
MAR05013(Adipose Tissue) x rs539298-A	MAR05013	SPRMTDe	Adipose Tissue	Transport of Spermine in Adipose Tissue	SLC22A1	rs539298	6	160770360	A	G	chr6 160598596:161125454	SLC22A3(intron_variant)	SLC22A3(source:GTEx); LPAL2(source:GTEx); LPA(source:GTEx)	IGF2R(source:Interval)	-0.0408845	-5.43552	5.46381e-08	0.00172047	-0.0396791	14.7844	3.79852e-07	0.00896521	-0.0487482	-4.02981	5.58228e-05	-0.0409589	5.93008	0.00266024	-0.0430771	-6.74384	1.54251e-11	-0.0409279	21.3332	5.44305e-10
MAR05013(Adipose Tissue) x rs474513-A	MAR05013	SPRMTDe	Adipose Tissue	Transport of Spermine in Adipose Tissue	SLC22A1	rs474513	6	160770312	A	G	chr6 160598596:161125454	SLC22A3(intron_variant)	SLC22A3(source:GTEx); LPAL2(source:GTEx); LPA(source:GTEx)	IGF2R(source:Interval)	-0.0408817	-5.43515	5.47504e-08	0.00172047	-0.0396761	14.7819	3.80837e-07	0.0089668	-0.0487506	-4.03	5.57762e-05	-0.0409975	5.94127	0.00263065	-0.0430758	-6.74363	1.54473e-11	-0.0409383	21.3433	5.38797e-10
MAR06246(Brain) x rs7758766-T	MAR06246	PROSTGE2t2	Brain	Transport of Prostaglandin E2 in Brain	SLC22A1;SLC22A2;SLC22A3;SLCO2A1;SLCO3A1	rs7758766	6	161106508	T	G	chr6 160598596:161125454	intergenic_variant	LPA(source:GTEx); PLG(source:GTEx)		0.0570553	5.29741	1.1746e-07	0.0026089	0.0575687	14.776	3.85523e-07	0.00905533	0.0240624	1.30979	0.190266	0.0199276	0.606844	0.545103	0.048616	5.23238	1.67343e-07	0.0481584	13.9865	8.4748e-07
MAR04436(Liver) x rs4252051-C	MAR04436	r2308	Liver	Histamine/Glutathione-HCO3 Antiport in Liver	SLCO1A2;SLCO1B3	rs4252051	6	161122216	C	T	chr6 160598596:161125454	PLG(upstream_gene_variant);ENSG00000224477(downstream_gene_variant)			0.05146	5.0756	3.86272e-07	0.00744379	0.055784	15.9674	1.17399e-07	0.00347615	0.0320747	1.94392	0.0519055	0.0264586	1.46903	0.230233	0.0461468	5.34215	9.18513e-08	0.0477238	15.7924	1.39567e-07
MAR05013(Adipose Tissue) x rs3106166-G	MAR05013	SPRMTDe	Adipose Tissue	Transport of Spermine in Adipose Tissue	SLC22A1	rs3106166	6	160838361	G	A	chr6 160598596:161125454	SLC22A3(intron_variant)	SLC22A3(source:GTEx); LPAL2(source:GTEx); LPA(source:GTEx)		-0.0404955	-5.32429	1.01349e-07	0.0025289	-0.038923	14.7448	3.95234e-07	0.00926114	-0.0475558	-3.93299	8.38966e-05	-0.0389187	5.42765	0.00439621	-0.0424971	-6.60092	4.08615e-11	-0.0396917	20.0357	1.99191e-09
MAR06246(Brain) x rs9457998-G	MAR06246	PROSTGE2t2	Brain	Transport of Prostaglandin E2 in Brain	SLC22A1;SLC22A2;SLC22A3;SLCO2A1;SLCO3A1	rs9457998	6	161109053	G	A	chr6 160598596:161125454	intergenic_variant	LPA(source:GTEx)		0.0558282	5.21608	1.82745e-07	0.00380797	0.0564152	14.747	3.96815e-07	0.00927596	0.0217216	1.18261	0.236964	0.0181936	0.509231	0.600985	0.0471826	5.10216	3.35794e-07	0.0470134	13.8121	1.00872e-06
MAR09583(Heart) x rs79261638-C	MAR09583	HMR_9583	Heart	Transport of Metformin in Heart	SLC22A1;SLC22A2	rs79261638	6	161224445	C	T	chr6 161127125:161313619	intergenic_variant	SLC22A1(source:GTEx); LPAL2(source:GTEx)		-0.0729408	-5.14561	2.66646e-07	0.0054064	-0.0784217	14.9537	4.04188e-07	0.00940973	-0.0492766	-1.82241	0.0683934	-0.0475567	1.57794	0.209014	-0.0678391	-5.40349	6.53564e-08	-0.0717679	15.9139	1.52533e-07
MAR05013(Adipose Tissue) x rs541091-G	MAR05013	SPRMTDe	Adipose Tissue	Transport of Spermine in Adipose Tissue	SLC22A1	rs541091	6	160770552	G	A	chr6 160598596:161125454	SLC22A3(intron_variant)	SLC22A3(source:GTEx); LPAL2(source:GTEx); LPA(source:GTEx)	IGF2R(source:Interval)	-0.0408185	-5.42639	5.75047e-08	0.00176036	-0.0396231	14.7217	4.04464e-07	0.00940973	-0.0489652	-4.04714	5.18474e-05	-0.0413316	6.04148	0.00237985	-0.0430897	-6.74523	1.52789e-11	-0.0409941	21.3608	5.29489e-10
MAR04436(Liver) x rs4252185-C	MAR04436	r2308	Liver	Histamine/Glutathione-HCO3 Antiport in Liver	SLCO1A2;SLCO1B3	rs4252185	6	161123451	C	T	chr6 160598596:161125454	PLG(intron_variant);ENSG00000224477(downstream_gene_variant)	SLC22A3(source:GTEx); SLC22A2(source:GTEx)		0.0648462	5.21105	1.8777e-07	0.00389607	0.0661612	14.735	4.08618e-07	0.00947581	0.00935178	0.438446	0.661063	0.0157928	2.27602	0.103003	0.0507539	4.72198	2.33565e-06	0.0533758	12.5542	3.58306e-06
MAR05013(Adipose Tissue) x rs655185-A	MAR05013	SPRMTDe	Adipose Tissue	Transport of Spermine in Adipose Tissue	SLC22A1	rs655185	6	160770543	A	G	chr6 160598596:161125454	SLC22A3(intron_variant)	SLC22A3(source:GTEx); LPAL2(source:GTEx); LPA(source:GTEx)	IGF2R(source:Interval)	-0.0407987	-5.42375	5.83604e-08	0.00177126	-0.0396042	14.7099	4.09244e-07	0.00947581	-0.0489401	-4.04525	5.22673e-05	-0.041316	6.03525	0.00239474	-0.0430686	-6.742	1.56222e-11	-0.0409741	21.3464	5.37141e-10
MAR04428(Adipose Tissue) x rs386453-C	MAR04428	HISDC	Adipose Tissue	Histidine Decarboxylase in Adipose Tissue	DDC;HDC	rs386453	6	160759840	C	T	chr6 160598596:161125454	intergenic_variant	SLC22A1(source:GTEx and Interval); LPAL2(source:GTEx)		0.0621146	5.21915	1.79741e-07	0.00376142	0.0641981	14.7129	4.14484e-07	0.00957446	0.00674707	0.341705	0.732573	-0.00699947	0.0764241	0.926425	0.0473601	4.64637	3.37825e-06	0.045225	9.99747	4.58053e-05
MAR05013(Adipose Tissue) x rs519118-T	MAR05013	SPRMTDe	Adipose Tissue	Transport of Spermine in Adipose Tissue	SLC22A1	rs519118	6	160775652	T	G	chr6 160598596:161125454	SLC22A3(intron_variant)	SLC22A3(source:GTEx); LPAL2(source:GTEx); LPA(source:GTEx)	IGF2R(source:Interval)	-0.0405767	-5.37396	7.70273e-08	0.00216389	-0.0394004	14.686	4.19128e-07	0.0096589	-0.0493145	-4.07452	4.61088e-05	-0.0415134	6.13482	0.00216782	-0.0430247	-6.7161	1.86656e-11	-0.0408791	21.1889	6.28746e-10
MAR05013(Adipose Tissue) x rs501470-T	MAR05013	SPRMTDe	Adipose Tissue	Transport of Spermine in Adipose Tissue	SLC22A1	rs501470	6	160770918	T	G	chr6 160598596:161125454	SLC22A3(intron_variant)	SLC22A3(source:GTEx); LPAL2(source:GTEx); LPA(source:GTEx)	IGF2R(source:Interval)	-0.0407408	-5.41675	6.06934e-08	0.00181391	-0.0395551	14.6803	4.21544e-07	0.00969172	-0.0483885	-3.99979	6.33991e-05	-0.0405686	5.81573	0.00298241	-0.0428728	-6.71202	1.91946e-11	-0.0407252	21.1137	6.77828e-10
MAR09583(Heart) x rs673736-G	MAR09583	HMR_9583	Heart	Transport of Metformin in Heart	SLC22A1;SLC22A2	rs673736	6	160776653	G	A	chr6 160598596:161125454	SLC22A3(intron_variant)	SLC22A3(source:GTEx); LPA(source:GTEx); LPAL2(source:GTEx)	IGF2R(source:Interval)	-0.0385406	-5.28848	1.23334e-07	0.00270252	-0.0398447	14.6697	4.26039e-07	0.00977208	-0.0324733	-2.69061	0.00713217	-0.0268554	3.43472	0.0322424	-0.0369195	-5.91796	3.25958e-09	-0.0365569	16.7647	5.24385e-08
MAR05013(Skeletal Muscle) x rs688359-G	MAR05013	SPRMTDe	Skeletal Muscle	Transport of Spermine in Skeletal Muscle	SLC22A1	rs688359	6	160465291	G	A	chr6 160242487:160557643	IGF2R(intron_variant)			-0.0413924	-5.05072	4.40149e-07	0.00836869	-0.0494387	19.8504	2.40037e-09	0.0001712	-0.0174461	-1.37257	0.169887	-0.0155255	1.61894	0.198125	-0.0343606	-4.98865	6.08034e-07	-0.039337	16.7616	5.26302e-08
MAR04436(Liver) x rs4252052-T	MAR04436	r2308	Liver	Histamine/Glutathione-HCO3 Antiport in Liver	SLCO1A2;SLCO1B3	rs4252052	6	161122221	T	C	chr6 160598596:161125454	PLG(upstream_gene_variant);ENSG00000224477(downstream_gene_variant)			0.0510354	5.03714	4.72541e-07	0.00893243	0.0553502	15.6569	1.60088e-07	0.00447092	0.0326759	1.97986	0.0477196	0.0270681	1.53836	0.214819	0.0460102	5.32859	9.89788e-08	0.047594	15.6691	1.57869e-07
MAR09583(Heart) x rs9456496-G	MAR09583	HMR_9583	Heart	Transport of Metformin in Heart	SLC22A1;SLC22A2	rs9456496	6	160443390	G	A	chr6 160242487:160557643	IGF2R(intron_variant)	IGF2R(source:GTEx); PNLDC1(source:GTEx)	IGF2R(source:Interval)	-0.0481598	-5.03605	4.75227e-07	0.00896586	-0.0522674	14.9539	3.24703e-07	0.00801195	-0.0498818	-2.91169	0.0035948	-0.0538104	5.06578	0.00636282	-0.0485689	-5.81653	6.00803e-09	-0.0525628	19.9538	2.20336e-09
MAR06246(Brain) x rs1998043-G	MAR06246	PROSTGE2t2	Brain	Transport of Prostaglandin E2 in Brain	SLC22A1;SLC22A2;SLC22A3;SLCO2A1;SLCO3A1	rs1998043	6	161097871	G	A	chr6 160598596:161125454	ENSG00000243831(upstream_gene_variant)			0.0570259	5.29861	1.16687e-07	0.0026089	0.0577353	14.5471	4.84558e-07	0.0110624	0.0232642	1.27015	0.204033	0.0194765	0.590329	0.554177	0.0483609	5.2118	1.87013e-07	0.0481055	13.597	1.25065e-06
MAR05013(Adipose Tissue) x rs1810126-T	MAR05013	SPRMTDe	Adipose Tissue	Transport of Spermine in Adipose Tissue	SLC22A1	rs1810126	6	160872151	T	C	chr6 160598596:161125454	LPAL2(downstream_gene_variant);SLC22A3(3_prime_UTR_variant)	SLC22A3(source:GTEx); LPA(source:GTEx); SLC22A1(source:Interval); LPAL2(source:GTEx)		-0.0379102	-5.0275	4.96921e-07	0.00926781	-0.0366421	15.4737	1.90729e-07	0.00520571	-0.0364233	-2.99134	0.00277759	-0.0317967	3.74038	0.0237545	-0.0374981	-5.84919	4.93966e-09	-0.03651	20.0063	2.05192e-09
MAR05013(Adipose Tissue) x rs2063347-A	MAR05013	SPRMTDe	Adipose Tissue	Transport of Spermine in Adipose Tissue	SLC22A1	rs2063347	6	160882029	A	G	chr6 160598596:161125454	LPAL2(intron_variant)	SLC22A3(source:GTEx); LPA(source:GTEx); SLC22A1(source:Interval); LPAL2(source:GTEx)		-0.0379689	-5.02576	5.01442e-07	0.00931657	-0.0367608	15.2074	2.48911e-07	0.00641728	-0.0351311	-2.88873	0.00386798	-0.0312751	3.65117	0.0259704	-0.0371787	-5.79342	6.89661e-09	-0.0364747	19.7023	2.78051e-09
MAR04436(Liver) x rs2315065-A	MAR04436	r2308	Liver	Histamine/Glutathione-HCO3 Antiport in Liver	SLCO1A2;SLCO1B3	rs2315065	6	161108144	A	C	chr6 160598596:161125454	intergenic_variant	SLC22A3(source:GTEx); SLC22A2(source:GTEx)		0.0625557	5.12711	2.94216e-07	0.00590416	0.0637783	14.5098	5.10117e-07	0.0116187	0.0113665	0.532379	0.594463	0.0184907	2.15761	0.115909	0.0499542	4.71566	2.40924e-06	0.0526947	12.6085	3.38931e-06
MAR05013(Adipose Tissue) x rs520829-T	MAR05013	SPRMTDe	Adipose Tissue	Transport of Spermine in Adipose Tissue	SLC22A1	rs520829	6	160767905	T	G	chr6 160598596:161125454	SLC22A3(upstream_gene_variant)	SLC22A3(source:GTEx); LPAL2(source:GTEx); ACAT2(source:GTEx)	IGF2R(source:Interval)	-0.0407808	-5.40647	6.42796e-08	0.00189215	-0.0395533	14.4845	5.12716e-07	0.0116508	-0.0507353	-4.20118	2.65533e-05	-0.0434114	6.68319	0.00125295	-0.0435744	-6.81109	9.68587e-12	-0.0414837	21.7371	3.63443e-10
MAR06246(Brain) x rs4252053-G	MAR06246	PROSTGE2t2	Brain	Transport of Prostaglandin E2 in Brain	SLC22A1;SLC22A2;SLC22A3;SLCO2A1;SLCO3A1	rs4252053	6	161122274	G	A	chr6 160598596:161125454	PLG(upstream_gene_variant);ENSG00000224477(downstream_gene_variant)			0.0560963	5.18413	2.17022e-07	0.00446509	0.0567472	14.4879	5.14179e-07	0.0116569	0.0217159	1.18817	0.234766	0.0177515	0.562791	0.569647	0.0471729	5.06625	4.05734e-07	0.0468013	13.5395	1.32482e-06
MAR04428(Adipose Tissue) x rs9364561-C	MAR04428	HISDC	Adipose Tissue	Histidine Decarboxylase in Adipose Tissue	DDC;HDC	rs9364561	6	160988675	C	T	chr6 160598596:161125454	LPA(intron_variant)	SLC22A3(source:GTEx)		0.039856	5.018	5.22112e-07	0.00962738	0.0471258	19.6682	2.87712e-09	0.000200806	0.0284594	1.90699	0.0565215	0.0263966	2.6962	0.0674718	0.0373404	5.32565	1.00593e-07	0.0415549	20.7842	9.42354e-10
MAR06246(Brain) x rs528250029-G	MAR06246	PROSTGE2t2	Brain	Transport of Prostaglandin E2 in Brain	SLC22A1;SLC22A2;SLC22A3;SLCO2A1;SLCO3A1	rs528250029	6	161105153	G	A	chr6 160598596:161125454	intergenic_variant			0.0570199	5.25606	1.47175e-07	0.00314042	0.0574617	14.3504	5.89881e-07	0.0132807	0.0224294	1.22594	0.220221	0.0186419	0.527065	0.590363	0.0480219	5.1463	2.65672e-07	0.0475046	13.2669	1.73956e-06
MAR05013(Adipose Tissue) x rs439691-A	MAR05013	SPRMTDe	Adipose Tissue	Transport of Spermine in Adipose Tissue	SLC22A1	rs439691	6	160738492	A	G	chr6 160598596:161125454	intergenic_variant	SLC22A3(source:GTEx)		-0.0403499	-5.39728	6.76579e-08	0.00196205	-0.0389873	14.2907	6.22313e-07	0.0139787	-0.0360558	-2.97964	0.00288584	-0.0289633	3.42062	0.0327002	-0.0391637	-6.15774	7.37892e-10	-0.0372201	17.5285	2.44304e-08
MAR05013(Adipose Tissue) x rs487152-C	MAR05013	SPRMTDe	Adipose Tissue	Transport of Spermine in Adipose Tissue	SLC22A1	rs487152	6	160774486	C	A	chr6 160598596:161125454	SLC22A3(intron_variant)	SLC22A3(source:GTEx); LPAL2(source:GTEx); LPA(source:GTEx)	IGF2R(source:Interval)	-0.0400775	-5.3228	1.0218e-07	0.0025289	-0.0389632	14.2762	6.31436e-07	0.0141402	-0.0489407	-4.04625	5.20442e-05	-0.0411854	6.0037	0.00247147	-0.0425529	-6.65713	2.79222e-11	-0.0404946	20.8612	8.7256e-10
MAR06246(Brain) x rs58247541-C	MAR06246	PROSTGE2t2	Brain	Transport of Prostaglandin E2 in Brain	SLC22A1;SLC22A2;SLC22A3;SLCO2A1;SLCO3A1	rs58247541	6	161100495	C	A	chr6 160598596:161125454	ENSG00000243831(upstream_gene_variant)	LPA(source:GTEx)		0.0577628	5.27577	1.32203e-07	0.00285209	0.0582389	14.2811	6.32396e-07	0.0141402	0.0220938	1.19091	0.233688	0.0184806	0.61898	0.53853	0.0485487	5.14881	2.62139e-07	0.0481091	13.3248	1.6423e-06
MAR05013(Adipose Tissue) x rs650154-C	MAR05013	SPRMTDe	Adipose Tissue	Transport of Spermine in Adipose Tissue	SLC22A1	rs650154	6	160718539	C	T	chr6 160598596:161125454	intergenic_variant	SLC22A3(source:GTEx)		-0.0400857	-5.36594	8.05302e-08	0.00222319	-0.0387097	14.2686	6.36235e-07	0.0141935	-0.0356629	-2.94499	0.00322963	-0.0283237	3.25131	0.0387323	-0.0388666	-6.11307	9.77319e-10	-0.0368681	17.2578	3.20261e-08
MAR05013(Adipose Tissue) x rs414868-C	MAR05013	SPRMTDe	Adipose Tissue	Transport of Spermine in Adipose Tissue	SLC22A1	rs414868	6	160719037	C	T	chr6 160598596:161125454	intergenic_variant	SLC22A3(source:GTEx)		-0.040093	-5.36613	8.04449e-08	0.00222319	-0.0387034	14.2527	6.46441e-07	0.0143884	-0.0358338	-2.96018	0.00307458	-0.0284866	3.28663	0.0373883	-0.0389181	-6.12114	9.29076e-10	-0.0369071	17.2911	3.09774e-08
MAR05013(Adipose Tissue) x rs371311-A	MAR05013	SPRMTDe	Adipose Tissue	Transport of Spermine in Adipose Tissue	SLC22A1	rs371311	6	160717773	A	G	chr6 160598596:161125454	intergenic_variant	SLC22A3(source:GTEx)		-0.0400317	-5.35879	8.37797e-08	0.0022992	-0.0386579	14.2132	6.72433e-07	0.0148818	-0.0359449	-2.96874	0.0029902	-0.0285508	3.31103	0.0364869	-0.0389049	-6.11944	9.3903e-10	-0.0368845	17.2655	3.17783e-08
MAR05013(Adipose Tissue) x rs415317-T	MAR05013	SPRMTDe	Adipose Tissue	Transport of Spermine in Adipose Tissue	SLC22A1	rs415317	6	160716361	T	G	chr6 160598596:161125454	intergenic_variant	SLC22A3(source:GTEx)		-0.0400538	-5.3614	8.25814e-08	0.00227339	-0.0386857	14.2121	6.73178e-07	0.0148818	-0.0357698	-2.95402	0.00313663	-0.0283963	3.25312	0.038662	-0.0388726	-6.11393	9.72069e-10	-0.0368694	17.2498	3.22816e-08
MAR05013(Adipose Tissue) x rs3106162-C	MAR05013	SPRMTDe	Adipose Tissue	Transport of Spermine in Adipose Tissue	SLC22A1	rs3106162	6	160883294	C	T	chr6 160598596:161125454	LPAL2(downstream_gene_variant);LPAL2(intron_variant)	SLC22A3(source:GTEx); LPA(source:GTEx); SLC22A1(source:Interval); LPAL2(source:GTEx)		-0.0375682	-4.96835	6.75236e-07	0.0121305	-0.0363563	14.7939	3.76335e-07	0.00890371	-0.0369621	-3.03926	0.00237164	-0.0328598	4.16201	0.0155839	-0.0373992	-5.82407	5.74304e-09	-0.036607	19.9628	2.14309e-09
MAR05013(Adipose Tissue) x rs401101-A	MAR05013	SPRMTDe	Adipose Tissue	Transport of Spermine in Adipose Tissue	SLC22A1	rs401101	6	160725353	A	G	chr6 160598596:161125454	intergenic_variant	SLC22A3(source:GTEx)		-0.0401238	-5.36969	7.88709e-08	0.00219599	-0.0387202	14.1948	6.84902e-07	0.0151068	-0.0362776	-2.99669	0.00272925	-0.0290169	3.3887	0.0337609	-0.0390627	-6.14334	8.08018e-10	-0.0370655	17.4195	2.72448e-08
MAR05013(Adipose Tissue) x rs3120152-C	MAR05013	SPRMTDe	Adipose Tissue	Transport of Spermine in Adipose Tissue	SLC22A1	rs3120152	6	160715858	C	A	chr6 160598596:161125454	intergenic_variant	SLC22A3(source:GTEx)		-0.0399945	-5.35395	8.60541e-08	0.00233609	-0.0386209	14.1857	6.91194e-07	0.0152063	-0.0350418	-2.89089	0.00384151	-0.0276596	3.08584	0.0457011	-0.0386312	-6.07462	1.24279e-09	-0.0366289	17.0271	4.03334e-08
MAR05013(Adipose Tissue) x rs2665357-C	MAR05013	SPRMTDe	Adipose Tissue	Transport of Spermine in Adipose Tissue	SLC22A1	rs2665357	6	160848167	C	A	chr6 160598596:161125454	SLC22A3(intron_variant)	SLC22A3(source:GTEx); LPAL2(source:GTEx); LPA(source:GTEx)	IGF2R(source:Interval)	-0.0389951	-5.15966	2.47395e-07	0.00503698	-0.0375548	14.1838	6.92525e-07	0.0152063	-0.0520091	-4.26542	1.99522e-05	-0.043726	6.9252	0.000983705	-0.0426072	-6.63272	3.29553e-11	-0.0400962	20.5442	1.19795e-09
MAR05013(Adipose Tissue) x rs3088442-A	MAR05013	SPRMTDe	Adipose Tissue	Transport of Spermine in Adipose Tissue	SLC22A1	rs3088442	6	160872652	A	G	chr6 160598596:161125454	LPAL2(downstream_gene_variant);SLC22A3(3_prime_UTR_variant)	SLC22A3(source:GTEx); LPA(source:GTEx); SLC22A1(source:Interval); LPAL2(source:GTEx)		-0.0374279	-4.96242	6.96203e-07	0.0124842	-0.0361711	15.3604	2.13601e-07	0.00562569	-0.0360571	-2.96241	0.00305238	-0.0312532	3.69732	0.0247995	-0.0370475	-5.77861	7.532e-09	-0.0360176	19.8645	2.36438e-09
MAR05013(Adipose Tissue) x rs9355288-A	MAR05013	SPRMTDe	Adipose Tissue	Transport of Spermine in Adipose Tissue	SLC22A1	rs9355288	6	160867159	A	G	chr6 160598596:161125454	SLC22A3(intron_variant)	SLC22A3(source:GTEx); LPA(source:GTEx); SLC22A1(source:Interval); LPAL2(source:GTEx)		-0.0373771	-4.95672	7.16947e-07	0.0128326	-0.0361322	15.4559	1.9415e-07	0.00522611	-0.0359228	-2.95045	0.00317314	-0.031274	3.71	0.0244871	-0.0369739	-5.76748	8.04643e-09	-0.0360235	19.9906	2.08428e-09
MAR05013(Adipose Tissue) x rs435421-C	MAR05013	SPRMTDe	Adipose Tissue	Transport of Spermine in Adipose Tissue	SLC22A1	rs435421	6	160742216	C	T	chr6 160598596:161125454	intergenic_variant	SLC22A3(source:GTEx)		-0.0399988	-5.3515	8.72291e-08	0.00235412	-0.0386281	14.1314	7.29769e-07	0.0159332	-0.0355447	-2.93809	0.00330245	-0.02848	3.3036	0.0367591	-0.0387684	-6.09695	1.08113e-09	-0.0368353	17.1996	3.39447e-08
MAR06246(Brain) x rs9456574-T	MAR06246	PROSTGE2t2	Brain	Transport of Prostaglandin E2 in Brain	SLC22A1;SLC22A2;SLC22A3;SLCO2A1;SLCO3A1	rs9456574	6	161102831	T	C	chr6 160598596:161125454	intergenic_variant	LPA(source:GTEx)		0.0569733	5.22191	1.77091e-07	0.00371392	0.0574525	14.1201	7.42689e-07	0.0161442	0.0195287	1.05894	0.289627	0.0164839	0.424689	0.653994	0.0472652	5.03348	4.81667e-07	0.0469581	12.8502	2.63854e-06
MAR05013(Adipose Tissue) x rs431747-A	MAR05013	SPRMTDe	Adipose Tissue	Transport of Spermine in Adipose Tissue	SLC22A1	rs431747	6	160741830	A	G	chr6 160598596:161125454	intergenic_variant	SLC22A3(source:GTEx)		-0.0399854	-5.34959	8.81525e-08	0.00235412	-0.0386145	14.1127	7.43504e-07	0.0161442	-0.035554	-2.93882	0.00329461	-0.0285015	3.30953	0.0365417	-0.0387612	-6.09571	1.08952e-09	-0.03683	17.1907	3.4246e-08
MAR05013(Adipose Tissue) x rs426420-C	MAR05013	SPRMTDe	Adipose Tissue	Transport of Spermine in Adipose Tissue	SLC22A1	rs426420	6	160739285	C	G	chr6 160598596:161125454	intergenic_variant	SLC22A3(source:GTEx)		-0.0399879	-5.35132	8.73164e-08	0.00235412	-0.0386204	14.0977	7.54808e-07	0.0163487	-0.035978	-2.97336	0.00294554	-0.0288772	3.42479	0.0325644	-0.0388808	-6.11539	9.63213e-10	-0.036934	17.2803	3.13112e-08
MAR05013(Adipose Tissue) x rs428685-T	MAR05013	SPRMTDe	Adipose Tissue	Transport of Spermine in Adipose Tissue	SLC22A1	rs428685	6	160739189	T	C	chr6 160598596:161125454	intergenic_variant	SLC22A3(source:GTEx)		-0.0399783	-5.35006	8.79251e-08	0.00235412	-0.0386115	14.0913	7.59612e-07	0.0163487	-0.0357374	-2.95346	0.0031423	-0.0287452	3.37861	0.0341031	-0.0388075	-6.10386	1.03534e-09	-0.0368963	17.2468	3.23789e-08
MAR05013(Adipose Tissue) x rs426485-G	MAR05013	SPRMTDe	Adipose Tissue	Transport of Spermine in Adipose Tissue	SLC22A1	rs426485	6	160738728	G	A	chr6 160598596:161125454	intergenic_variant	SLC22A3(source:GTEx)		-0.039967	-5.34856	8.8657e-08	0.00236085	-0.038597	14.0762	7.71164e-07	0.0165608	-0.0362565	-2.99578	0.00273748	-0.0291973	3.48049	0.0308003	-0.0389429	-6.12484	9.07729e-10	-0.0370063	17.3469	2.92963e-08
MAR01721(Skeletal Muscle) x rs9928232-T	MAR01721	STRDNCCRNt	Skeletal Muscle	Transport of Stearidonoyl-Carnitine [Mitochondria] in Skeletal Muscle	SLC25A20	rs9928232	16	75486347	T	A	chr16 75304623:75516739	TMEM170A(intron_variant)			0.0454361	4.94207	7.72975e-07	0.0137348	0.0444619	14.2348	6.60152e-07	0.0146601	0.0056451	0.386119	0.699408	0.00719958	0.370003	0.69074	0.0341601	4.38917	1.13783e-05	0.0338462	11.9118	6.72619e-06
MAR05013(Adipose Tissue) x rs366608-T	MAR05013	SPRMTDe	Adipose Tissue	Transport of Spermine in Adipose Tissue	SLC22A1	rs366608	6	160741009	T	C	chr6 160598596:161125454	intergenic_variant	SLC22A3(source:GTEx)		-0.0399281	-5.34286	9.14898e-08	0.00239659	-0.0385692	14.0632	7.81241e-07	0.0167038	-0.0355647	-2.93966	0.00328572	-0.0284932	3.30639	0.0366566	-0.038723	-6.09045	1.1259e-09	-0.0367928	17.1546	3.55057e-08
MAR05013(Adipose Tissue) x rs364295-T	MAR05013	SPRMTDe	Adipose Tissue	Transport of Spermine in Adipose Tissue	SLC22A1	rs364295	6	160728973	T	G	chr6 160598596:161125454	intergenic_variant	SLC22A3(source:GTEx)		-0.0399099	-5.34297	9.14357e-08	0.00239659	-0.0385279	14.0536	7.88829e-07	0.0167722	-0.0359909	-2.97404	0.00293904	-0.0288709	3.39306	0.033614	-0.0388288	-6.10871	1.0044e-09	-0.0368725	17.2391	3.26282e-08
MAR05013(Adipose Tissue) x rs411381-C	MAR05013	SPRMTDe	Adipose Tissue	Transport of Spermine in Adipose Tissue	SLC22A1	rs411381	6	160728961	C	T	chr6 160598596:161125454	intergenic_variant	SLC22A3(source:GTEx)		-0.0399096	-5.34292	9.14586e-08	0.00239659	-0.0385278	14.0534	7.88925e-07	0.0167722	-0.0360935	-2.98239	0.00286009	-0.0289747	3.42222	0.0326481	-0.0388569	-6.11306	9.77394e-10	-0.0369012	17.2637	3.18363e-08
MAR04994(Heart) x rs79570361-G	MAR04994	r0944	Heart	Transport of Spermidine in Heart	SLC22A1	rs79570361	6	161170855	G	A	chr6 161127125:161313619	PLG(intron_variant);ENSG00000287558(intron_variant)			-0.0680926	-5.25727	1.46207e-07	0.00312661	-0.0690049	14.0796	7.91009e-07	0.0167722	0.00351145	0.162235	0.871121	0.00976393	0.227202	0.796792	-0.0492125	-4.42793	9.51407e-06	-0.0484375	9.33103	8.96037e-05
MAR05013(Adipose Tissue) x rs428124-G	MAR05013	SPRMTDe	Adipose Tissue	Transport of Spermine in Adipose Tissue	SLC22A1	rs428124	6	160729011	G	A	chr6 160598596:161125454	intergenic_variant	SLC22A3(source:GTEx)		-0.0399059	-5.34242	9.17159e-08	0.00239659	-0.038524	14.0504	7.91307e-07	0.0167722	-0.0359777	-2.97273	0.00295164	-0.0288638	3.38994	0.033719	-0.0388223	-6.10756	1.01168e-09	-0.0368702	17.2357	3.27393e-08
MAR05013(Adipose Tissue) x rs366920-T	MAR05013	SPRMTDe	Adipose Tissue	Transport of Spermine in Adipose Tissue	SLC22A1	rs366920	6	160737950	T	C	chr6 160598596:161125454	intergenic_variant	SLC22A3(source:GTEx)		-0.039896	-5.33874	9.35962e-08	0.00242122	-0.0385235	14.0372	8.01863e-07	0.0169592	-0.0359869	-2.97388	0.00294064	-0.0288764	3.40746	0.0331335	-0.0388168	-6.10496	1.02828e-09	-0.0368638	17.2177	3.33359e-08
MAR05013(Adipose Tissue) x rs2063346-T	MAR05013	SPRMTDe	Adipose Tissue	Transport of Spermine in Adipose Tissue	SLC22A1	rs2063346	6	160884275	T	C	chr6 160598596:161125454	LPAL2(downstream_gene_variant);LPAL2(intron_variant)	SLC22A3(source:GTEx); LPA(source:GTEx); SLC22A1(source:Interval); LPAL2(source:GTEx)		-0.0373006	-4.93391	8.05976e-07	0.0142435	-0.0360988	14.6317	4.42626e-07	0.0101288	-0.0360262	-2.9614	0.00306246	-0.0321679	3.91608	0.0199277	-0.0369455	-5.75374	8.72925e-09	-0.0362441	19.4954	3.41976e-09
MAR05013(Adipose Tissue) x rs452867-A	MAR05013	SPRMTDe	Adipose Tissue	Transport of Spermine in Adipose Tissue	SLC22A1	rs452867	6	160728934	A	T	chr6 160598596:161125454	intergenic_variant	SLC22A3(source:GTEx)		-0.0398781	-5.33863	9.36496e-08	0.00242122	-0.0384975	14.0278	8.09423e-07	0.0170597	-0.0358805	-2.96447	0.00303204	-0.0287678	3.36706	0.0344992	-0.0387755	-6.10001	1.06063e-09	-0.0368273	17.1947	3.41114e-08
MAR05013(Adipose Tissue) x rs372034-A	MAR05013	SPRMTDe	Adipose Tissue	Transport of Spermine in Adipose Tissue	SLC22A1	rs372034	6	160725616	A	G	chr6 160598596:161125454	intergenic_variant	SLC22A3(source:GTEx)		-0.0398994	-5.34122	9.23218e-08	0.00239959	-0.0385181	14.0269	8.10109e-07	0.0170597	-0.0368333	-3.04286	0.00234344	-0.0295251	3.52366	0.029499	-0.0390538	-6.14338	8.07821e-10	-0.0370493	17.3974	2.78516e-08
MAR05013(Adipose Tissue) x rs367213-G	MAR05013	SPRMTDe	Adipose Tissue	Transport of Spermine in Adipose Tissue	SLC22A1	rs367213	6	160741894	G	A	chr6 160598596:161125454	intergenic_variant	SLC22A3(source:GTEx)		-0.0398653	-5.33328	9.6457e-08	0.00248723	-0.0384894	14.0211	8.14839e-07	0.0171224	-0.035681	-2.94962	0.00318168	-0.0286334	3.33228	0.0357199	-0.0387091	-6.08748	1.14698e-09	-0.0367719	17.1377	3.61131e-08
MAR06246(Brain) x rs9458004-A	MAR06246	PROSTGE2t2	Brain	Transport of Prostaglandin E2 in Brain	SLC22A1;SLC22A2;SLC22A3;SLCO2A1;SLCO3A1	rs9458004	6	161117450	A	G	chr6 160598596:161125454	ENSG00000224477(upstream_gene_variant)	LPA(source:GTEx)		0.0550556	5.12058	3.04603e-07	0.00607517	0.0556956	14.023	8.18042e-07	0.0171529	0.0199057	1.08299	0.278813	0.0161878	0.426124	0.653056	0.0460942	4.96673	6.80919e-07	0.0458765	12.9274	2.44205e-06
MAR05013(Adipose Tissue) x rs487060-C	MAR05013	SPRMTDe	Adipose Tissue	Transport of Spermine in Adipose Tissue	SLC22A1	rs487060	6	160774459	C	T	chr6 160598596:161125454	SLC22A3(intron_variant)	SLC22A3(source:GTEx); LPAL2(source:GTEx); LPA(source:GTEx)		-0.0399009	-5.2816	1.2806e-07	0.00278733	-0.0388018	14.0089	8.24845e-07	0.0172585	-0.0489222	-4.0433	5.27039e-05	-0.0405813	5.84921	0.00288425	-0.0424314	-6.62145	3.55689e-11	-0.0402162	20.3977	1.3869e-09
MAR05013(Skeletal Muscle) x rs512077-A	MAR05013	SPRMTDe	Skeletal Muscle	Transport of Spermine in Skeletal Muscle	SLC22A1	rs512077	6	160774928	A	G	chr6 160598596:161125454	SLC22A3(intron_variant)	LPAL2(source:GTEx)		-0.0450419	-4.92628	8.38119e-07	0.0147582	-0.048498	14.1393	7.29129e-07	0.0159332	-0.0409589	-2.7173	0.00658177	-0.0402531	3.70437	0.0246782	-0.0439437	-5.62123	1.89601e-08	-0.0462424	17.7337	2.00795e-08
MAR05013(Adipose Tissue) x rs3918285-T	MAR05013	SPRMTDe	Adipose Tissue	Transport of Spermine in Adipose Tissue	SLC22A1	rs3918285	6	160868654	T	C	chr6 160598596:161125454	SLC22A3(intron_variant)	SLC22A3(source:GTEx); LPA(source:GTEx); SLC22A1(source:Interval); LPAL2(source:GTEx)		-0.0371529	-4.92536	8.42065e-07	0.014801	-0.0359274	15.2166	2.46619e-07	0.00637502	-0.0362443	-2.97689	0.00291193	-0.0316672	3.76305	0.0232222	-0.0369009	-5.75473	8.67785e-09	-0.0359675	19.7946	2.53566e-09
MAR05013(Adipose Tissue) x rs7769879-C	MAR05013	SPRMTDe	Adipose Tissue	Transport of Spermine in Adipose Tissue	SLC22A1	rs7769879	6	160865645	C	G	chr6 160598596:161125454	SLC22A3(intron_variant)	SLC22A3(source:GTEx); LPA(source:GTEx); SLC22A1(source:Interval); LPAL2(source:GTEx)		-0.0371236	-4.92277	8.53263e-07	0.0149709	-0.0358959	15.2003	2.50673e-07	0.00644063	-0.0362003	-2.97293	0.00294974	-0.0314694	3.71369	0.0243971	-0.0368677	-5.75047	8.89982e-09	-0.0359016	19.727	2.71281e-09
MAR05013(Adipose Tissue) x rs435682-G	MAR05013	SPRMTDe	Adipose Tissue	Transport of Spermine in Adipose Tissue	SLC22A1	rs435682	6	160727406	G	A	chr6 160598596:161125454	intergenic_variant	SLC22A3(source:GTEx)		-0.0397825	-5.32605	1.0037e-07	0.0025289	-0.0384096	13.9737	8.54398e-07	0.0178373	-0.0360182	-2.97654	0.00291517	-0.0288924	3.40055	0.0333631	-0.038744	-6.09562	1.09014e-09	-0.0367935	17.1667	3.50795e-08
MAR05013(Adipose Tissue) x rs418677-A	MAR05013	SPRMTDe	Adipose Tissue	Transport of Spermine in Adipose Tissue	SLC22A1	rs418677	6	160727359	A	C	chr6 160598596:161125454	intergenic_variant	SLC22A3(source:GTEx)		-0.0397803	-5.32574	1.00541e-07	0.0025289	-0.0384074	13.9716	8.56159e-07	0.0178373	-0.0359215	-2.9679	0.00299845	-0.0287626	3.34825	0.0351541	-0.038716	-6.09084	1.12319e-09	-0.0367651	17.1429	3.59234e-08
MAR05013(Adipose Tissue) x rs3918286-G	MAR05013	SPRMTDe	Adipose Tissue	Transport of Spermine in Adipose Tissue	SLC22A1	rs3918286	6	160868668	G	A	chr6 160598596:161125454	SLC22A3(intron_variant)	SLC22A3(source:GTEx); LPA(source:GTEx); SLC22A1(source:Interval); LPAL2(source:GTEx)		-0.0371225	-4.92135	8.59493e-07	0.0149954	-0.0358976	15.1985	2.51135e-07	0.00644063	-0.0363397	-2.98467	0.00283883	-0.0317493	3.7811	0.0228069	-0.0369054	-5.75543	8.64225e-09	-0.0359703	19.799	2.52442e-09
MAR05013(Adipose Tissue) x rs1755934-G	MAR05013	SPRMTDe	Adipose Tissue	Transport of Spermine in Adipose Tissue	SLC22A1	rs1755934	6	160715575	G	A	chr6 160598596:161125454	intergenic_variant	SLC22A3(source:GTEx)		-0.0396897	-5.30702	1.11434e-07	0.0025289	-0.0382946	13.9659	8.61096e-07	0.0178938	-0.0360017	-2.97377	0.00294169	-0.0286411	3.29869	0.0369399	-0.038671	-6.07787	1.21787e-09	-0.0366798	17.0702	3.86346e-08
MAR05013(Adipose Tissue) x rs445849-C	MAR05013	SPRMTDe	Adipose Tissue	Transport of Spermine in Adipose Tissue	SLC22A1	rs445849	6	160741508	C	T	chr6 160598596:161125454	intergenic_variant	SLC22A3(source:GTEx)		-0.0397628	-5.32044	1.03517e-07	0.0025289	-0.0383972	13.9614	8.64976e-07	0.0178938	-0.0354298	-2.92821	0.0034092	-0.0284119	3.28693	0.0373769	-0.0385662	-6.06537	1.31654e-09	-0.036647	17.0225	4.05188e-08
MAR05013(Adipose Tissue) x rs396843-A	MAR05013	SPRMTDe	Adipose Tissue	Transport of Spermine in Adipose Tissue	SLC22A1	rs396843	6	160740313	A	G	chr6 160598596:161125454	intergenic_variant	SLC22A3(source:GTEx)		-0.0397369	-5.31657	1.05741e-07	0.0025289	-0.0383667	13.9594	8.6671e-07	0.0178938	-0.0358487	-2.96262	0.00305038	-0.028776	3.40212	0.0333109	-0.0386632	-6.08015	1.20066e-09	-0.0367169	17.0819	3.81818e-08
MAR06246(Brain) x rs9458009-A	MAR06246	PROSTGE2t2	Brain	Transport of Prostaglandin E2 in Brain	SLC22A1;SLC22A2;SLC22A3;SLCO2A1;SLCO3A1	rs9458009	6	161120563	A	G	chr6 160598596:161125454	PLG(upstream_gene_variant);ENSG00000224477(intron_variant)	LPA(source:GTEx)		0.0552609	5.11914	3.06936e-07	0.00610923	0.0558581	13.9643	8.67524e-07	0.0178938	0.0191899	1.04357	0.296685	0.0156256	0.399376	0.670757	0.0460162	4.94297	7.69397e-07	0.0457801	12.7714	2.85403e-06
MAR05013(Adipose Tissue) x rs411887-C	MAR05013	SPRMTDe	Adipose Tissue	Transport of Spermine in Adipose Tissue	SLC22A1	rs411887	6	160728761	C	A	chr6 160598596:161125454	intergenic_variant	SLC22A3(source:GTEx)		-0.0397617	-5.32358	1.01747e-07	0.0025289	-0.0383908	13.9579	8.68028e-07	0.0178938	-0.0360393	-2.97818	0.00289969	-0.0289089	3.40524	0.0332072	-0.0387348	-6.09438	1.09862e-09	-0.0367847	17.1582	3.53779e-08
MAR05013(Adipose Tissue) x rs401746-T	MAR05013	SPRMTDe	Adipose Tissue	Transport of Spermine in Adipose Tissue	SLC22A1	rs401746	6	160740240	T	C	chr6 160598596:161125454	intergenic_variant	SLC22A3(source:GTEx)		-0.0398181	-5.3243	1.01343e-07	0.0025289	-0.0384209	13.9522	8.73004e-07	0.0179585	-0.0353313	-2.91866	0.00351545	-0.0282653	3.25313	0.0386617	-0.0385787	-6.0636	1.33106e-09	-0.0366271	16.9861	4.20228e-08
MAR05013(Adipose Tissue) x rs486339-C	MAR05013	SPRMTDe	Adipose Tissue	Transport of Spermine in Adipose Tissue	SLC22A1	rs486339	6	160774430	C	G	chr6 160598596:161125454	SLC22A3(intron_variant)	SLC22A3(source:GTEx); LPAL2(source:GTEx); LPA(source:GTEx)	IGF2R(source:Interval)	-0.0398553	-5.28352	1.26725e-07	0.00276442	-0.0388093	13.9476	8.76991e-07	0.0179804	-0.0491816	-4.06536	4.79589e-05	-0.0413935	6.06577	0.00232277	-0.0424662	-6.63436	3.25903e-11	-0.040488	20.685	1.04059e-09
MAR05013(Adipose Tissue) x rs380498-T	MAR05013	SPRMTDe	Adipose Tissue	Transport of Spermine in Adipose Tissue	SLC22A1	rs380498	6	160731244	T	C	chr6 160598596:161125454	intergenic_variant	SLC22A3(source:GTEx)		-0.0397274	-5.31859	1.04573e-07	0.0025289	-0.0383563	13.9383	8.85193e-07	0.0179804	-0.0357064	-2.94964	0.00318146	-0.028564	3.3059	0.0366748	-0.0386186	-6.07519	1.23844e-09	-0.0366755	17.0588	3.90746e-08
MAR05013(Adipose Tissue) x rs411154-G	MAR05013	SPRMTDe	Adipose Tissue	Transport of Spermine in Adipose Tissue	SLC22A1	rs411154	6	160729347	G	T	chr6 160598596:161125454	intergenic_variant	SLC22A3(source:GTEx)		-0.0397408	-5.32062	1.03412e-07	0.0025289	-0.0383684	13.9343	8.88736e-07	0.0179804	-0.0364207	-3.00906	0.00262056	-0.0292141	3.46653	0.0312331	-0.0388252	-6.10811	1.00819e-09	-0.0368508	17.2168	3.33648e-08
MAR05013(Adipose Tissue) x rs589931-T	MAR05013	SPRMTDe	Adipose Tissue	Transport of Spermine in Adipose Tissue	SLC22A1	rs589931	6	160726535	T	G	chr6 160598596:161125454	intergenic_variant	SLC22A3(source:GTEx)		-0.0397367	-5.31999	1.03774e-07	0.0025289	-0.0383625	13.9314	8.9128e-07	0.0179804	-0.0362888	-2.99795	0.00271805	-0.029168	3.45798	0.0315013	-0.0387859	-6.10174	1.04922e-09	-0.0368369	17.2015	3.38797e-08
MAR06246(Brain) x rs9458002-T	MAR06246	PROSTGE2t2	Brain	Transport of Prostaglandin E2 in Brain	SLC22A1;SLC22A2;SLC22A3;SLCO2A1;SLCO3A1	rs9458002	6	161116416	T	C	chr6 160598596:161125454	ENSG00000224477(upstream_gene_variant)	LPA(source:GTEx)		0.0548025	5.09964	3.40292e-07	0.00671843	0.0553807	13.9366	8.91762e-07	0.0179804	0.0206827	1.12572	0.260286	0.0169845	0.460952	0.630706	0.0461053	4.97031	6.68452e-07	0.0458494	12.9602	2.36319e-06
MAR05013(Adipose Tissue) x rs434953-C	MAR05013	SPRMTDe	Adipose Tissue	Transport of Spermine in Adipose Tissue	SLC22A1	rs434953	6	160727785	C	A	chr6 160598596:161125454	intergenic_variant	SLC22A3(source:GTEx)		-0.0397304	-5.31914	1.04257e-07	0.0025289	-0.0383568	13.928	8.94339e-07	0.0179804	-0.0360372	-2.97808	0.00290056	-0.0289096	3.40313	0.0332772	-0.0387114	-6.09055	1.12522e-09	-0.0367604	17.1337	3.62558e-08
MAR05013(Adipose Tissue) x rs600584-C	MAR05013	SPRMTDe	Adipose Tissue	Transport of Spermine in Adipose Tissue	SLC22A1	rs600584	6	160727680	C	A	chr6 160598596:161125454	intergenic_variant	SLC22A3(source:GTEx)		-0.0397304	-5.31915	1.04252e-07	0.0025289	-0.038357	13.9279	8.9441e-07	0.0179804	-0.0360398	-2.97822	0.00289929	-0.028909	3.40525	0.0332067	-0.0387122	-6.09063	1.12464e-09	-0.0367611	17.1338	3.62532e-08
MAR05013(Adipose Tissue) x rs524142-T	MAR05013	SPRMTDe	Adipose Tissue	Transport of Spermine in Adipose Tissue	SLC22A1	rs524142	6	160726705	T	C	chr6 160598596:161125454	intergenic_variant	SLC22A3(source:GTEx)		-0.0397278	-5.31891	1.04388e-07	0.0025289	-0.0383524	13.9273	8.94958e-07	0.0179804	-0.0361347	-2.98589	0.00282758	-0.0289915	3.39886	0.0334194	-0.0387367	-6.09447	1.09803e-09	-0.0367821	17.1582	3.53776e-08
MAR05013(Adipose Tissue) x rs600987-A	MAR05013	SPRMTDe	Adipose Tissue	Transport of Spermine in Adipose Tissue	SLC22A1	rs600987	6	160727637	A	G	chr6 160598596:161125454	intergenic_variant	SLC22A3(source:GTEx)		-0.0397274	-5.31878	1.04467e-07	0.0025289	-0.038354	13.9263	8.95894e-07	0.0179804	-0.0360398	-2.97822	0.00289929	-0.028909	3.40525	0.0332067	-0.0387101	-6.09031	1.12689e-09	-0.0367589	17.132	3.63171e-08
MAR05013(Adipose Tissue) x rs423175-C	MAR05013	SPRMTDe	Adipose Tissue	Transport of Spermine in Adipose Tissue	SLC22A1	rs423175	6	160726942	C	A	chr6 160598596:161125454	intergenic_variant	SLC22A3(source:GTEx)		-0.0397267	-5.31857	1.04587e-07	0.0025289	-0.0383519	13.9254	8.96631e-07	0.0179804	-0.0360315	-2.97765	0.00290465	-0.0288984	3.40273	0.0332904	-0.0387072	-6.08983	1.13028e-09	-0.036754	17.1279	3.64683e-08
MAR05013(Adipose Tissue) x rs439547-T	MAR05013	SPRMTDe	Adipose Tissue	Transport of Spermine in Adipose Tissue	SLC22A1	rs439547	6	160728381	T	C	chr6 160598596:161125454	intergenic_variant	SLC22A3(source:GTEx)		-0.039714	-5.3171	1.05434e-07	0.0025289	-0.0383424	13.921	9.00643e-07	0.0179804	-0.0359823	-2.97337	0.00294549	-0.0288376	3.38792	0.033787	-0.0386846	-6.08635	1.15515e-09	-0.0367334	17.1098	3.71342e-08
MAR05013(Adipose Tissue) x rs410392-G	MAR05013	SPRMTDe	Adipose Tissue	Transport of Spermine in Adipose Tissue	SLC22A1	rs410392	6	160728359	G	C	chr6 160598596:161125454	intergenic_variant	SLC22A3(source:GTEx)		-0.039713	-5.31696	1.05513e-07	0.0025289	-0.0383413	13.9205	9.01104e-07	0.0179804	-0.0359697	-2.97246	0.00295422	-0.0288076	3.37868	0.0341008	-0.0386803	-6.08575	1.15947e-09	-0.0367241	17.102	3.74235e-08
MAR05013(Adipose Tissue) x rs434221-T	MAR05013	SPRMTDe	Adipose Tissue	Transport of Spermine in Adipose Tissue	SLC22A1	rs434221	6	160731880	T	C	chr6 160598596:161125454	intergenic_variant	SLC22A3(source:GTEx)		-0.0396964	-5.31455	1.0692e-07	0.0025289	-0.0383278	13.9197	9.01764e-07	0.0179804	-0.0357122	-2.94902	0.00318782	-0.0286468	3.32335	0.0360405	-0.0385984	-6.07147	1.26743e-09	-0.0366817	17.0612	3.89806e-08
MAR05013(Adipose Tissue) x rs412633-C	MAR05013	SPRMTDe	Adipose Tissue	Transport of Spermine in Adipose Tissue	SLC22A1	rs412633	6	160728473	C	T	chr6 160598596:161125454	intergenic_variant	SLC22A3(source:GTEx)		-0.0397126	-5.31696	1.05516e-07	0.0025289	-0.0383433	13.9189	9.02499e-07	0.0179804	-0.0360821	-2.98165	0.00286702	-0.0289735	3.42208	0.0326527	-0.0387111	-6.09057	1.12506e-09	-0.0367688	17.1407	3.6002e-08
MAR05013(Adipose Tissue) x rs383420-C	MAR05013	SPRMTDe	Adipose Tissue	Transport of Spermine in Adipose Tissue	SLC22A1	rs383420	6	160740234	C	T	chr6 160598596:161125454	intergenic_variant	SLC22A3(source:GTEx)		-0.0397826	-5.31889	1.04403e-07	0.0025289	-0.0383912	13.9138	9.07109e-07	0.0179804	-0.0358874	-2.96552	0.00302173	-0.0288741	3.42576	0.0325328	-0.0387059	-6.08358	1.1753e-09	-0.0367624	17.0994	3.75223e-08
MAR05013(Adipose Tissue) x rs412624-C	MAR05013	SPRMTDe	Adipose Tissue	Transport of Spermine in Adipose Tissue	SLC22A1	rs412624	6	160728485	C	T	chr6 160598596:161125454	intergenic_variant	SLC22A3(source:GTEx)		-0.0397065	-5.31563	1.0629e-07	0.0025289	-0.0383413	13.9086	9.11846e-07	0.0179804	-0.036322	-3.00082	0.00269255	-0.0290842	3.47129	0.031085	-0.038773	-6.09952	1.06385e-09	-0.0367992	17.1594	3.53366e-08
MAR09583(Heart) x rs74625856-T	MAR09583	HMR_9583	Heart	Transport of Metformin in Heart	SLC22A1;SLC22A2	rs74625856	6	161313619	T	A	chr6 161127125:161313619	ENSG00000224371(intron_variant);ENSG00000292246(downstream_gene_variant)	LPAL2(source:GTEx); SLC22A1(source:GTEx)		-0.069211	-4.90852	9.17679e-07	0.0158493	-0.074638	14.8908	5.48843e-07	0.0123853	-0.0674455	-2.48721	0.012875	-0.0677884	3.42146	0.0346341	-0.0688353	-5.5024	3.74656e-08	-0.0730199	18.2151	2.0159e-08
MAR05013(Adipose Tissue) x rs446218-A	MAR05013	SPRMTDe	Adipose Tissue	Transport of Spermine in Adipose Tissue	SLC22A1	rs446218	6	160726208	A	G	chr6 160598596:161125454	intergenic_variant	SLC22A3(source:GTEx)		-0.0397094	-5.31642	1.05829e-07	0.0025289	-0.0383358	13.9012	9.1862e-07	0.0179804	-0.0361665	-2.98833	0.00280508	-0.0290432	3.40058	0.0333623	-0.0387322	-6.09363	1.10376e-09	-0.0367827	17.1559	3.54601e-08
MAR05013(Adipose Tissue) x rs416944-A	MAR05013	SPRMTDe	Adipose Tissue	Transport of Spermine in Adipose Tissue	SLC22A1	rs416944	6	160730774	A	G	chr6 160598596:161125454	intergenic_variant	SLC22A3(source:GTEx)		-0.0396753	-5.31194	1.08464e-07	0.0025289	-0.0383054	13.901	9.18854e-07	0.0179804	-0.0360101	-2.97633	0.0029172	-0.028974	3.41655	0.0328337	-0.0386639	-6.08349	1.17596e-09	-0.0367395	17.1176	3.68435e-08
MAR05013(Adipose Tissue) x rs450265-C	MAR05013	SPRMTDe	Adipose Tissue	Transport of Spermine in Adipose Tissue	SLC22A1	rs450265	6	160736359	C	T	chr6 160598596:161125454	intergenic_variant	SLC22A3(source:GTEx)		-0.0396781	-5.31213	1.08351e-07	0.0025289	-0.0383063	13.8984	9.21202e-07	0.0179804	-0.0359413	-2.97021	0.00297595	-0.0288565	3.39599	0.0335156	-0.0386472	-6.08045	1.19848e-09	-0.0367129	17.0898	3.7882e-08
MAR05013(Adipose Tissue) x rs372226-A	MAR05013	SPRMTDe	Adipose Tissue	Transport of Spermine in Adipose Tissue	SLC22A1	rs372226	6	160730909	A	T	chr6 160598596:161125454	intergenic_variant	SLC22A3(source:GTEx)		-0.0396828	-5.31278	1.07966e-07	0.0025289	-0.0383112	13.8984	9.21217e-07	0.0179804	-0.0359996	-2.97498	0.00293007	-0.0289165	3.40605	0.03318	-0.0386666	-6.08351	1.17583e-09	-0.0367283	17.1038	3.73553e-08
MAR05013(Adipose Tissue) x rs34426950-A	MAR05013	SPRMTDe	Adipose Tissue	Transport of Spermine in Adipose Tissue	SLC22A1	rs34426950	6	160729476	A	T	chr6 160598596:161125454	intergenic_variant	SLC22A3(source:GTEx)		-0.0396716	-5.31136	1.08811e-07	0.0025289	-0.0382977	13.8925	9.26704e-07	0.0179804	-0.0361175	-2.98432	0.00284206	-0.0289591	3.42534	0.0325463	-0.0386913	-6.08722	1.14887e-09	-0.0367328	17.1066	3.72522e-08
MAR05013(Adipose Tissue) x rs417026-A	MAR05013	SPRMTDe	Adipose Tissue	Transport of Spermine in Adipose Tissue	SLC22A1	rs417026	6	160737361	A	T	chr6 160598596:161125454	intergenic_variant	SLC22A3(source:GTEx)		-0.0396599	-5.30971	1.09799e-07	0.0025289	-0.0382877	13.8879	9.30972e-07	0.0179804	-0.036058	-2.97992	0.00288325	-0.0289743	3.42824	0.0324521	-0.0386661	-6.08349	1.17598e-09	-0.0367285	17.1046	3.73284e-08
MAR05013(Adipose Tissue) x rs378479-G	MAR05013	SPRMTDe	Adipose Tissue	Transport of Spermine in Adipose Tissue	SLC22A1	rs378479	6	160737140	G	C	chr6 160598596:161125454	intergenic_variant	SLC22A3(source:GTEx)		-0.0396593	-5.30965	1.09836e-07	0.0025289	-0.0382875	13.8873	9.3151e-07	0.0179804	-0.0360567	-2.97988	0.00288364	-0.028991	3.43036	0.0323835	-0.0386653	-6.08341	1.17653e-09	-0.0367321	17.1082	3.71906e-08
MAR05013(Adipose Tissue) x rs372805-C	MAR05013	SPRMTDe	Adipose Tissue	Transport of Spermine in Adipose Tissue	SLC22A1	rs372805	6	160736803	C	A	chr6 160598596:161125454	intergenic_variant	SLC22A3(source:GTEx)		-0.0396359	-5.30634	1.11849e-07	0.00253027	-0.0382648	13.8871	9.31671e-07	0.0179804	-0.0359804	-2.97336	0.00294559	-0.0288967	3.40665	0.0331603	-0.0386274	-6.07717	1.22321e-09	-0.0366902	17.0723	3.85513e-08
MAR05013(Adipose Tissue) x rs416426-C	MAR05013	SPRMTDe	Adipose Tissue	Transport of Spermine in Adipose Tissue	SLC22A1	rs416426	6	160734416	C	T	chr6 160598596:161125454	intergenic_variant	SLC22A3(source:GTEx)		-0.039661	-5.30985	1.09715e-07	0.0025289	-0.0382899	13.8854	9.33279e-07	0.0179804	-0.0359266	-2.96828	0.00299468	-0.0287957	3.38181	0.0339941	-0.038631	-6.07752	1.22054e-09	-0.0366875	17.0645	3.88555e-08
MAR05013(Adipose Tissue) x rs367720-A	MAR05013	SPRMTDe	Adipose Tissue	Transport of Spermine in Adipose Tissue	SLC22A1	rs367720	6	160733848	A	T	chr6 160598596:161125454	intergenic_variant	SLC22A3(source:GTEx)		-0.0396611	-5.30988	1.097e-07	0.0025289	-0.0382903	13.8853	9.33356e-07	0.0179804	-0.0359839	-2.97383	0.00294111	-0.0289493	3.42331	0.0326124	-0.0386465	-6.08042	1.19865e-09	-0.0367211	17.0971	3.76088e-08
MAR05013(Adipose Tissue) x rs387920-G	MAR05013	SPRMTDe	Adipose Tissue	Transport of Spermine in Adipose Tissue	SLC22A1	rs387920	6	160735668	G	T	chr6 160598596:161125454	intergenic_variant	SLC22A3(source:GTEx)		-0.0396485	-5.30822	1.10701e-07	0.0025289	-0.0382776	13.8815	9.36892e-07	0.0179804	-0.0359477	-2.97079	0.00297038	-0.0289093	3.40837	0.0331033	-0.0386275	-6.07742	1.22132e-09	-0.0367045	17.0832	3.8133e-08
MAR05013(Adipose Tissue) x rs386618-T	MAR05013	SPRMTDe	Adipose Tissue	Transport of Spermine in Adipose Tissue	SLC22A1	rs386618	6	160734464	T	C	chr6 160598596:161125454	intergenic_variant			-0.0396608	-5.30977	1.09766e-07	0.0025289	-0.0382886	13.8815	9.36949e-07	0.0179804	-0.0360646	-2.98001	0.00288239	-0.0290461	3.44461	0.0319254	-0.0386687	-6.08359	1.17518e-09	-0.03675	17.1205	3.67376e-08
MAR05013(Adipose Tissue) x rs364291-T	MAR05013	SPRMTDe	Adipose Tissue	Transport of Spermine in Adipose Tissue	SLC22A1	rs364291	6	160734475	T	G	chr6 160598596:161125454	intergenic_variant			-0.0396516	-5.30862	1.10461e-07	0.0025289	-0.0382809	13.8803	9.38042e-07	0.0179804	-0.035565	-2.93814	0.00330189	-0.0285517	3.31718	0.0362633	-0.0385247	-6.06065	1.35569e-09	-0.0366202	17.0032	4.13111e-08
MAR05013(Adipose Tissue) x rs577265-T	MAR05013	SPRMTDe	Adipose Tissue	Transport of Spermine in Adipose Tissue	SLC22A1	rs577265	6	160715560	T	C	chr6 160598596:161125454	intergenic_variant	SLC22A3(source:GTEx)		-0.0395922	-5.29371	1.19859e-07	0.00264416	-0.0382008	13.8799	9.38398e-07	0.0179804	-0.0359384	-2.96862	0.00299139	-0.0285945	3.31205	0.0364499	-0.0385829	-6.06384	1.32909e-09	-0.0366011	16.9855	4.20478e-08
MAR05013(Adipose Tissue) x rs410377-G	MAR05013	SPRMTDe	Adipose Tissue	Transport of Spermine in Adipose Tissue	SLC22A1	rs410377	6	160734935	G	C	chr6 160598596:161125454	intergenic_variant	SLC22A3(source:GTEx)		-0.0396506	-5.30848	1.10544e-07	0.0025289	-0.03828	13.8797	9.38636e-07	0.0179804	-0.0358651	-2.96392	0.00303752	-0.0288294	3.37386	0.0342653	-0.0386062	-6.07403	1.24738e-09	-0.036681	17.064	3.88748e-08
MAR05013(Adipose Tissue) x rs419380-C	MAR05013	SPRMTDe	Adipose Tissue	Transport of Spermine in Adipose Tissue	SLC22A1	rs419380	6	160734877	C	T	chr6 160598596:161125454	intergenic_variant	SLC22A3(source:GTEx)		-0.0396506	-5.30849	1.10538e-07	0.0025289	-0.0382801	13.8796	9.38711e-07	0.0179804	-0.0360054	-2.97553	0.0029248	-0.0289354	3.41977	0.032728	-0.0386449	-6.08014	1.20075e-09	-0.0367121	17.0881	3.79479e-08
MAR05013(Adipose Tissue) x rs367485-A	MAR05013	SPRMTDe	Adipose Tissue	Transport of Spermine in Adipose Tissue	SLC22A1	rs367485	6	160734751	A	G	chr6 160598596:161125454	intergenic_variant	SLC22A3(source:GTEx)		-0.0396508	-5.30851	1.10523e-07	0.0025289	-0.0382805	13.8795	9.38789e-07	0.0179804	-0.0360805	-2.98124	0.00287079	-0.0290557	3.44602	0.0318803	-0.038666	-6.08318	1.1782e-09	-0.0367468	17.1183	3.68201e-08
MAR05013(Adipose Tissue) x rs383418-C	MAR05013	SPRMTDe	Adipose Tissue	Transport of Spermine in Adipose Tissue	SLC22A1	rs383418	6	160731360	C	A	chr6 160598596:161125454	intergenic_variant	SLC22A3(source:GTEx)		-0.0396508	-5.30851	1.10523e-07	0.0025289	-0.0382805	13.8795	9.38789e-07	0.0179804	-0.0361011	-2.98285	0.0028558	-0.0289606	3.43924	0.0320972	-0.0386717	-6.08403	1.17199e-09	-0.0367176	17.089	3.79121e-08
MAR01721(Skeletal Muscle) x rs7201989-A	MAR01721	STRDNCCRNt	Skeletal Muscle	Transport of Stearidonoyl-Carnitine [Mitochondria] in Skeletal Muscle	SLC25A20	rs7201989	16	75471499	A	G	chr16 75304623:75516739	ENSG00000274220(downstream_gene_variant);CFDP1(upstream_gene_variant)	BCAR1(source:GTEx and Interval); CFDP1(source:GTEx and Interval); TMEM170A(source:GTEx and Interval); ENSG00000280152(source:GTEx); CHST6(source:Interval); ENSG00000261783(source:GTEx); ENSG00000261476(source:GTEx)	CFDP1(source:Interval)	0.0460865	5.08418	3.69215e-07	0.00718781	0.045141	13.882	9.39118e-07	0.0179804	0.0102339	0.699015	0.484543	0.0107412	0.451195	0.636878	0.0361511	4.69067	2.72309e-06	0.0355773	12.1769	5.15997e-06
MAR05013(Adipose Tissue) x rs409779-T	MAR05013	SPRMTDe	Adipose Tissue	Transport of Spermine in Adipose Tissue	SLC22A1	rs409779	6	160736052	T	A	chr6 160598596:161125454	intergenic_variant	SLC22A3(source:GTEx)		-0.0396478	-5.30805	1.10806e-07	0.0025289	-0.0382742	13.877	9.41168e-07	0.0179804	-0.036027	-2.97714	0.00290949	-0.0289284	3.41368	0.0329279	-0.0386489	-6.08062	1.1972e-09	-0.0367094	17.0856	3.80429e-08
MAR05013(Adipose Tissue) x rs367334-A	MAR05013	SPRMTDe	Adipose Tissue	Transport of Spermine in Adipose Tissue	SLC22A1	rs367334	6	160733968	A	T	chr6 160598596:161125454	intergenic_variant	SLC22A3(source:GTEx)		-0.0396439	-5.30761	1.11075e-07	0.0025289	-0.0382733	13.8759	9.42157e-07	0.0179804	-0.0360355	-2.97802	0.00290118	-0.0289724	3.42505	0.032556	-0.0386484	-6.0807	1.1966e-09	-0.0367171	17.0935	3.7742e-08
MAR04428(Adipose Tissue) x rs7454595-C	MAR04428	HISDC	Adipose Tissue	Histidine Decarboxylase in Adipose Tissue	DDC;HDC	rs7454595	6	160995956	C	T	chr6 160598596:161125454	LPA(intron_variant)	SLC22A3(source:GTEx)		0.0386994	4.9031	9.43343e-07	0.0162595	0.0457801	18.7311	7.34212e-09	0.000438126	0.027769	1.86206	0.0625944	0.0257737	2.54989	0.078101	0.0363076	5.20462	1.94396e-07	0.0404672	19.9128	2.25206e-09
MAR05013(Adipose Tissue) x rs621069-C	MAR05013	SPRMTDe	Adipose Tissue	Transport of Spermine in Adipose Tissue	SLC22A1	rs621069	6	160733449	C	A	chr6 160598596:161125454	intergenic_variant	SLC22A3(source:GTEx)		-0.039645	-5.30775	1.10985e-07	0.0025289	-0.0382734	13.8733	9.44661e-07	0.0179851	-0.0359692	-2.97242	0.00295463	-0.0288909	3.40791	0.0331186	-0.0386309	-6.07789	1.21777e-09	-0.0366987	17.0748	3.84552e-08
MAR05013(Adipose Tissue) x rs409952-G	MAR05013	SPRMTDe	Adipose Tissue	Transport of Spermine in Adipose Tissue	SLC22A1	rs409952	6	160735698	G	A	chr6 160598596:161125454	intergenic_variant	SLC22A3(source:GTEx)		-0.0396386	-5.30686	1.11529e-07	0.0025289	-0.0382665	13.8718	9.46081e-07	0.0179851	-0.0360211	-2.97687	0.00291208	-0.0289636	3.41635	0.0328402	-0.0386405	-6.07946	1.20589e-09	-0.0367111	17.0894	3.78991e-08
MAR01721(Skeletal Muscle) x rs8046416-C	MAR01721	STRDNCCRNt	Skeletal Muscle	Transport of Stearidonoyl-Carnitine [Mitochondria] in Skeletal Muscle	SLC25A20	rs8046416	16	75487758	C	T	chr16 75304623:75516739	ENSG00000261476(downstream_gene_variant);TMEM170A(intron_variant)	BCAR1(source:GTEx and Interval); CFDP1(source:GTEx and Interval); TMEM170A(source:GTEx and Interval); ENSG00000280152(source:GTEx); CHST6(source:GTEx and Interval); ENSG00000261783(source:GTEx and Interval)	CFDP1(source:Interval)	0.0452092	4.92164	8.5823e-07	0.0149954	0.0442682	13.8543	9.65734e-07	0.018323	0.0100178	0.677137	0.498319	0.0111778	0.337195	0.713777	0.0354174	4.53842	5.66786e-06	0.0350279	11.9125	6.72182e-06
MAR05013(Adipose Tissue) x rs412522-T	MAR05013	SPRMTDe	Adipose Tissue	Transport of Spermine in Adipose Tissue	SLC22A1	rs412522	6	160727102	T	C	chr6 160598596:161125454	intergenic_variant	SLC22A3(source:GTEx)		-0.039591	-5.30205	1.14509e-07	0.00257861	-0.0382291	13.8333	9.83217e-07	0.0186186	-0.0357599	-2.95495	0.00312721	-0.0286591	3.36965	0.03441	-0.0385346	-6.0639	1.3286e-09	-0.0366031	16.9876	4.1957e-08
MAR06246(Brain) x rs4252051-C	MAR06246	PROSTGE2t2	Brain	Transport of Prostaglandin E2 in Brain	SLC22A1;SLC22A2;SLC22A3;SLCO2A1;SLCO3A1	rs4252051	6	161122216	C	T	chr6 160598596:161125454	PLG(upstream_gene_variant);ENSG00000224477(downstream_gene_variant)			0.0544741	4.89454	9.85353e-07	0.0168351	0.0554741	14.1373	7.30521e-07	0.0159332	0.0193276	1.05371	0.292016	0.015905	0.446344	0.639986	0.0450164	4.7311	2.2331e-06	0.0447655	12.7495	2.91894e-06
MAR06246(Brain) x rs9458003-T	MAR06246	PROSTGE2t2	Brain	Transport of Prostaglandin E2 in Brain	SLC22A1;SLC22A2;SLC22A3;SLCO2A1;SLCO3A1	rs9458003	6	161116465	T	C	chr6 160598596:161125454	ENSG00000224477(upstream_gene_variant)	LPA(source:GTEx)		0.0546075	5.08173	3.74014e-07	0.00725234	0.0551958	13.8349	9.87159e-07	0.0186571	0.0205233	1.11674	0.264104	0.0168006	0.451719	0.636556	0.0459234	4.95053	7.40098e-07	0.0456711	12.8513	2.6348e-06
MAR06246(Brain) x rs4252052-T	MAR06246	PROSTGE2t2	Brain	Transport of Prostaglandin E2 in Brain	SLC22A1;SLC22A2;SLC22A3;SLCO2A1;SLCO3A1	rs4252052	6	161122221	T	C	chr6 160598596:161125454	PLG(upstream_gene_variant);ENSG00000224477(downstream_gene_variant)			0.0543889	4.89073	1.00462e-06	0.0170748	0.0553609	14.0751	7.77398e-07	0.0166581	0.0194031	1.0575	0.290282	0.0159444	0.447588	0.63919	0.0449894	4.7306	2.23862e-06	0.0447225	12.7134	3.02598e-06
MAR05013(Adipose Tissue) x rs486359-G	MAR05013	SPRMTDe	Adipose Tissue	Transport of Spermine in Adipose Tissue	SLC22A1	rs486359	6	160774441	G	C	chr6 160598596:161125454	SLC22A3(intron_variant)	SLC22A3(source:GTEx); LPAL2(source:GTEx); LPA(source:GTEx)	IGF2R(source:Interval)	-0.0396411	-5.25454	1.48395e-07	0.00315956	-0.0385914	13.7526	1.06587e-06	0.020067	-0.0490211	-4.0523	5.07169e-05	-0.0412037	6.00811	0.0024606	-0.0422677	-6.60291	4.0316e-11	-0.0402826	20.4535	1.3116e-09
MAR06246(Brain) x rs9456575-C	MAR06246	PROSTGE2t2	Brain	Transport of Prostaglandin E2 in Brain	SLC22A1;SLC22A2;SLC22A3;SLCO2A1;SLCO3A1	rs9456575	6	161119578	C	T	chr6 160598596:161125454	PLG(upstream_gene_variant);ENSG00000224477(intron_variant)	LPA(source:GTEx)		0.0548056	5.0819	3.73682e-07	0.00725234	0.0553724	13.7297	1.0966e-06	0.020598	0.0194242	1.05699	0.290517	0.0158821	0.432	0.64923	0.045742	4.91789	8.74825e-07	0.0454874	12.646	3.2349e-06
MAR05013(Adipose Tissue) x rs366822-A	MAR05013	SPRMTDe	Adipose Tissue	Transport of Spermine in Adipose Tissue	SLC22A1	rs366822	6	160734876	A	G	chr6 160598596:161125454	intergenic_variant	SLC22A3(source:GTEx)		-0.0394754	-5.28549	1.25371e-07	0.002741	-0.0381116	13.7226	1.09828e-06	0.020598	-0.0358987	-2.96683	0.00300884	-0.0288066	3.3915	0.0336664	-0.0384886	-6.05601	1.39543e-09	-0.0365542	16.9339	4.42746e-08
MAR06246(Brain) x rs9457994-C	MAR06246	PROSTGE2t2	Brain	Transport of Prostaglandin E2 in Brain	SLC22A1;SLC22A2;SLC22A3;SLCO2A1;SLCO3A1	rs9457994	6	161100998	C	T	chr6 160598596:161125454	ENSG00000243831(upstream_gene_variant)	LPA(source:GTEx); PLG(source:GTEx)		0.0562309	5.16332	2.42606e-07	0.00494978	0.0566084	13.6788	1.15398e-06	0.021593	0.021521	1.16363	0.244573	0.018928	0.564637	0.568597	0.0472944	5.0397	4.6626e-07	0.0466893	12.6538	3.21021e-06
MAR06246(Brain) x rs9457993-C	MAR06246	PROSTGE2t2	Brain	Transport of Prostaglandin E2 in Brain	SLC22A1;SLC22A2;SLC22A3;SLCO2A1;SLCO3A1	rs9457993	6	161100887	C	T	chr6 160598596:161125454	ENSG00000243831(upstream_gene_variant)	LPA(source:GTEx); PLG(source:GTEx)		0.0562657	5.16648	2.38538e-07	0.0048872	0.0566303	13.6773	1.15576e-06	0.021593	0.0244094	1.30836	0.190752	0.0228475	0.760948	0.467268	0.0481694	5.1215	3.03119e-07	0.0478994	13.1524	1.95046e-06
MAR04428(Adipose Tissue) x rs7770628-C	MAR04428	HISDC	Adipose Tissue	Histidine Decarboxylase in Adipose Tissue	DDC;HDC	rs7770628	6	161018174	C	T	chr6 160598596:161125454	LPA(intron_variant)	SLC22A3(source:GTEx)		0.0370554	4.86088	1.16867e-06	0.0197106	0.0412998	16.2416	8.84812e-08	0.00272734	0.0317154	2.2635	0.0236051	0.0277156	3.12351	0.0440115	0.0358358	5.35159	8.71867e-08	0.0377095	17.8064	1.85043e-08
MAR00747(Adipose Tissue) x rs10806735-C	MAR00747	FAEL204	Adipose Tissue	Arachidonyl-CoA Elongation in Adipose Tissue	ELOVL2;ELOVL4;ELOVL5;ELOVL6	rs10806735	6	161105260	C	G	chr6 160598596:161125454	intergenic_variant			-0.0401959	-4.9202	8.64571e-07	0.0150344	-0.0401346	13.6328	1.20256e-06	0.0224246	-0.0117376	-0.899509	0.368381	-0.00414138	0.471078	0.624335	-0.0321822	-4.64763	3.35769e-06	-0.0299425	11.4091	1.11054e-05
MAR05013(Adipose Tissue) x rs2048327-C	MAR05013	SPRMTDe	Adipose Tissue	Transport of Spermine in Adipose Tissue	SLC22A1	rs2048327	6	160863532	C	T	chr6 160598596:161125454	SLC22A3(intron_variant)	SLC22A3(source:GTEx); LPA(source:GTEx); SLC22A1(source:Interval); LPAL2(source:GTEx)		-0.0365262	-4.8513	1.22654e-06	0.0205254	-0.03532	15.2188	2.46085e-07	0.00637502	-0.0366398	-3.01045	0.00260857	-0.0320791	3.88945	0.0204655	-0.0365577	-5.70946	1.13337e-08	-0.0356478	19.9189	2.23915e-09
MAR01721(Skeletal Muscle) x rs4887830-T	MAR01721	STRDNCCRNt	Skeletal Muscle	Transport of Stearidonoyl-Carnitine [Mitochondria] in Skeletal Muscle	SLC25A20	rs4887830	16	75489026	T	C	chr16 75304623:75516739	ENSG00000261476(downstream_gene_variant);TMEM170A(intron_variant)	BCAR1(source:GTEx and Interval); CFDP1(source:GTEx and Interval); TMEM170A(source:GTEx and Interval); ENSG00000280152(source:GTEx); ENSG00000261783(source:GTEx and Interval); CHST6(source:GTEx and Interval)	CFDP1(source:Interval)	0.0445693	4.85549	1.20088e-06	0.0201975	0.0436745	13.6024	1.24218e-06	0.0230753	0.00897855	0.607307	0.543647	0.010315	0.263612	0.768276	0.0346668	4.44542	8.77205e-06	0.0343569	11.4484	1.069e-05
MAR09583(Heart) x rs543159-C	MAR09583	HMR_9583	Heart	Transport of Metformin in Heart	SLC22A1;SLC22A2	rs543159	6	160776017	C	A	chr6 160598596:161125454	SLC22A3(intron_variant)	SLC22A3(source:GTEx); LPAL2(source:GTEx); LPA(source:GTEx); MRPL18(source:GTEx)	IGF2R(source:Interval)	-0.0373365	-5.11572	3.12548e-07	0.00618791	-0.0385269	13.5965	1.24584e-06	0.0230994	-0.0306833	-2.54189	0.0110256	-0.0254348	2.26526	0.103815	-0.0355554	-5.69292	1.24887e-08	-0.0351748	15.4387	1.97444e-07
MAR04428(Adipose Tissue) x rs4708876-C	MAR04428	HISDC	Adipose Tissue	Histidine Decarboxylase in Adipose Tissue	DDC;HDC	rs4708876	6	161068320	C	G	chr6 160598596:161125454	LPA(intron_variant)	SLC22A3(source:GTEx)		0.0370179	4.84519	1.26489e-06	0.0210949	0.0412201	16.0365	1.08621e-07	0.00324574	0.0315535	2.24989	0.024456	0.0274015	3.00702	0.0494482	0.0357673	5.33112	9.76101e-08	0.0375628	17.5952	2.28547e-08
MAR06246(Brain) x rs9457992-G	MAR06246	PROSTGE2t2	Brain	Transport of Prostaglandin E2 in Brain	SLC22A1;SLC22A2;SLC22A3;SLCO2A1;SLCO3A1	rs9457992	6	161100785	G	A	chr6 160598596:161125454	ENSG00000243831(upstream_gene_variant)	LPA(source:GTEx); PLG(source:GTEx)		0.0560965	5.15141	2.58535e-07	0.00525285	0.0564589	13.5858	1.26636e-06	0.0234353	0.023178	1.26332	0.206476	0.0200339	0.615843	0.54022	0.047521	5.07468	3.88142e-07	0.0469771	12.8012	2.77047e-06
MAR09583(Heart) x rs505870-C	MAR09583	HMR_9583	Heart	Transport of Metformin in Heart	SLC22A1;SLC22A2	rs505870	6	160771363	C	A	chr6 160598596:161125454	SLC22A3(intron_variant)	SLC22A3(source:GTEx); LPAL2(source:GTEx); LPA(source:GTEx)	IGF2R(source:Interval)	-0.0371217	-5.12118	3.03633e-07	0.00606821	-0.0382897	13.542	1.31557e-06	0.0242541	-0.0300263	-2.48935	0.0127976	-0.0249637	2.35607	0.0948029	-0.0352391	-5.67178	1.4132e-08	-0.0349093	15.4286	1.99447e-07
MAR08877(Brain) x rs881227-C	MAR08877	HMR_8877	Brain	Galactose/Na Symport in Brain	SLC5A1	rs881227	19	11154452	C	T	chr19 11034039:11154452	SMARCA4(intron_variant)	SMARCA4(source:GTEx and Interval); CARM1(source:GTEx and Interval); YIPF2(source:GTEx and Interval); ILF3-DT(source:Interval); TIMM29(source:GTEx and Interval); ICAM5(source:Interval); KEAP1(source:GTEx); KRI1(source:Interval); SLC44A2(source:Interval); DNM2(source:GTEx)	SMARCA4(source:Interval); ILF3(source:Interval)	0.0423169	4.83455	1.3345e-06	0.02218	0.0414693	14.4683	5.22174e-07	0.0118108	0.0131102	0.933995	0.350307	0.0101144	0.265079	0.767149	0.0341395	4.59651	4.29635e-06	0.0325835	11.9493	6.47516e-06
MAR09583(Heart) x rs506823-C	MAR09583	HMR_9583	Heart	Transport of Metformin in Heart	SLC22A1;SLC22A2	rs506823	6	160771465	C	A	chr6 160598596:161125454	SLC22A3(intron_variant)	SLC22A3(source:GTEx); LPAL2(source:GTEx); LPA(source:GTEx)	IGF2R(source:Interval)	-0.0370919	-5.11715	3.10191e-07	0.00616148	-0.0382581	13.521	1.34351e-06	0.0247226	-0.0295811	-2.45376	0.0141373	-0.0244923	2.25492	0.104894	-0.0350975	-5.64987	1.6057e-08	-0.0347594	15.2959	2.27738e-07
MAR05013(Adipose Tissue) x rs9457853-A	MAR05013	SPRMTDe	Adipose Tissue	Transport of Spermine in Adipose Tissue	SLC22A1	rs9457853	6	160603594	A	G	chr6 160598596:161125454	SLC22A2(intron_variant)	SLC22A1(source:GTEx and Interval)		-0.0581227	-5.2987	1.16632e-07	0.0026089	-0.0569584	13.4664	1.44871e-06	0.0265584	-0.0281665	-1.51621	0.129465	-0.0243394	0.866356	0.420647	-0.0503782	-5.33357	9.62978e-08	-0.0496072	13.8043	1.03016e-06
MAR05013(Adipose Tissue) x rs76638005-G	MAR05013	SPRMTDe	Adipose Tissue	Transport of Spermine in Adipose Tissue	SLC22A1	rs76638005	6	160715939	G	A	chr6 160598596:161125454	intergenic_variant	SLC22A3(source:GTEx)		-0.0393624	-5.26381	1.411e-07	0.00302401	-0.0379127	13.4314	1.46941e-06	0.0268873	-0.0354124	-2.92761	0.00341583	-0.0284057	3.11458	0.0444065	-0.0382702	-6.01676	1.77942e-09	-0.0363057	16.6902	5.64876e-08
MAR09583(Heart) x rs695174-G	MAR09583	HMR_9583	Heart	Transport of Metformin in Heart	SLC22A1;SLC22A2	rs695174	6	160775510	G	A	chr6 160598596:161125454	SLC22A3(intron_variant)	SLC22A3(source:GTEx); LPAL2(source:GTEx); LPA(source:GTEx)	IGF2R(source:Interval)	-0.0370693	-5.09401	3.50572e-07	0.00687968	-0.0382564	13.4144	1.49468e-06	0.027197	-0.0310205	-2.57471	0.0100325	-0.0257609	2.44604	0.0866471	-0.0354525	-5.69152	1.25916e-08	-0.0350723	15.4314	1.98895e-07
MAR09583(Heart) x rs2665357-C	MAR09583	HMR_9583	Heart	Transport of Metformin in Heart	SLC22A1;SLC22A2	rs2665357	6	160848167	C	A	chr6 160598596:161125454	SLC22A3(intron_variant)	SLC22A3(source:GTEx); LPAL2(source:GTEx); LPA(source:GTEx)	IGF2R(source:Interval)	-0.0370352	-5.09046	3.57203e-07	0.00699577	-0.0382172	13.404	1.51025e-06	0.0273784	-0.0338976	-2.80437	0.00504147	-0.0282935	3.32064	0.0361381	-0.0362008	-5.80756	6.33891e-09	-0.0357838	16.1571	9.62606e-08
MAR09583(Heart) x rs519118-T	MAR09583	HMR_9583	Heart	Transport of Metformin in Heart	SLC22A1;SLC22A2	rs519118	6	160775652	T	G	chr6 160598596:161125454	SLC22A3(intron_variant)	SLC22A3(source:GTEx); LPAL2(source:GTEx); LPA(source:GTEx)	IGF2R(source:Interval)	-0.0370478	-5.08958	3.5885e-07	0.00701396	-0.0382619	13.4007	1.51527e-06	0.0274184	-0.0311393	-2.58195	0.00982438	-0.0260087	2.5349	0.0792808	-0.0354702	-5.69161	1.25848e-08	-0.0351404	15.4782	1.89797e-07
MAR09583(Heart) x rs518295-G	MAR09583	HMR_9583	Heart	Transport of Metformin in Heart	SLC22A1;SLC22A2	rs518295	6	160775578	G	T	chr6 160598596:161125454	SLC22A3(intron_variant)	SLC22A3(source:GTEx); LPAL2(source:GTEx); LPA(source:GTEx)	IGF2R(source:Interval)	-0.0369959	-5.08438	3.68822e-07	0.00718781	-0.0382139	13.3856	1.5383e-06	0.0277837	-0.0309938	-2.57272	0.0100902	-0.0257684	2.45591	0.0857962	-0.0353916	-5.68225	1.32933e-08	-0.0350404	15.4017	2.04876e-07
MAR01721(Skeletal Muscle) x rs12928929-T	MAR01721	STRDNCCRNt	Skeletal Muscle	Transport of Stearidonoyl-Carnitine [Mitochondria] in Skeletal Muscle	SLC25A20	rs12928929	16	75474220	T	A	chr16 75304623:75516739	ENSG00000274220(downstream_gene_variant);TMEM170A(downstream_gene_variant)	BCAR1(source:Interval); CFDP1(source:Interval); TMEM170A(source:Interval); CHST6(source:Interval); ENSG00000274220(source:Interval)	CFDP1(source:Interval)	0.0458708	5.06668	4.04812e-07	0.007742	0.0449371	13.3515	1.59585e-06	0.028717	0.00884098	0.601963	0.547199	0.00989502	0.301114	0.74	0.0356745	4.62895	3.67529e-06	0.0352629	11.4518	1.06519e-05
MAR08877(Brain) x rs1019193-C	MAR08877	HMR_8877	Brain	Galactose/Na Symport in Brain	SLC5A1	rs1019193	19	11136857	C	T	chr19 11034039:11154452	SMARCA4(intron_variant)	SMARCA4(source:GTEx and Interval); CARM1(source:GTEx and Interval); YIPF2(source:GTEx and Interval); ILF3-DT(source:Interval); TIMM29(source:GTEx and Interval); ICAM5(source:Interval); DNM2(source:GTEx); KEAP1(source:GTEx); KRI1(source:Interval)	SMARCA4(source:Interval); ILF3(source:Interval)	0.0406999	4.78965	1.67074e-06	0.0273042	0.0400037	13.5606	1.29358e-06	0.0238937	0.0130335	0.928257	0.353274	0.0089301	0.206294	0.813597	0.0332832	4.57828	4.68813e-06	0.03136	11.0987	1.51526e-05
MAR04527(Liver) x rs4252191-A	MAR04527	ACGAM2E	Liver	N-Acetylglucosamine 2-Epimerase in Liver	RENBP	rs4252191	6	161153183	A	C	chr6 161127125:161313619	PLG(intron_variant)			0.231542	4.78927	1.67385e-06	0.0273093	0.24327	24.5399	7.56559e-07	0.0163487	-0.0340443	-0.48754	0.625876	-0.0343899	0.240048	0.624252	0.145485	3.6601	0.000252117	0.151932	14.2596	0.000160917
MAR06246(Brain) x rs117191825-T	MAR06246	PROSTGE2t2	Brain	Transport of Prostaglandin E2 in Brain	SLC22A1;SLC22A2;SLC22A3;SLCO2A1;SLCO3A1	rs117191825	6	161119431	T	C	chr6 160598596:161125454	PLG(upstream_gene_variant);ENSG00000224477(non_coding_transcript_exon_variant)	LPA(source:GTEx)		0.0539705	5.00617	5.55225e-07	0.0101234	0.0545742	13.2923	1.69749e-06	0.0304898	0.0195262	1.06213	0.288175	0.015819	0.412211	0.662204	0.0451565	4.8557	1.19964e-06	0.0448954	12.2459	4.82539e-06
MAR09583(Heart) x rs639426-G	MAR09583	HMR_9583	Heart	Transport of Metformin in Heart	SLC22A1;SLC22A2	rs639426	6	160771766	G	A	chr6 160598596:161125454	SLC22A3(intron_variant)	SLC22A3(source:GTEx); LPAL2(source:GTEx); LPA(source:GTEx)	IGF2R(source:Interval)	-0.0367936	-5.07599	3.85479e-07	0.00744379	-0.0379319	13.2845	1.70189e-06	0.0305032	-0.0303696	-2.51984	0.0117408	-0.0253011	2.41156	0.0896859	-0.0350872	-5.6486	1.61761e-08	-0.0347371	15.2893	2.29256e-07
MAR09583(Heart) x rs509707-C	MAR09583	HMR_9583	Heart	Transport of Metformin in Heart	SLC22A1;SLC22A2	rs509707	6	160771810	C	T	chr6 160598596:161125454	SLC22A3(intron_variant)	SLC22A3(source:GTEx); LPAL2(source:GTEx); LPA(source:GTEx)	IGF2R(source:Interval)	-0.036792	-5.07576	3.85946e-07	0.00744379	-0.0379291	13.2826	1.70526e-06	0.0305032	-0.0303067	-2.51452	0.0119193	-0.0252027	2.391	0.0915493	-0.0350694	-5.64567	1.64542e-08	-0.0347111	15.265	2.34877e-07
MAR09583(Heart) x rs637614-T	MAR09583	HMR_9583	Heart	Transport of Metformin in Heart	SLC22A1;SLC22A2	rs637614	6	160772133	T	C	chr6 160598596:161125454	SLC22A3(intron_variant)	SLC22A3(source:GTEx); LPAL2(source:GTEx); LPA(source:GTEx)	IGF2R(source:Interval)	-0.0367875	-5.07528	3.86934e-07	0.00744379	-0.0379218	13.2789	1.71146e-06	0.0305163	-0.030794	-2.55394	0.0106513	-0.0257108	2.50463	0.0817167	-0.0351965	-5.66564	1.46474e-08	-0.0348322	15.3756	2.10304e-07
MAR08877(Brain) x rs1019194-T	MAR08877	HMR_8877	Brain	Galactose/Na Symport in Brain	SLC5A1	rs1019194	19	11138226	T	C	chr19 11034039:11154452	SMARCA4(intron_variant)	SMARCA4(source:GTEx and Interval); CARM1(source:GTEx and Interval); YIPF2(source:GTEx and Interval); ILF3-DT(source:Interval); TIMM29(source:GTEx and Interval); DNM2(source:GTEx); ICAM5(source:Interval); KEAP1(source:GTEx); KRI1(source:Interval); TYK2(source:Interval); SLC44A2(source:Interval)	SMARCA4(source:Interval); ILF3(source:Interval)	0.0405987	4.7822	1.73384e-06	0.028147	0.0399111	13.6227	1.21571e-06	0.0226265	0.0131492	0.936475	0.349029	0.00909961	0.218282	0.803902	0.0332504	4.57687	4.71976e-06	0.0313622	11.1186	1.48548e-05
MAR05013(Skeletal Muscle) x rs6415084-T	MAR05013	SPRMTDe	Skeletal Muscle	Transport of Spermine in Skeletal Muscle	SLC22A1	rs6415084	6	160980330	T	C	chr6 160598596:161125454	LPA(intron_variant)	SLC22A3(source:GTEx)		0.0346	4.79447	1.63108e-06	0.0267904	0.0375008	13.2602	1.74373e-06	0.0309225	0.0222579	1.87415	0.0609092	0.0241024	2.37628	0.0929064	0.0312717	5.07056	3.96637e-07	0.0337825	14.6496	4.34604e-07
MAR05013(Adipose Tissue) x rs2292334-A	MAR05013	SPRMTDe	Adipose Tissue	Transport of Spermine in Adipose Tissue	SLC22A1	rs2292334	6	160858188	A	G	chr6 160598596:161125454	SLC22A3(synonymous_variant)	SLC22A3(source:GTEx); LPA(source:GTEx); SLC22A1(source:Interval); LPAL2(source:GTEx)		-0.0359982	-4.77814	1.76925e-06	0.0286268	-0.034834	14.092	7.59255e-07	0.0163487	-0.0361443	-2.97303	0.00294871	-0.0315812	3.7385	0.0237993	-0.0360388	-5.62756	1.82775e-08	-0.0351462	18.6945	7.61671e-09
MAR09583(Heart) x rs609562-T	MAR09583	HMR_9583	Heart	Transport of Metformin in Heart	SLC22A1;SLC22A2	rs609562	6	160773819	T	C	chr6 160598596:161125454	SLC22A3(intron_variant)	SLC22A3(source:GTEx); LPAL2(source:GTEx); LPA(source:GTEx)	IGF2R(source:Interval)	-0.0367204	-5.06669	4.04794e-07	0.007742	-0.0378708	13.2438	1.7726e-06	0.0313774	-0.0303722	-2.52027	0.0117266	-0.0252787	2.42339	0.0886313	-0.0350343	-5.64086	1.69203e-08	-0.0346856	15.2525	2.37841e-07
MAR05808(Heart) x rs149722146-T	MAR05808	r1893	Heart	Asparagine/Homoserine-Na Antiport in Heart	SLC7A6	rs149722146	4	148327304	T	C	chr4 148327304:148327304	intergenic_variant	ENSG00000280219(source:GTEx)		0.104092	4.77709	1.77846e-06	0.0287284	0.109474	13.9322	1.73241e-06	0.0308337	0.0220444	0.527204	0.598052	0.0193492	0.106545	0.899072	0.0865694	4.48002	7.46354e-06	0.0898597	11.6996	1.20699e-05
MAR09583(Heart) x rs539958-C	MAR09583	HMR_9583	Heart	Transport of Metformin in Heart	SLC22A1;SLC22A2	rs539958	6	160772842	C	T	chr6 160598596:161125454	SLC22A3(intron_variant)	SLC22A3(source:GTEx); LPAL2(source:GTEx); LPA(source:GTEx)	IGF2R(source:Interval)	-0.036714	-5.06571	4.06871e-07	0.00776618	-0.0378453	13.2262	1.80415e-06	0.0318207	-0.0301854	-2.50428	0.01227	-0.0251145	2.39605	0.0910883	-0.0349804	-5.63182	1.78315e-08	-0.0346267	15.2004	2.50551e-07
MAR04994(Heart) x rs471516-C	MAR04994	r0944	Heart	Transport of Spermidine in Heart	SLC22A1	rs471516	6	160718703	C	G	chr6 160598596:161125454	intergenic_variant	SLC22A3(source:GTEx)		-0.0494755	-5.01113	5.41118e-07	0.00992168	-0.0509866	13.221	1.82511e-06	0.0321324	-0.0212672	-1.32074	0.186588	-0.0182186	0.911519	0.401978	-0.0417682	-4.9624	6.96263e-07	-0.0420198	12.4732	3.84817e-06
MAR08485(Adipose Tissue) x rs7408955-G	MAR08485	NDP7g	Adipose Tissue	UDP-Diphosphatase [Golgi Apparatus] in Adipose Tissue	CANT1;ENTPD4;ENTPD6	rs7408955	19	41849200	G	C	chr19 41848347:41855515	TGFB1(intron_variant)	B9D2(source:GTEx); ERICH4(source:GTEx); EXOSC5(source:GTEx); DMAC2(source:GTEx)		0.0382792	4.93788	7.89758e-07	0.0140076	0.0387693	13.2101	1.83386e-06	0.0322283	-0.00462561	-0.386311	0.699266	-0.00589431	0.46829	0.626075	0.0256069	3.93506	8.3177e-05	0.0257491	8.71902	0.000163504
MAR04527(Liver) x rs191108153-T	MAR04527	ACGAM2E	Liver	N-Acetylglucosamine 2-Epimerase in Liver	RENBP	rs191108153	6	161150070	T	G	chr6 161127125:161313619	PLG(intron_variant)			0.233142	4.77031	1.83943e-06	0.0296641	0.24158	23.9564	1.02293e-06	0.0192958	-0.0346897	-0.500477	0.61674	-0.03494	0.252286	0.615551	0.144201	3.6102	0.000305957	0.148882	13.6825	0.000218577
MAR05013(Adipose Tissue) x rs8191728-G	MAR05013	SPRMTDe	Adipose Tissue	Transport of Spermine in Adipose Tissue	SLC22A1	rs8191728	6	160429737	G	A	chr6 160242487:160557643	AIRN(upstream_gene_variant);IGF2R(intron_variant)			-0.0633231	-5.02675	4.98873e-07	0.00928648	-0.0634499	13.2169	1.87249e-06	0.0328482	0.00759894	0.363912	0.715924	0.00386853	0.023025	0.977238	-0.0443988	-4.11618	3.85209e-05	-0.046407	9.80174	5.60762e-05
MAR04994(Heart) x rs568567-G	MAR04994	r0944	Heart	Transport of Spermidine in Heart	SLC22A1	rs568567	6	160705154	G	A	chr6 160598596:161125454	intergenic_variant	SLC22A3(source:GTEx)		-0.0493943	-4.9917	5.98493e-07	0.0108314	-0.0509602	13.1616	1.93686e-06	0.0338685	-0.0201151	-1.2488	0.211736	-0.0172169	0.831469	0.435468	-0.041372	-4.90691	9.25226e-07	-0.0417124	12.2741	4.69499e-06
MAR08877(Brain) x rs4804561-A	MAR08877	HMR_8877	Brain	Galactose/Na Symport in Brain	SLC5A1	rs4804561	19	11140144	A	G	chr19 11034039:11154452	SMARCA4(intron_variant);ENSG00000278643(upstream_gene_variant)	SMARCA4(source:GTEx and Interval); CARM1(source:GTEx and Interval); YIPF2(source:GTEx and Interval); ILF3-DT(source:Interval); TIMM29(source:GTEx and Interval); ICAM5(source:Interval); KRI1(source:Interval); DNM2(source:GTEx); KEAP1(source:GTEx); SLC44A2(source:Interval)	SMARCA4(source:Interval); ILF3(source:Interval)	0.0404153	4.75878	1.94767e-06	0.031255	0.0397225	13.419	1.4902e-06	0.027166	0.0126223	0.898915	0.368698	0.0085387	0.18833	0.828343	0.0329713	4.53714	5.70227e-06	0.0310692	10.9574	1.74528e-05
MAR08877(Brain) x rs17766161-C	MAR08877	HMR_8877	Brain	Galactose/Na Symport in Brain	SLC5A1	rs17766161	19	11114206	C	T	chr19 11034039:11154452	SMARCA4(intron_variant)	SMARCA4(source:GTEx and Interval); CARM1(source:GTEx and Interval); YIPF2(source:GTEx and Interval); ILF3-DT(source:Interval); TIMM29(source:GTEx and Interval); DNM2(source:GTEx); ICAM5(source:Interval); KEAP1(source:GTEx); KRI1(source:Interval); SLC44A2(source:Interval)	SMARCA4(source:Interval); ILF3(source:Interval)	0.0403788	4.75834	1.95188e-06	0.0312711	0.0397001	13.5144	1.35465e-06	0.0248806	0.0121811	0.86719	0.385838	0.00842138	0.206571	0.813371	0.0328393	4.52123	6.1481e-06	0.0310194	10.8013	2.03994e-05
MAR09583(Heart) x rs416879-A	MAR09583	HMR_9583	Heart	Transport of Metformin in Heart	SLC22A1;SLC22A2	rs416879	6	160774838	A	G	chr6 160598596:161125454	SLC22A3(intron_variant)	SLC22A3(source:GTEx); LPAL2(source:GTEx); LPA(source:GTEx)	IGF2R(source:Interval)	-0.0365903	-5.0475	4.47638e-07	0.00849456	-0.0377351	13.141	1.9646e-06	0.0342795	-0.0304306	-2.52432	0.0115922	-0.0253554	2.44192	0.0870043	-0.0349544	-5.62651	1.83887e-08	-0.034611	15.1868	2.54003e-07
MAR04436(Liver) x rs9457861-T	MAR04436	r2308	Liver	Histamine/Glutathione-HCO3 Antiport in Liver	SLCO1A2;SLCO1B3	rs9457861	6	160626650	T	C	chr6 160598596:161125454	SLC22A2(intron_variant)	SLC22A1(source:Interval)		0.0864261	5.09636	3.46244e-07	0.00680843	0.0874303	13.22	2.01709e-06	0.0350999	0.0664355	2.2815	0.022519	0.0666187	2.91994	0.0550658	0.0813631	5.55213	2.82202e-08	0.0792612	14.9117	3.7225e-07
MAR09583(Heart) x rs486359-G	MAR09583	HMR_9583	Heart	Transport of Metformin in Heart	SLC22A1;SLC22A2	rs486359	6	160774441	G	C	chr6 160598596:161125454	SLC22A3(intron_variant)	SLC22A3(source:GTEx); LPAL2(source:GTEx); LPA(source:GTEx)	IGF2R(source:Interval)	-0.0365685	-5.03242	4.84324e-07	0.0091095	-0.0378047	13.1138	2.01881e-06	0.0350999	-0.0303835	-2.52106	0.0117001	-0.0252672	2.42397	0.0885806	-0.0349195	-5.6114	2.00692e-08	-0.0346442	15.1336	2.67877e-07
MAR01721(Skeletal Muscle) x rs4887828-A	MAR01721	STRDNCCRNt	Skeletal Muscle	Transport of Stearidonoyl-Carnitine [Mitochondria] in Skeletal Muscle	SLC25A20	rs4887828	16	75488619	A	C	chr16 75304623:75516739	ENSG00000261476(downstream_gene_variant);TMEM170A(intron_variant)	BCAR1(source:GTEx and Interval); CFDP1(source:GTEx and Interval); TMEM170A(source:GTEx and Interval); ENSG00000280152(source:GTEx); ENSG00000261783(source:GTEx and Interval); CHST6(source:GTEx and Interval)	CFDP1(source:Interval)	0.043614	4.75576	1.97703e-06	0.0316222	0.0427286	13.095	2.06264e-06	0.0357983	0.0106838	0.72505	0.468422	0.011883	0.335734	0.71482	0.0344199	4.42075	9.83586e-06	0.034072	11.2228	1.33936e-05
MAR09583(Heart) x rs486339-C	MAR09583	HMR_9583	Heart	Transport of Metformin in Heart	SLC22A1;SLC22A2	rs486339	6	160774430	C	G	chr6 160598596:161125454	SLC22A3(intron_variant)	SLC22A3(source:GTEx); LPAL2(source:GTEx); LPA(source:GTEx)	IGF2R(source:Interval)	-0.0365302	-5.02888	4.9335e-07	0.0092188	-0.037731	13.0795	2.08916e-06	0.0361943	-0.0303799	-2.52069	0.0117124	-0.0252862	2.42783	0.0882394	-0.0348913	-5.60825	2.04377e-08	-0.0345993	15.0986	2.77423e-07
MAR09583(Heart) x rs474513-A	MAR09583	HMR_9583	Heart	Transport of Metformin in Heart	SLC22A1;SLC22A2	rs474513	6	160770312	A	G	chr6 160598596:161125454	SLC22A3(intron_variant)	SLC22A3(source:GTEx); LPAL2(source:GTEx); LPA(source:GTEx)	IGF2R(source:Interval)	-0.0365013	-5.03222	4.84823e-07	0.0091095	-0.0376268	13.0468	2.15855e-06	0.0370678	-0.0303948	-2.52164	0.0116808	-0.0253692	2.42066	0.0888735	-0.0348778	-5.61191	2.00104e-08	-0.0345288	15.1064	2.75243e-07
MAR09583(Heart) x rs539298-A	MAR09583	HMR_9583	Heart	Transport of Metformin in Heart	SLC22A1;SLC22A2	rs539298	6	160770360	A	G	chr6 160598596:161125454	SLC22A3(intron_variant)	SLC22A3(source:GTEx); LPAL2(source:GTEx); LPA(source:GTEx)	IGF2R(source:Interval)	-0.0364977	-5.03171	4.86114e-07	0.0091095	-0.0376234	13.0443	2.16404e-06	0.0370969	-0.0305428	-2.53393	0.011279	-0.0254609	2.41536	0.0893466	-0.0349145	-5.61781	1.93394e-08	-0.0345501	15.1194	2.71699e-07
MAR04428(Adipose Tissue) x rs79684526-G	MAR04428	HISDC	Adipose Tissue	Histidine Decarboxylase in Adipose Tissue	DDC;HDC	rs79684526	6	161246704	G	A	chr6 161127125:161313619	intergenic_variant			0.121363	5.00421	5.60917e-07	0.0101891	0.122134	13.324	2.17719e-06	0.037257	0.0638821	1.52973	0.126084	0.0610018	1.05207	0.35225	0.106866	5.09563	3.4759e-07	0.107505	13.5988	1.58975e-06
MAR08485(Adipose Tissue) x rs1549934-A	MAR08485	NDP7g	Adipose Tissue	UDP-Diphosphatase [Golgi Apparatus] in Adipose Tissue	CANT1;ENTPD4;ENTPD6	rs1549934	19	41849958	A	G	chr19 41848347:41855515	TGFB1(intron_variant)	TMEM91(source:GTEx and Interval); TGFB1(source:Interval); B9D2(source:GTEx and Interval); ENSG00000268027(source:Interval); ENSG00000255730(source:Interval); EXOSC5(source:GTEx and Interval); ERICH4(source:GTEx); LINC01480(source:Interval); CEACAM4(source:Interval); BCKDHA(source:GTEx and Interval); CCDC97(source:Interval)	DMAC2(source:Interval); B3GNT8(source:Interval); TGFB1(source:Interval); ENSG00000255730(source:Interval)	0.0365632	4.86785	1.12819e-06	0.0190755	0.0371469	13.0279	2.20008e-06	0.0375173	-0.00687919	-0.573274	0.566459	-0.00791168	0.340153	0.711663	0.0243339	3.82202	0.000132361	0.0245922	8.25168	0.000260898
MAR08877(Brain) x rs2288844-G	MAR08877	HMR_8877	Brain	Galactose/Na Symport in Brain	SLC5A1	rs2288844	19	11113902	G	A	chr19 11034039:11154452	SMARCA4(intron_variant)	SMARCA4(source:GTEx and Interval); CARM1(source:GTEx and Interval); YIPF2(source:GTEx and Interval); ILF3-DT(source:Interval); TIMM29(source:GTEx and Interval); ICAM5(source:Interval); KEAP1(source:GTEx); KRI1(source:Interval); SLC44A2(source:Interval); DNM2(source:GTEx)	SMARCA4(source:Interval); ILF3(source:Interval)	0.0401425	4.73086	2.23567e-06	0.0350703	0.0394729	13.4251	1.48116e-06	0.0270517	0.0124953	0.889438	0.373768	0.0087331	0.228655	0.795606	0.0327524	4.50937	6.50195e-06	0.0309357	10.7436	2.16122e-05
MAR09583(Heart) x rs501470-T	MAR09583	HMR_9583	Heart	Transport of Metformin in Heart	SLC22A1;SLC22A2	rs501470	6	160770918	T	G	chr6 160598596:161125454	SLC22A3(intron_variant)	SLC22A3(source:GTEx); LPAL2(source:GTEx); LPA(source:GTEx)	IGF2R(source:Interval)	-0.0363988	-5.01865	5.20364e-07	0.00961329	-0.0375396	12.9923	2.27955e-06	0.0388047	-0.029726	-2.46584	0.0136692	-0.0246371	2.27744	0.102557	-0.0346254	-5.57156	2.52473e-08	-0.0342745	14.8772	3.46137e-07
MAR09583(Heart) x rs487152-C	MAR09583	HMR_9583	Heart	Transport of Metformin in Heart	SLC22A1;SLC22A2	rs487152	6	160774486	C	A	chr6 160598596:161125454	SLC22A3(intron_variant)	SLC22A3(source:GTEx); LPAL2(source:GTEx); LPA(source:GTEx)	IGF2R(source:Interval)	-0.0363868	-5.01471	5.31144e-07	0.00977548	-0.0375247	12.9764	2.31608e-06	0.0392897	-0.0304702	-2.52847	0.0114561	-0.0253914	2.44095	0.0870887	-0.0348125	-5.60032	2.13961e-08	-0.0344656	15.0179	3.00733e-07
MAR09583(Heart) x rs74985118-G	MAR09583	HMR_9583	Heart	Transport of Metformin in Heart	SLC22A1;SLC22A2	rs74985118	6	161304072	G	C	chr6 161127125:161313619	ENSG00000292246(upstream_gene_variant);ENSG00000224371(intron_variant)	LPAL2(source:GTEx); SLC22A1(source:GTEx)		-0.0681826	-4.79171	1.65367e-06	0.0271158	-0.0730135	13.2183	2.33201e-06	0.0394912	-0.0664056	-2.44904	0.0143236	-0.0667458	3.34712	0.0371873	-0.0677989	-5.38098	7.40825e-08	-0.0714959	16.2262	1.20068e-07
MAR09583(Heart) x rs624319-G	MAR09583	HMR_9583	Heart	Transport of Metformin in Heart	SLC22A1;SLC22A2	rs624319	6	160772900	G	A	chr6 160598596:161125454	SLC22A3(intron_variant)	SLC22A3(source:GTEx); LPAL2(source:GTEx); LPA(source:GTEx)	IGF2R(source:Interval)	-0.0364785	-5.02231	5.1054e-07	0.0094676	-0.037492	12.9464	2.38646e-06	0.0403434	-0.0299352	-2.48051	0.0131194	-0.0245202	2.21561	0.109098	-0.0347386	-5.58218	2.37525e-08	-0.034202	14.7439	3.95508e-07
MAR09583(Heart) x rs655185-A	MAR09583	HMR_9583	Heart	Transport of Metformin in Heart	SLC22A1;SLC22A2	rs655185	6	160770543	A	G	chr6 160598596:161125454	SLC22A3(intron_variant)	SLC22A3(source:GTEx); LPAL2(source:GTEx); LPA(source:GTEx)	IGF2R(source:Interval)	-0.0363329	-5.00868	5.4805e-07	0.01003	-0.0374476	12.9226	2.44411e-06	0.0412467	-0.029998	-2.48859	0.012825	-0.025001	2.34276	0.0960735	-0.0346487	-5.57469	2.47968e-08	-0.0343013	14.9012	3.37945e-07
MAR08877(Brain) x rs111786464-C	MAR08877	HMR_8877	Brain	Galactose/Na Symport in Brain	SLC5A1	rs111786464	19	11078135	C	T	chr19 11034039:11154452	SMARCA4(intron_variant)	SMARCA4(source:GTEx and Interval); CARM1(source:GTEx and Interval); YIPF2(source:GTEx and Interval); ILF3-DT(source:GTEx and Interval); TIMM29(source:GTEx and Interval); ICAM5(source:Interval); KRI1(source:Interval); KEAP1(source:GTEx); SLC44A2(source:Interval); DNM2(source:GTEx)	SMARCA4(source:Interval); ILF3(source:Interval)	0.0400278	4.71225	2.45001e-06	0.0382485	0.0393622	13.352	1.59349e-06	0.028717	0.0118746	0.846382	0.397339	0.00831754	0.279622	0.756074	0.0324759	4.46935	7.84588e-06	0.0307274	10.4448	2.91359e-05
MAR09583(Heart) x rs541091-G	MAR09583	HMR_9583	Heart	Transport of Metformin in Heart	SLC22A1;SLC22A2	rs541091	6	160770552	G	A	chr6 160598596:161125454	SLC22A3(intron_variant)	SLC22A3(source:GTEx); LPAL2(source:GTEx); LPA(source:GTEx)	IGF2R(source:Interval)	-0.0363278	-5.00798	5.5004e-07	0.0100476	-0.0374425	12.9191	2.45267e-06	0.0413198	-0.0300213	-2.49036	0.0127613	-0.0250248	2.35523	0.0948824	-0.0346513	-5.57502	2.475e-08	-0.0343065	14.9071	3.35959e-07
MAR05013(Skeletal Muscle) x rs9364561-C	MAR05013	SPRMTDe	Skeletal Muscle	Transport of Spermine in Skeletal Muscle	SLC22A1	rs9364561	6	160988675	C	T	chr6 160598596:161125454	LPA(intron_variant)	SLC22A3(source:GTEx)		0.0341785	4.71179	2.45545e-06	0.0382723	0.037219	12.9147	2.46333e-06	0.0414279	0.0136855	1.15472	0.248205	0.0147547	1.14636	0.317799	0.0285938	4.62161	3.80764e-06	0.0309179	12.1807	5.1311e-06
MAR08410(Brain) x rs1803989-T	MAR08410	SPODMm	Brain	Superoxide Dismutase in Brain	SOD2	rs1803989	6	160517481	T	C	chr6 160242487:160557643	IGF2R(synonymous_variant);CHP1P2(downstream_gene_variant)	SLC22A1(source:GTEx and Interval); CHP1P2(source:GTEx); ENSG00000237927(source:Interval); MRPL18(source:Interval)	IGF2R(source:Interval)	-0.0767366	-5.03718	4.72448e-07	0.00893243	-0.0774101	12.9467	2.49235e-06	0.0418439	-0.0394293	-1.62891	0.103331	-0.0346817	1.03974	0.353922	-0.0661521	-5.13079	2.88528e-07	-0.0654049	12.9418	2.48097e-06
MAR05013(Adipose Tissue) x rs79261638-C	MAR05013	SPRMTDe	Adipose Tissue	Transport of Spermine in Adipose Tissue	SLC22A1	rs79261638	6	161224445	C	T	chr6 161127125:161313619	intergenic_variant	SLC22A1(source:GTEx); LPAL2(source:GTEx)		-0.0819723	-5.00479	5.59223e-07	0.0101773	-0.0807633	13.054	2.55853e-06	0.042808	-0.0289116	-1.01461	0.310293	-0.0256321	0.685329	0.50513	-0.0687954	-4.8447	1.26805e-06	-0.068441	12.0432	6.67238e-06
MAR01721(Skeletal Muscle) x rs4887827-T	MAR01721	STRDNCCRNt	Skeletal Muscle	Transport of Stearidonoyl-Carnitine [Mitochondria] in Skeletal Muscle	SLC25A20	rs4887827	16	75482575	T	C	chr16 75304623:75516739	TMEM170A(intron_variant)	BCAR1(source:GTEx and Interval); CFDP1(source:GTEx and Interval); TMEM170A(source:GTEx and Interval); ENSG00000280152(source:GTEx); ENSG00000261783(source:GTEx and Interval); CHST6(source:Interval); ENSG00000261476(source:GTEx)	CFDP1(source:Interval)	0.0437864	4.78066	1.74719e-06	0.0283168	0.0428449	12.8507	2.63298e-06	0.0439033	0.0104879	0.710859	0.477171	0.0117294	0.337889	0.713282	0.0345235	4.43658	9.13974e-06	0.0341512	11.1139	1.49333e-05
MAR01721(Skeletal Muscle) x rs2242405-G	MAR01721	STRDNCCRNt	Skeletal Muscle	Transport of Stearidonoyl-Carnitine [Mitochondria] in Skeletal Muscle	SLC25A20	rs2242405	16	75481771	G	A	chr16 75304623:75516739	TMEM170A(intron_variant)	BCAR1(source:GTEx and Interval); CFDP1(source:GTEx and Interval); TMEM170A(source:GTEx and Interval); ENSG00000280152(source:GTEx); ENSG00000261783(source:GTEx and Interval); CHST6(source:Interval); ENSG00000261476(source:GTEx)	CFDP1(source:Interval)	0.0440387	4.80733	1.52963e-06	0.0252514	0.0431124	12.8427	2.65426e-06	0.0441828	0.0110543	0.747639	0.454678	0.0123398	0.401494	0.669329	0.0348893	4.48031	7.45348e-06	0.034542	11.3342	1.19824e-05
MAR00747(Adipose Tissue) x rs202158545-G	MAR00747	FAEL204	Adipose Tissue	Arachidonyl-CoA Elongation in Adipose Tissue	ELOVL2;ELOVL4;ELOVL5;ELOVL6	rs202158545	6	161101201	G	C	chr6 160598596:161125454	ENSG00000243831(upstream_gene_variant)	ENSG00000224477(source:GTEx)		-0.039195	-4.80439	1.55227e-06	0.0255819	-0.0390902	12.8378	2.66233e-06	0.0442417	-0.00355339	-0.0646534	0.94845	-0.010014	0.0333519	0.855097	-0.0384266	-4.76181	1.91865e-06	-0.031654	10.8406	1.96063e-05
MAR08877(Brain) x rs4804554-G	MAR08877	HMR_8877	Brain	Galactose/Na Symport in Brain	SLC5A1	rs4804554	19	11083210	G	T	chr19 11034039:11154452	SMARCA4(intron_variant)	SMARCA4(source:GTEx and Interval); CARM1(source:GTEx and Interval); YIPF2(source:GTEx and Interval); ILF3-DT(source:GTEx and Interval); TIMM29(source:GTEx and Interval); ICAM5(source:Interval); KRI1(source:Interval); KEAP1(source:GTEx); SLC44A2(source:Interval); DNM2(source:GTEx)	SMARCA4(source:Interval); ILF3(source:Interval)	0.0398112	4.68911	2.74397e-06	0.0419503	0.0391125	13.0782	2.09518e-06	0.0362342	0.0130611	0.930833	0.35194	0.00913248	0.332324	0.71726	0.0326423	4.49375	6.99797e-06	0.0307685	10.3534	3.19227e-05
MAR08877(Brain) x rs76499861-C	MAR08877	HMR_8877	Brain	Galactose/Na Symport in Brain	SLC5A1	rs76499861	19	11072192	C	T	chr19 11034039:11154452	SMARCA4(5_prime_UTR_variant)	SMARCA4(source:GTEx and Interval); CARM1(source:GTEx and Interval); YIPF2(source:GTEx and Interval); ILF3-DT(source:GTEx and Interval); TIMM29(source:GTEx and Interval); KEAP1(source:GTEx); ICAM5(source:Interval); KRI1(source:Interval); SLC44A2(source:Interval); DNM2(source:GTEx)	SMARCA4(source:Interval)	0.0397819	4.68903	2.74502e-06	0.0419503	0.0390558	13.235	1.79106e-06	0.0316469	0.0136346	0.973111	0.330498	0.00987278	0.378812	0.684681	0.0327671	4.51506	6.33e-06	0.0309295	10.5573	2.60343e-05
MAR08877(Brain) x rs111380365-G	MAR08877	HMR_8877	Brain	Galactose/Na Symport in Brain	SLC5A1	rs111380365	19	11077346	G	A	chr19 11034039:11154452	SMARCA4(intron_variant)	SMARCA4(source:GTEx and Interval); CARM1(source:GTEx and Interval); YIPF2(source:GTEx and Interval); ILF3-DT(source:GTEx and Interval); TIMM29(source:GTEx and Interval); ICAM5(source:Interval); KRI1(source:Interval); KEAP1(source:GTEx); SLC44A2(source:Interval); DNM2(source:GTEx)	SMARCA4(source:Interval); ILF3(source:Interval)	0.0397871	4.68887	2.74723e-06	0.0419503	0.0390694	13.2642	1.73967e-06	0.0309066	0.012382	0.882843	0.377321	0.00856013	0.278794	0.7567	0.0324436	4.46877	7.86715e-06	0.0305894	10.436	2.93911e-05
MAR04994(Heart) x rs540713-C	MAR04994	r0944	Heart	Transport of Spermidine in Heart	SLC22A1	rs540713	6	160766321	C	T	chr6 160598596:161125454	SLC22A3(upstream_gene_variant)	SLC22A3(source:GTEx)		-0.0473626	-4.90062	9.55328e-07	0.0164371	-0.0489761	12.781	2.8305e-06	0.0469564	-0.0141288	-0.890867	0.373	-0.011349	0.447794	0.639059	-0.0383632	-4.64841	3.34504e-06	-0.0387365	11.1014	1.51471e-05
MAR08877(Brain) x rs12610607-A	MAR08877	HMR_8877	Brain	Galactose/Na Symport in Brain	SLC5A1	rs12610607	19	11084994	A	G	chr19 11034039:11154452	SMARCA4(intron_variant)	SMARCA4(source:GTEx and Interval); CARM1(source:GTEx and Interval); YIPF2(source:GTEx and Interval); ILF3-DT(source:GTEx and Interval); TIMM29(source:GTEx and Interval); ICAM5(source:Interval); KRI1(source:Interval); DNM2(source:GTEx); KEAP1(source:GTEx)	SMARCA4(source:Interval); ILF3(source:Interval)	0.0397399	4.68079	2.8577e-06	0.0434336	0.0390307	13.0565	2.14099e-06	0.0369612	0.0126393	0.900958	0.367611	0.0086866	0.280834	0.755158	0.0324751	4.47103	7.78439e-06	0.0305918	10.3226	3.29201e-05
MAR04428(Adipose Tissue) x rs62435279-T	MAR04428	HISDC	Adipose Tissue	Histidine Decarboxylase in Adipose Tissue	DDC;HDC	rs62435279	6	161265605	T	C	chr6 161127125:161313619	intergenic_variant			0.117781	4.88642	1.02684e-06	0.0174221	0.118892	13.0188	2.89382e-06	0.0479254	0.0664148	1.58729	0.112447	0.0606846	1.03807	0.357259	0.104982	5.02644	4.99677e-07	0.104307	13.1118	2.53309e-06
MAR08877(Brain) x rs73011374-A	MAR08877	HMR_8877	Brain	Galactose/Na Symport in Brain	SLC5A1	rs73011374	19	11082009	A	G	chr19 11034039:11154452	SMARCA4(intron_variant)	SMARCA4(source:GTEx and Interval); CARM1(source:GTEx and Interval); YIPF2(source:GTEx and Interval); ILF3-DT(source:GTEx and Interval); TIMM29(source:GTEx and Interval); ICAM5(source:Interval); KRI1(source:Interval); KEAP1(source:GTEx); SLC44A2(source:Interval); DNM2(source:GTEx)	SMARCA4(source:Interval); ILF3(source:Interval)	0.0396464	4.67129	2.9932e-06	0.0445901	0.0389281	13.0492	2.15672e-06	0.0370678	0.0122822	0.875638	0.381227	0.00834268	0.269206	0.76399	0.0323127	4.44991	8.59051e-06	0.0304233	10.2495	3.54171e-05
MAR05013(Adipose Tissue) x rs524843-G	MAR05013	SPRMTDe	Adipose Tissue	Transport of Spermine in Adipose Tissue	SLC22A1	rs524843	6	160710461	G	C	chr6 160598596:161125454	intergenic_variant	SLC22A3(source:GTEx); LPAL2(source:GTEx)	IGF2R(source:Interval)	-0.038151	-5.05253	4.35987e-07	0.00830572	-0.0368049	12.7189	2.99624e-06	0.0493706	-0.034909	-2.88742	0.00388409	-0.0276784	3.23104	0.0395251	-0.0372413	-5.81495	6.06535e-09	-0.0355162	15.7957	1.38166e-07
MAR08877(Brain) x rs4804553-T	MAR08877	HMR_8877	Brain	Galactose/Na Symport in Brain	SLC5A1	rs4804553	19	11081405	T	C	chr19 11034039:11154452	SMARCA4(intron_variant)	SMARCA4(source:GTEx and Interval); CARM1(source:GTEx and Interval); YIPF2(source:GTEx and Interval); ILF3-DT(source:GTEx and Interval); TIMM29(source:GTEx and Interval); ICAM5(source:Interval); KEAP1(source:GTEx); KRI1(source:Interval); DNM2(source:GTEx)	SMARCA4(source:Interval); ILF3(source:Interval)	0.0396447	4.67098	2.99767e-06	0.0445901	0.0389289	13.0523	2.15012e-06	0.0370532	0.0122586	0.874059	0.382086	0.0083779	0.2696	0.763689	0.0323036	4.44873	8.63788e-06	0.0304372	10.2615	3.49959e-05
MAR09583(Heart) x rs180702857-A	MAR09583	HMR_9583	Heart	Transport of Metformin in Heart	SLC22A1;SLC22A2	rs180702857	6	161513367	A	T	chr6 161383079:161551176	MAP3K4(intron_variant)			-0.0751959	-4.89646	9.75774e-07	0.0167007	-0.0782119	12.8434	3.01362e-06	0.0494901	-0.0117664	-0.419749	0.674669	-0.00728238	0.780398	0.459248	-0.0605532	-4.49593	6.92656e-06	-0.0623962	10.4707	3.04622e-05
