# Supplementary material for: Metabolic reaction fluxes as amplifiers and buffers of risk alleles for coronary artery disease
Source: Mol Syst Biol. 2025 Apr 2;21(6):676–95. doi: 10.1038/s44320-025-00097-2 (PMC12130253; doi:10.1038/s44320-025-00097-2)
Supplement: Supplementary file 4 — Dataset EV2 [file 44320_2025_97_MOESM4_ESM.xlsx]

## Sheet: description
Dataset EV2: Table providing the reaction and variant annotation, and summary stats for pairs of risk alleles and reaction fluxes with significant interaction on myocardial infarction (MI) risk in UK Biobank (UKB). Human1 and Recon3D Reaction IDs indicate the identifiers of the reactions in the HUMAN1 and Recon3D genome-scale models of human metabolism. Reaction organ indicates the organ-specific…

## Sheet: Dataset EV2
	Reaction Annotation					Variant Annotation									UK Biobank								All of Us						Meta Analysis in UK Biobank and All of US
Reaction Flux - Variant Pair	Human1 Reaction ID	Recon3D Reaction ID	Reaction Organ	Reaction Name	Genes Mapped to Reaction	Variant ID	Variant Chromosome	Variant Position (GRCh37)	Variant Risk Allele	Variant Alternative Allele	Variant Risk Locus	Variant Effect Prediction	eGene(s) Associated to the Variant	sGene(s) Associated to the Variant	Interaction Effect Size (UKB)	Z Score for Interaction Effect Size (UKB)	Interaction Effect Size P-Value (UKB)	Interaction Effect Size FDR-adjusted P-Value (UKB)	Dosage-Specific Test: Effect Size Variation per Dosage (UKB)	Dosage-Specific Test: F-Test Statistic (UKB)	Dosage-Specific Test: P-Value (UKB)	Dosage-Specific Test: FDR-adjusted P-Value (UKB)	Interaction Effect Size (AoUs)	Z Score for Interaction Effect Size (AoUs)	Interaction Effect Size P-Value (AoUs)	Dosage-Specific Test: Effect Size Variation per Dosage (AoUs)	Dosage-Specific Test: F-Test Statistic (AoUs)	Dosage-Specific Test: P-Value (AoUs)	Interaction Effect Size (UKB-AoUs Meta-analysis)	Z Score for Interaction Effect Size (UKB-AoUs Meta-analysis)	Interaction Effect Size P-Value (UKB-AoUs Meta-analysis)	Dosage-Specific Test: Effect Size Variation per Dosage (UKB-AoUs Meta-analysis)	Dosage-Specific Test: F-Test Statistic (UKB-AoUs Meta-analysis)	Dosage-Specific Test: P-Value (UKB-AoUs Meta-analysis)
MAR06246(Heart) x rs4252045-A	MAR06246	PROSTGE2t2	Heart	Transport of Prostaglandin E2 in Heart	SLC22A1;SLC22A2;SLC22A3;SLCO2A1;SLCO3A1	rs4252045	6	161121210	A	G	chr6 160598596:161125454	PLG(upstream_gene_variant);ENSG00000224477(intron_variant)	LPA(source:GTEx); SLC22A3(source:GTEx)		0.0691441	9.2848	1.62011e-20	5.35172e-14	0.0709488	45.663	1.48794e-20	4.94628e-14	0.0422166	2.46779	0.013595	0.0384155	3.28249	0.0375431	0.0648542	9.49813	2.13684e-21	0.0656075	47.0945	3.55183e-21
MAR06246(Heart) x rs113525646-A	MAR06246	PROSTGE2t2	Heart	Transport of Prostaglandin E2 in Heart	SLC22A1;SLC22A2;SLC22A3;SLCO2A1;SLCO3A1	rs113525646	6	161119901	A	G	chr6 160598596:161125454	PLG(upstream_gene_variant);ENSG00000224477(intron_variant)	LPA(source:GTEx)		0.0689351	9.27026	1.85687e-20	5.35172e-14	0.0707804	45.572	1.62951e-20	4.94628e-14	0.0413075	2.4145	0.0157568	0.0376587	3.13848	0.0433572	0.0645449	9.46436	2.95357e-21	0.0653533	46.8272	4.63959e-21
MAR06246(Heart) x rs2144723-T	MAR06246	PROSTGE2t2	Heart	Transport of Prostaglandin E2 in Heart	SLC22A1;SLC22A2;SLC22A3;SLCO2A1;SLCO3A1	rs2144723	6	161121390	T	C	chr6 160598596:161125454	PLG(upstream_gene_variant);ENSG00000224477(intron_variant)	LPA(source:GTEx)		0.0689246	9.25263	2.19045e-20	5.35172e-14	0.0707838	45.3632	2.00777e-20	4.94628e-14	0.0420836	2.45712	0.0140054	0.0385398	3.35593	0.034885	0.0646548	9.46484	2.94004e-21	0.0655025	46.8222	4.66302e-21
MAR06246(Heart) x rs2314851-T	MAR06246	PROSTGE2t2	Heart	Transport of Prostaglandin E2 in Heart	SLC22A1;SLC22A2;SLC22A3;SLCO2A1;SLCO3A1	rs2314851	6	161123413	T	G	chr6 160598596:161125454	PLG(intron_variant);ENSG00000224477(downstream_gene_variant)	LPA(source:GTEx)		0.0690279	9.2541	2.16046e-20	5.35172e-14	0.0707136	45.199	2.3661e-20	4.94628e-14	0.0415898	2.42938	0.0151246	0.0380124	3.2036	0.0406243	0.06465	9.45417	3.25594e-21	0.065342	46.5079	6.38437e-21
MAR06246(Heart) x rs7772437-T	MAR06246	PROSTGE2t2	Heart	Transport of Prostaglandin E2 in Heart	SLC22A1;SLC22A2;SLC22A3;SLCO2A1;SLCO3A1	rs7772437	6	161115245	T	A	chr6 160598596:161125454	ENSG00000224477(upstream_gene_variant)	LPA(source:GTEx)		0.0685163	9.21076	3.23812e-20	6.06081e-14	0.0703377	44.9613	3.00057e-20	4.94628e-14	0.045086	2.63044	0.00852746	0.0413802	3.55358	0.0286294	0.0648026	9.49657	2.16909e-21	0.0656053	47.0466	3.72599e-21
MAR06246(Heart) x rs1965091-A	MAR06246	PROSTGE2t2	Heart	Transport of Prostaglandin E2 in Heart	SLC22A1;SLC22A2;SLC22A3;SLCO2A1;SLCO3A1	rs1965091	6	161120648	A	G	chr6 160598596:161125454	PLG(upstream_gene_variant);ENSG00000224477(intron_variant)	LPA(source:GTEx)		0.0684487	9.19583	3.72101e-20	6.06081e-14	0.0703918	44.9493	3.03675e-20	4.94628e-14	0.0449842	2.62471	0.00867216	0.0414739	3.56848	0.028206	0.0647251	9.48027	2.53629e-21	0.0656551	47.0625	3.6671e-21
MAR06246(Heart) x rs7452732-G	MAR06246	PROSTGE2t2	Heart	Transport of Prostaglandin E2 in Heart	SLC22A1;SLC22A2;SLC22A3;SLCO2A1;SLCO3A1	rs7452732	6	161120058	G	A	chr6 160598596:161125454	PLG(upstream_gene_variant);ENSG00000224477(intron_variant)	LPA(source:GTEx)		0.068273	9.17405	4.55588e-20	6.33075e-14	0.0702111	44.7442	3.72788e-20	5.20457e-14	0.0450439	2.62769	0.00859672	0.0413551	3.56201	0.0283891	0.0645892	9.46165	3.03124e-21	0.0654889	46.8517	4.52753e-21
MAR06246(Heart) x rs1009124-A	MAR06246	PROSTGE2t2	Heart	Transport of Prostaglandin E2 in Heart	SLC22A1;SLC22A2;SLC22A3;SLCO2A1;SLCO3A1	rs1009124	6	161117913	A	G	chr6 160598596:161125454	ENSG00000224477(upstream_gene_variant)	LPA(source:GTEx)		0.0681407	9.16015	5.18232e-20	6.33075e-14	0.0700345	44.549	4.53107e-20	5.53518e-14	0.0448318	2.6168	0.00887572	0.0412318	3.52553	0.0294436	0.0644434	9.4445	3.57088e-21	0.065322	46.6245	5.68176e-21
MAR06246(Heart) x rs10945684-T	MAR06246	PROSTGE2t2	Heart	Transport of Prostaglandin E2 in Heart	SLC22A1;SLC22A2;SLC22A3;SLCO2A1;SLCO3A1	rs10945684	6	161110273	T	C	chr6 160598596:161125454	intergenic_variant	LPA(source:GTEx)		0.0674109	9.06857	1.20589e-19	1.30944e-13	0.0692204	43.6117	1.15641e-19	1.25571e-13	0.0401238	2.34381	0.0190881	0.0360777	3.16543	0.0422048	0.0630822	9.25174	2.20861e-20	0.0638103	44.7269	3.78766e-20
MAR06246(Heart) x rs4708876-C	MAR06246	PROSTGE2t2	Heart	Transport of Prostaglandin E2 in Heart	SLC22A1;SLC22A2;SLC22A3;SLCO2A1;SLCO3A1	rs4708876	6	161068320	C	G	chr6 160598596:161125454	LPA(intron_variant)	SLC22A3(source:GTEx)		0.0659466	8.86931	7.36027e-19	7.19307e-13	0.0672927	42.975	2.18546e-19	2.13582e-13	0.044077	2.59804	0.00937584	0.0380125	3.30736	0.0366207	0.0624228	9.16627	4.89676e-20	0.0624872	44.9423	3.05373e-20
MAR06246(Heart) x rs7770628-C	MAR06246	PROSTGE2t2	Heart	Transport of Prostaglandin E2 in Heart	SLC22A1;SLC22A2;SLC22A3;SLCO2A1;SLCO3A1	rs7770628	6	161018174	C	T	chr6 160598596:161125454	LPA(intron_variant)	SLC22A3(source:GTEx)		0.0655028	8.82309	1.11341e-18	9.89201e-13	0.0667642	42.4821	3.57674e-19	3.17772e-13	0.0444523	2.61984	0.008797	0.0383993	3.22976	0.0395754	0.0621204	9.13338	6.63913e-20	0.0621245	44.4943	4.77869e-20
MAR06246(Heart) x rs9364561-C	MAR06246	PROSTGE2t2	Heart	Transport of Prostaglandin E2 in Heart	SLC22A1;SLC22A2;SLC22A3;SLCO2A1;SLCO3A1	rs9364561	6	160988675	C	T	chr6 160598596:161125454	LPA(intron_variant)	SLC22A3(source:GTEx)		0.0648538	8.70051	3.30401e-18	2.6908e-12	0.0660082	41.0993	1.42499e-18	1.16052e-12	0.0386362	2.2825	0.0224601	0.0317538	1.86208	0.155359	0.0605956	8.88253	6.53565e-19	0.0602812	41.0077	1.55978e-18
MAR06246(Heart) x rs7454595-C	MAR06246	PROSTGE2t2	Heart	Transport of Prostaglandin E2 in Heart	SLC22A1;SLC22A2;SLC22A3;SLCO2A1;SLCO3A1	rs7454595	6	160995956	C	T	chr6 160598596:161125454	LPA(intron_variant)	SLC22A3(source:GTEx)		0.064191	8.65063	5.1218e-18	3.85035e-12	0.0652435	40.6512	2.23027e-18	1.67662e-12	0.038582	2.27953	0.0226355	0.0319402	1.88306	0.152134	0.0600623	8.83795	9.74911e-19	0.0597159	40.6404	2.25178e-18
MAR05013(Skeletal Muscle) x rs9457931-G	MAR05013	SPRMTDe	Skeletal Muscle	Transport of Spermine in Skeletal Muscle	SLC22A1	rs9457931	6	160929904	G	A	chr6 160598596:161125454	LPAL2(intron_variant)	SLC22A1(source:GTEx and Interval); LPAL2(source:GTEx)		-0.110508	-8.53837	1.36132e-17	9.50282e-12	-0.109178	35.6404	4.50567e-16	2.93555e-10	-0.0909281	-3.07969	0.00207218	-0.0964218	5.50436	0.00419532	-0.107352	-9.05645	1.34764e-19	-0.107352	40.6511	3.05039e-18
MAR05013(Skeletal Muscle) x rs4708870-C	MAR05013	SPRMTDe	Skeletal Muscle	Transport of Spermine in Skeletal Muscle	SLC22A1	rs4708870	6	160926082	C	T	chr6 160598596:161125454	LPAL2(intron_variant)	SLC22A1(source:GTEx and Interval); LPAL2(source:GTEx)		-0.110057	-8.51104	1.72377e-17	1.12308e-11	-0.108879	35.4874	5.227e-16	3.19267e-10	-0.0907507	-3.07352	0.00211548	-0.096298	5.5042	0.00419699	-0.10695	-9.02916	1.73002e-19	-0.107087	40.5023	3.52738e-18
MAR06246(Heart) x rs6415084-T	MAR06246	PROSTGE2t2	Heart	Transport of Prostaglandin E2 in Heart	SLC22A1;SLC22A2;SLC22A3;SLCO2A1;SLCO3A1	rs6415084	6	160980330	T	C	chr6 160598596:161125454	LPA(intron_variant)	SLC22A3(source:GTEx)		0.0599692	8.09397	5.77501e-16	3.52739e-10	0.0615661	35.7111	3.11266e-16	2.17282e-10	0.034785	2.04734	0.040625	0.0286045	1.49922	0.223314	0.0559453	8.23759	1.7571e-16	0.0561406	35.4795	3.92005e-16
MAR06246(Brain) x rs9457931-G	MAR06246	PROSTGE2t2	Brain	Transport of Prostaglandin E2 in Brain	SLC22A1;SLC22A2;SLC22A3;SLCO2A1;SLCO3A1	rs9457931	6	160929904	G	A	chr6 160598596:161125454	LPAL2(intron_variant)	SLC22A1(source:GTEx and Interval); LPAL2(source:GTEx)		0.126902	7.94422	1.95409e-15	1.12336e-09	0.126653	32.3924	1.10404e-14	5.67875e-09	0.114126	2.98099	0.00287319	0.107325	4.81351	0.00831429	0.125008	8.47951	2.26138e-17	0.123817	35.6119	4.38698e-16
MAR06246(Brain) x rs4708870-C	MAR06246	PROSTGE2t2	Brain	Transport of Prostaglandin E2 in Brain	SLC22A1;SLC22A2;SLC22A3;SLCO2A1;SLCO3A1	rs4708870	6	160926082	C	T	chr6 160598596:161125454	LPAL2(intron_variant)	SLC22A1(source:GTEx and Interval); LPAL2(source:GTEx)		0.126456	7.92167	2.34341e-15	1.27232e-09	0.126392	32.2863	1.22365e-14	5.97929e-09	0.114933	3.0027	0.00267592	0.107851	4.85358	0.00799235	0.124749	8.46711	2.51565e-17	0.123679	35.5629	4.59977e-16
MAR04436(Liver) x rs9457931-G	MAR04436	r2308	Liver	Histamine/Glutathione-HCO3 Antiport in Liver	SLCO1A2;SLCO1B3	rs9457931	6	160929904	G	A	chr6 160598596:161125454	LPAL2(intron_variant)	SLC22A1(source:GTEx and Interval); LPAL2(source:GTEx)		0.113374	7.58136	3.41938e-14	1.75879e-08	0.115433	31.0642	4.0802e-14	1.70458e-08	0.0978323	2.8646	0.00417534	0.0954848	6.64292	0.00136293	0.110874	8.09378	5.78418e-16	0.112186	33.4689	3.63029e-15
MAR04436(Liver) x rs4708870-C	MAR04436	r2308	Liver	Histamine/Glutathione-HCO3 Antiport in Liver	SLCO1A2;SLCO1B3	rs4708870	6	160926082	C	T	chr6 160598596:161125454	LPAL2(intron_variant)	SLC22A1(source:GTEx and Interval); LPAL2(source:GTEx)		0.111983	7.49666	6.54638e-14	3.19884e-08	0.114245	30.4216	7.67335e-14	2.88425e-08	0.0980746	2.87259	0.00407125	0.0956081	6.63436	0.00137498	0.109748	8.0195	1.06175e-15	0.111218	32.9333	6.15495e-15
MAR05013(Skeletal Muscle) x rs79261638-C	MAR05013	SPRMTDe	Skeletal Muscle	Transport of Spermine in Skeletal Muscle	SLC22A1	rs79261638	6	161224445	C	T	chr6 161127125:161313619	intergenic_variant	SLC22A1(source:GTEx); LPAL2(source:GTEx)		-0.117618	-7.31458	2.58192e-13	1.14694e-07	-0.120637	29.8531	2.56064e-13	8.0725e-08	-0.0979892	-2.59013	0.00959387	-0.1055	4.57877	0.0113197	-0.114614	-7.74492	9.56398e-15	-0.118733	32.765	1.38919e-14
MAR05013(Skeletal Muscle) x rs79570361-G	MAR05013	SPRMTDe	Skeletal Muscle	Transport of Spermine in Skeletal Muscle	SLC22A1	rs79570361	6	161170855	G	A	chr6 161127125:161313619	PLG(intron_variant);ENSG00000287558(intron_variant)			-0.089195	-7.2826	3.27436e-13	1.39129e-07	-0.094165	29.489	1.76049e-13	5.93276e-08	-0.0817687	-2.8807	0.00396793	-0.0825248	4.18164	0.0154713	-0.0880294	-7.82797	4.95824e-15	-0.0925815	33.7571	2.4967e-15
MAR05013(Skeletal Muscle) x rs117515500-T	MAR05013	SPRMTDe	Skeletal Muscle	Transport of Spermine in Skeletal Muscle	SLC22A1	rs117515500	6	161164724	T	C	chr6 161127125:161313619	PLG(intron_variant);ENSG00000287558(non_coding_transcript_exon_variant)	SLC22A1(source:GTEx); LPAL2(source:GTEx)		-0.113381	-7.32763	2.34263e-13	1.0902e-07	-0.117966	28.9724	4.95232e-13	1.42348e-07	-0.101822	-2.69897	0.00695552	-0.108305	4.77867	0.00931341	-0.111717	-7.80373	6.01042e-15	-0.117056	32.8084	1.13585e-14
MAR05013(Skeletal Muscle) x rs9458004-A	MAR05013	SPRMTDe	Skeletal Muscle	Transport of Spermine in Skeletal Muscle	SLC22A1	rs9458004	6	161117450	A	G	chr6 160598596:161125454	ENSG00000224477(upstream_gene_variant)	LPA(source:GTEx)		-0.0694601	-7.20161	5.95054e-13	2.42307e-07	-0.0738319	29.644	1.37205e-13	4.96622e-08	-0.0612899	-2.75825	0.00581119	-0.0680132	7.63963	0.000485494	-0.0681648	-7.70437	1.31487e-14	-0.073098	35.6024	3.5657e-16
MAR05013(Skeletal Muscle) x rs9458003-T	MAR05013	SPRMTDe	Skeletal Muscle	Transport of Spermine in Skeletal Muscle	SLC22A1	rs9458003	6	161116465	T	C	chr6 160598596:161125454	ENSG00000224477(upstream_gene_variant)	LPA(source:GTEx)		-0.0691288	-7.16994	7.50284e-13	2.82016e-07	-0.073518	29.4236	1.70959e-13	5.93276e-08	-0.0611635	-2.75264	0.00591174	-0.0679531	7.63927	0.000485667	-0.0678667	-7.67313	1.67846e-14	-0.0728277	35.3889	4.41234e-16
MAR05013(Skeletal Muscle) x rs4708867-G	MAR05013	SPRMTDe	Skeletal Muscle	Transport of Spermine in Skeletal Muscle	SLC22A1	rs4708867	6	160842725	G	A	chr6 160598596:161125454	SLC22A3(intron_variant)	SLC22A1(source:GTEx)		-0.0796442	-7.18033	6.95413e-13	2.71846e-07	-0.0819893	27.806	8.98506e-13	2.31078e-07	-0.0761291	-3.038	0.00238151	-0.0806392	6.01968	0.00246834	-0.0790683	-7.79553	6.41411e-15	-0.0819002	33.5074	3.04427e-15
MAR05013(Skeletal Muscle) x rs9458002-T	MAR05013	SPRMTDe	Skeletal Muscle	Transport of Spermine in Skeletal Muscle	SLC22A1	rs9458002	6	161116416	T	C	chr6 160598596:161125454	ENSG00000224477(upstream_gene_variant)	LPA(source:GTEx)		-0.0688637	-7.14296	9.13417e-13	3.30618e-07	-0.0732602	29.2429	2.04751e-13	6.67e-08	-0.0606828	-2.73133	0.00630787	-0.0673426	7.63716	0.000486684	-0.0675674	-7.63989	2.17402e-14	-0.0725137	35.1609	5.53962e-16
MAR05013(Skeletal Muscle) x rs4252053-G	MAR05013	SPRMTDe	Skeletal Muscle	Transport of Spermine in Skeletal Muscle	SLC22A1	rs4252053	6	161122274	G	A	chr6 160598596:161125454	PLG(upstream_gene_variant);ENSG00000224477(downstream_gene_variant)			-0.0687642	-7.07901	1.4519e-12	5.06756e-07	-0.0732071	28.5559	4.06782e-13	1.20467e-07	-0.0621166	-2.80973	0.00495824	-0.0699995	8.4442	0.000217522	-0.0676885	-7.61125	2.71452e-14	-0.0728431	34.775	8.14775e-16
MAR05013(Skeletal Muscle) x rs117191825-T	MAR05013	SPRMTDe	Skeletal Muscle	Transport of Spermine in Skeletal Muscle	SLC22A1	rs117191825	6	161119431	T	C	chr6 160598596:161125454	PLG(upstream_gene_variant);ENSG00000224477(non_coding_transcript_exon_variant)	LPA(source:GTEx)		-0.0683544	-7.06828	1.56861e-12	5.28615e-07	-0.0727279	28.6091	3.85593e-13	1.17761e-07	-0.0602816	-2.70896	0.0067494	-0.0673364	7.55861	0.000526363	-0.067072	-7.5623	3.95997e-14	-0.0720569	34.4611	1.11419e-15
MAR05013(Skeletal Muscle) x rs9456575-C	MAR05013	SPRMTDe	Skeletal Muscle	Transport of Spermine in Skeletal Muscle	SLC22A1	rs9456575	6	161119578	C	T	chr6 160598596:161125454	PLG(upstream_gene_variant);ENSG00000224477(intron_variant)	LPA(source:GTEx)		-0.0680151	-7.0287	2.08462e-12	6.79089e-07	-0.072336	28.1977	5.81386e-13	1.62337e-07	-0.0614413	-2.76307	0.00572609	-0.0683344	7.58927	0.000510492	-0.0669684	-7.54743	4.43924e-14	-0.0718792	34.1103	1.58146e-15
MAR05013(Skeletal Muscle) x rs9457998-G	MAR05013	SPRMTDe	Skeletal Muscle	Transport of Spermine in Skeletal Muscle	SLC22A1	rs9457998	6	161109053	G	A	chr6 160598596:161125454	intergenic_variant	LPA(source:GTEx)		-0.067203	-7.00281	2.50874e-12	7.90888e-07	-0.0715149	27.9449	7.47882e-13	2.03026e-07	-0.0575586	-2.59428	0.00947904	-0.064281	7.85827	0.00039034	-0.0656831	-7.45724	8.83518e-14	-0.0705676	33.4579	3.0316e-15
MAR05013(Skeletal Muscle) x rs9458009-A	MAR05013	SPRMTDe	Skeletal Muscle	Transport of Spermine in Skeletal Muscle	SLC22A1	rs9458009	6	161120563	A	G	chr6 160598596:161125454	PLG(upstream_gene_variant);ENSG00000224477(intron_variant)	LPA(source:GTEx)		-0.0674986	-6.96921	3.18728e-12	9.50996e-07	-0.0717535	27.5911	1.06544e-12	2.66983e-07	-0.0608181	-2.73315	0.00627321	-0.0677106	7.61199	0.000499066	-0.0664346	-7.48092	7.3803e-14	-0.0712882	33.3292	3.4497e-15
MAR05013(Skeletal Muscle) x rs372793988-G	MAR05013	SPRMTDe	Skeletal Muscle	Transport of Spermine in Skeletal Muscle	SLC22A1	rs372793988	6	161105200	G	A	chr6 160598596:161125454	intergenic_variant	LPA(source:GTEx); PLG(source:GTEx)		-0.0681694	-6.96816	3.21123e-12	9.50996e-07	-0.0724756	27.4031	1.28709e-12	3.14464e-07	-0.0572708	-2.59362	0.00949714	-0.0635507	8.57481	0.00019095	-0.0663811	-7.42148	1.15816e-13	-0.0711131	32.6978	6.48664e-15
MAR05013(Skeletal Muscle) x rs1998045-T	MAR05013	SPRMTDe	Skeletal Muscle	Transport of Spermine in Skeletal Muscle	SLC22A1	rs1998045	6	161097821	T	C	chr6 160598596:161125454	ENSG00000243831(upstream_gene_variant)	LPA(source:GTEx)		-0.0670768	-6.93588	4.03709e-12	1.16041e-06	-0.0712248	27.1378	1.67594e-12	3.9948e-07	-0.0635705	-2.85537	0.00429868	-0.0698275	7.15352	0.000788814	-0.0665202	-7.49924	6.41869e-14	-0.0711924	32.8746	5.43446e-15
MAR05013(Skeletal Muscle) x rs9457997-A	MAR05013	SPRMTDe	Skeletal Muscle	Transport of Spermine in Skeletal Muscle	SLC22A1	rs9457997	6	161107018	A	G	chr6 160598596:161125454	intergenic_variant	LPA(source:GTEx)		-0.0665979	-6.89619	5.34146e-12	1.49146e-06	-0.0709342	27.0154	1.8931e-12	4.40499e-07	-0.0597828	-2.69164	0.00711022	-0.0655474	7.36949	0.000635754	-0.0655143	-7.39751	1.38758e-13	-0.070262	32.3996	8.727e-15
MAR05013(Skeletal Muscle) x rs528250029-G	MAR05013	SPRMTDe	Skeletal Muscle	Transport of Spermine in Skeletal Muscle	SLC22A1	rs528250029	6	161105153	G	A	chr6 160598596:161125454	intergenic_variant			-0.0664355	-6.85815	6.97568e-12	1.89367e-06	-0.0705959	26.4526	3.32047e-12	7.3751e-07	-0.0570248	-2.58223	0.00981654	-0.0631403	8.52391	0.000200892	-0.0649169	-7.31778	2.52113e-13	-0.0695314	31.4858	2.17268e-14
MAR05013(Skeletal Muscle) x rs7758766-T	MAR05013	SPRMTDe	Skeletal Muscle	Transport of Spermine in Skeletal Muscle	SLC22A1	rs7758766	6	161106508	T	G	chr6 160598596:161125454	intergenic_variant	LPA(source:GTEx); PLG(source:GTEx)		-0.0657684	-6.8305	8.46181e-12	2.23502e-06	-0.0700982	26.5257	3.08503e-12	7.01152e-07	-0.0587224	-2.65786	0.00786377	-0.0646447	8.49967	0.000205852	-0.0646438	-7.32356	2.41479e-13	-0.069397	32.0958	1.18122e-14
MAR05013(Skeletal Muscle) x rs9456574-T	MAR05013	SPRMTDe	Skeletal Muscle	Transport of Spermine in Skeletal Muscle	SLC22A1	rs9456574	6	161102831	T	C	chr6 160598596:161125454	intergenic_variant	LPA(source:GTEx)		-0.0665097	-6.82411	8.84714e-12	2.27531e-06	-0.0705838	26.113	4.66429e-12	9.49654e-07	-0.0589596	-2.65336	0.00796945	-0.0652126	7.17237	0.000773895	-0.0652916	-7.31519	2.57019e-13	-0.0698612	30.9828	3.59335e-14
MAR05013(Skeletal Muscle) x rs561438973-G	MAR05013	SPRMTDe	Skeletal Muscle	Transport of Spermine in Skeletal Muscle	SLC22A1	rs561438973	6	161104970	G	A	chr6 160598596:161125454	intergenic_variant			-0.0666861	-6.80737	9.94006e-12	2.49084e-06	-0.0710647	26.2111	4.23094e-12	9.18851e-07	-0.0574052	-2.60001	0.00932221	-0.0637927	8.59523	0.0001871	-0.0651596	-7.27686	3.41685e-13	-0.0699628	31.4451	2.26546e-14
MAR05013(Skeletal Muscle) x rs58247541-C	MAR05013	SPRMTDe	Skeletal Muscle	Transport of Spermine in Skeletal Muscle	SLC22A1	rs58247541	6	161100495	C	A	chr6 160598596:161125454	ENSG00000243831(upstream_gene_variant)	LPA(source:GTEx)		-0.0662426	-6.77614	1.23432e-11	3.0157e-06	-0.0704191	25.8285	6.19916e-12	1.16507e-06	-0.0595908	-2.68495	0.0072541	-0.0651436	7.39518	0.000619785	-0.0651618	-7.28353	3.25207e-13	-0.0697037	30.715	4.69722e-14
MAR05013(Skeletal Muscle) x rs9457992-G	MAR05013	SPRMTDe	Skeletal Muscle	Transport of Spermine in Skeletal Muscle	SLC22A1	rs9457992	6	161100785	G	A	chr6 160598596:161125454	ENSG00000243831(upstream_gene_variant)	LPA(source:GTEx); PLG(source:GTEx)		-0.0656888	-6.7512	1.46623e-11	3.45621e-06	-0.069904	25.694	7.08368e-12	1.26048e-06	-0.0569246	-2.57521	0.0100181	-0.0633249	8.47512	0.000210911	-0.0642664	-7.21656	5.33184e-13	-0.068932	30.4065	6.3849e-14
MAR09583(Heart) x rs9457853-A	MAR09583	HMR_9583	Heart	Transport of Metformin in Heart	SLC22A1;SLC22A2	rs9457853	6	160603594	A	G	chr6 160598596:161125454	SLC22A2(intron_variant)	SLC22A1(source:GTEx and Interval)		-0.0698591	-6.74932	1.48535e-11	3.45621e-06	-0.0745342	27.9574	7.87108e-13	2.07899e-07	-0.0614242	-2.4634	0.0137626	-0.0615559	3.08659	0.0458738	-0.0686193	-7.17803	7.07227e-13	-0.0728456	30.9174	4.07798e-14
MAR05013(Skeletal Muscle) x rs2115868-A	MAR05013	SPRMTDe	Skeletal Muscle	Transport of Spermine in Skeletal Muscle	SLC22A1	rs2115868	6	161099959	A	T	chr6 160598596:161125454	ENSG00000243831(upstream_gene_variant)	LPA(source:GTEx); PLG(source:GTEx)		-0.0650743	-6.74077	1.57545e-11	3.51278e-06	-0.0693325	25.7268	6.85229e-12	1.26048e-06	-0.0612123	-2.76735	0.00565144	-0.0674776	8.55996	0.00019386	-0.0644563	-7.28496	3.21765e-13	-0.0692027	31.4535	2.24387e-14
MAR05013(Skeletal Muscle) x rs9457993-C	MAR05013	SPRMTDe	Skeletal Muscle	Transport of Spermine in Skeletal Muscle	SLC22A1	rs9457993	6	161100887	C	T	chr6 160598596:161125454	ENSG00000243831(upstream_gene_variant)	LPA(source:GTEx); PLG(source:GTEx)		-0.0655914	-6.74021	1.58155e-11	3.51278e-06	-0.0698189	25.6216	7.6152e-12	1.29788e-06	-0.0582883	-2.58456	0.00975024	-0.0639603	7.18479	0.000764031	-0.0644451	-7.21263	5.48818e-13	-0.0689318	29.9768	9.80461e-14
MAR05013(Skeletal Muscle) x rs1998043-G	MAR05013	SPRMTDe	Skeletal Muscle	Transport of Spermine in Skeletal Muscle	SLC22A1	rs1998043	6	161097871	G	A	chr6 160598596:161125454	ENSG00000243831(upstream_gene_variant)			-0.0645283	-6.73096	1.68549e-11	3.66045e-06	-0.0687382	25.594	7.81976e-12	1.29788e-06	-0.0638877	-2.90851	0.00363157	-0.0697348	9.09975	0.000113108	-0.0644258	-7.33243	2.26017e-13	-0.0690616	31.6855	1.77864e-14
MAR05013(Skeletal Muscle) x rs9457994-C	MAR05013	SPRMTDe	Skeletal Muscle	Transport of Spermine in Skeletal Muscle	SLC22A1	rs9457994	6	161100998	C	T	chr6 160598596:161125454	ENSG00000243831(upstream_gene_variant)	LPA(source:GTEx); PLG(source:GTEx)		-0.0654617	-6.72688	1.73335e-11	3.68255e-06	-0.0697056	25.5335	8.31504e-12	1.35436e-06	-0.0636688	-2.83994	0.00451216	-0.0696668	9.14922	0.000107684	-0.0651775	-7.30143	2.84728e-13	-0.0697293	30.9699	3.63793e-14
MAR05013(Skeletal Muscle) x rs9457991-C	MAR05013	SPRMTDe	Skeletal Muscle	Transport of Spermine in Skeletal Muscle	SLC22A1	rs9457991	6	161099290	C	T	chr6 160598596:161125454	ENSG00000243831(upstream_gene_variant)	LPA(source:GTEx); PLG(source:GTEx)		-0.0648857	-6.72069	1.80869e-11	3.76087e-06	-0.0691686	25.5925	7.83548e-12	1.29788e-06	-0.0629642	-2.84499	0.00444131	-0.0693017	8.72849	0.000163867	-0.0645785	-7.29762	2.92903e-13	-0.0693557	31.5396	2.05901e-14
MAR05013(Skeletal Muscle) x rs5014650-A	MAR05013	SPRMTDe	Skeletal Muscle	Transport of Spermine in Skeletal Muscle	SLC22A1	rs5014650	6	161099503	A	G	chr6 160598596:161125454	ENSG00000243831(upstream_gene_variant)	LPA(source:GTEx); PLG(source:GTEx)		-0.0647424	-6.70647	1.99392e-11	4.05965e-06	-0.0689894	25.4791	8.77514e-12	1.4056e-06	-0.0631891	-2.85699	0.00427678	-0.0695889	8.74438	0.000161292	-0.0644938	-7.28937	3.11401e-13	-0.0692589	31.5047	2.13199e-14
MAR05013(Skeletal Muscle) x rs2297357-A	MAR05013	SPRMTDe	Skeletal Muscle	Transport of Spermine in Skeletal Muscle	SLC22A1	rs2297357	6	160455254	A	G	chr6 160242487:160557643	IGF2R(intron_variant)	IGF2R(source:GTEx); SLC22A1(source:GTEx and Interval); CHP1P2(source:GTEx)	IGF2R(source:Interval)	-0.0630221	-6.67827	2.41774e-11	4.82208e-06	-0.0662734	26.1186	4.60267e-12	9.49654e-07	-0.0419438	-1.94554	0.0517104	-0.0455742	2.94676	0.0525593	-0.0596329	-6.89799	5.27443e-12	-0.0632607	28.5127	4.2003e-13
MAR05013(Skeletal Muscle) x rs4709390-G	MAR05013	SPRMTDe	Skeletal Muscle	Transport of Spermine in Skeletal Muscle	SLC22A1	rs4709390	6	160453561	G	T	chr6 160242487:160557643	IGF2R(non_coding_transcript_exon_variant)	IGF2R(source:GTEx); SLC22A1(source:GTEx and Interval); CHP1P2(source:GTEx)	IGF2R(source:Interval)	-0.0627947	-6.6745	2.48085e-11	4.84898e-06	-0.0658138	26.068	4.84011e-12	9.52409e-07	-0.0382192	-1.78388	0.0744424	-0.042144	2.67389	0.0690361	-0.0588218	-6.82848	8.5821e-12	-0.0623039	28.0692	6.54019e-13
MAR05013(Skeletal Muscle) x rs9456497-G	MAR05013	SPRMTDe	Skeletal Muscle	Transport of Spermine in Skeletal Muscle	SLC22A1	rs9456497	6	160443428	G	A	chr6 160242487:160557643	IGF2R(intron_variant)	IGF2R(source:GTEx); SLC22A1(source:GTEx and Interval); CHP1P2(source:GTEx)	IGF2R(source:Interval)	-0.0635103	-6.66881	2.5788e-11	4.94161e-06	-0.0664518	26.0531	4.91901e-12	9.52409e-07	-0.049345	-2.27682	0.022797	-0.0522993	3.39644	0.0335372	-0.0612178	-7.02132	2.19782e-12	-0.0643946	29.2874	1.93907e-13
MAR05013(Skeletal Muscle) x rs4709391-C	MAR05013	SPRMTDe	Skeletal Muscle	Transport of Spermine in Skeletal Muscle	SLC22A1	rs4709391	6	160458757	C	T	chr6 160242487:160557643	IGF2R(intron_variant)	IGF2R(source:GTEx); SLC22A1(source:GTEx and Interval); CHP1P2(source:GTEx)	IGF2R(source:Interval)	-0.0627241	-6.66394	2.66591e-11	5.01029e-06	-0.065837	26.1457	4.47842e-12	9.49654e-07	-0.0403623	-1.88397	0.0595687	-0.0442783	2.82367	0.0594381	-0.0591062	-6.85888	6.9404e-12	-0.0626445	28.4392	4.51876e-13
MAR05013(Skeletal Muscle) x rs68168937-T	MAR05013	SPRMTDe	Skeletal Muscle	Transport of Spermine in Skeletal Muscle	SLC22A1	rs68168937	6	160451398	T	C	chr6 160242487:160557643	IGF2R(intron_variant)	IGF2R(source:GTEx); SLC22A1(source:GTEx and Interval); CHP1P2(source:GTEx)	IGF2R(source:Interval)	-0.062439	-6.62635	3.44084e-11	6.34468e-06	-0.0655764	25.614	7.61898e-12	1.29788e-06	-0.0405191	-1.8814	0.0599176	-0.0445276	2.86617	0.0569677	-0.0589171	-6.82486	8.80101e-12	-0.0625198	27.8889	7.83294e-13
MAR05013(Skeletal Muscle) x rs61268266-C	MAR05013	SPRMTDe	Skeletal Muscle	Transport of Spermine in Skeletal Muscle	SLC22A1	rs61268266	6	160452651	C	G	chr6 160242487:160557643	IGF2R(intron_variant)	IGF2R(source:GTEx); SLC22A1(source:GTEx and Interval); CHP1P2(source:GTEx)	IGF2R(source:Interval)	-0.0623325	-6.61135	3.80819e-11	6.892e-06	-0.06562	25.6856	7.09378e-12	1.26048e-06	-0.0415059	-1.92639	0.054056	-0.0452025	2.87742	0.0563307	-0.0589855	-6.82911	8.54407e-12	-0.0626517	28.05	6.66808e-13
MAR05013(Skeletal Muscle) x rs2277071-A	MAR05013	SPRMTDe	Skeletal Muscle	Transport of Spermine in Skeletal Muscle	SLC22A1	rs2277071	6	160445493	A	G	chr6 160242487:160557643	IGF2R(intron_variant)	IGF2R(source:GTEx); SLC22A1(source:Interval); CHP1P2(source:GTEx)	IGF2R(source:Interval)	-0.0628429	-6.59333	4.30061e-11	7.50521e-06	-0.0660088	25.4577	8.9173e-12	1.4056e-06	-0.0476136	-2.18735	0.0287171	-0.0505458	3.40338	0.0333064	-0.0603928	-6.91707	4.61096e-12	-0.0637968	28.5215	4.16856e-13
MAR05013(Skeletal Muscle) x rs113681589-T	MAR05013	SPRMTDe	Skeletal Muscle	Transport of Spermine in Skeletal Muscle	SLC22A1	rs113681589	6	160452157	T	A	chr6 160242487:160557643	IGF2R(intron_variant)	IGF2R(source:GTEx); SLC22A1(source:GTEx and Interval); CHP1P2(source:GTEx)	IGF2R(source:Interval)	-0.0619624	-6.5735	4.91448e-11	8.42604e-06	-0.0652158	25.3494	9.92402e-12	1.5154e-06	-0.041724	-1.93653	0.0528025	-0.0454625	2.91039	0.0545052	-0.0587111	-6.79857	1.05663e-11	-0.0623543	27.7587	8.92069e-13
MAR06246(Heart) x rs6455698-T	MAR06246	PROSTGE2t2	Heart	Transport of Prostaglandin E2 in Heart	SLC22A1;SLC22A2;SLC22A3;SLCO2A1;SLCO3A1	rs6455698	6	161108803	T	G	chr6 160598596:161125454	intergenic_variant	ENSG00000224477(source:GTEx); ACAT2(source:GTEx)		0.0566411	6.59832	4.15852e-11	7.38919e-06	0.0568668	23.7399	4.92156e-11	6.87109e-06	0.0246165	1.26358	0.206381	0.0177449	0.479792	0.618919	0.0514343	6.54764	5.84545e-11	0.0504201	22.4002	1.87641e-10
MAR05013(Skeletal Muscle) x rs3798188-A	MAR05013	SPRMTDe	Skeletal Muscle	Transport of Spermine in Skeletal Muscle	SLC22A1	rs3798188	6	160435929	A	G	chr6 160242487:160557643	IGF2R(intron_variant)	IGF2R(source:GTEx); SLC22A1(source:GTEx and Interval); CHP1P2(source:GTEx)	IGF2R(source:Interval)	-0.0635068	-6.5686	5.07922e-11	8.55834e-06	-0.0664447	25.4222	9.24421e-12	1.434e-06	-0.0460197	-2.12187	0.0338488	-0.0494686	3.15748	0.0425821	-0.0606078	-6.86341	6.72345e-12	-0.0638721	28.2966	5.2205e-13
MAR05013(Skeletal Muscle) x rs4252051-C	MAR05013	SPRMTDe	Skeletal Muscle	Transport of Spermine in Skeletal Muscle	SLC22A1	rs4252051	6	161122216	C	T	chr6 160598596:161125454	PLG(upstream_gene_variant);ENSG00000224477(downstream_gene_variant)			-0.0654471	-6.54514	5.94392e-11	9.8456e-06	-0.0699079	25.0951	1.29138e-11	1.91218e-06	-0.0611631	-2.75149	0.00593252	-0.0682144	7.48056	0.000568961	-0.0647261	-7.09779	1.26765e-12	-0.0696761	31.2064	2.88054e-14
MAR05013(Skeletal Muscle) x rs4252052-T	MAR05013	SPRMTDe	Skeletal Muscle	Transport of Spermine in Skeletal Muscle	SLC22A1	rs4252052	6	161122221	T	C	chr6 160598596:161125454	PLG(upstream_gene_variant);ENSG00000224477(downstream_gene_variant)			-0.0653365	-6.51884	7.08553e-11	1.1541e-05	-0.0695374	24.5847	2.14942e-11	3.13521e-06	-0.0612329	-2.75453	0.00587772	-0.0682207	7.4829	0.000567636	-0.0646432	-7.07491	1.49549e-12	-0.0693648	30.6096	5.22696e-14
MAR06246(Heart) x rs6935921-T	MAR06246	PROSTGE2t2	Heart	Transport of Prostaglandin E2 in Heart	SLC22A1;SLC22A2;SLC22A3;SLCO2A1;SLCO3A1	rs6935921	6	161108536	T	C	chr6 160598596:161125454	intergenic_variant	ENSG00000224477(source:GTEx); SLC22A3(source:GTEx); ACAT2(source:GTEx); LPAL2(source:GTEx)		0.0553759	6.45397	1.08959e-10	1.63821e-05	0.0555767	23.0014	1.02967e-10	1.39762e-05	0.0264402	1.35588	0.175137	0.0200565	0.642461	0.526006	0.0506826	6.45348	1.09308e-10	0.0497282	22.145	2.42188e-10
MAR06246(Heart) x rs10806735-C	MAR06246	PROSTGE2t2	Heart	Transport of Prostaglandin E2 in Heart	SLC22A1;SLC22A2;SLC22A3;SLCO2A1;SLCO3A1	rs10806735	6	161105260	C	G	chr6 160598596:161125454	intergenic_variant			0.0562351	6.50157	7.94839e-11	1.25288e-05	0.0564415	22.7771	1.28848e-10	1.67895e-05	0.0340695	1.75083	0.0799746	0.0283828	1.20271	0.300399	0.0525782	6.65225	2.88649e-11	0.0517674	23.0844	9.46914e-11
MAR04428(Adipose Tissue) x rs6455698-T	MAR04428	HISDC	Adipose Tissue	Histidine Decarboxylase in Adipose Tissue	DDC;HDC	rs6455698	6	161108803	T	G	chr6 160598596:161125454	intergenic_variant	ENSG00000224477(source:GTEx); ACAT2(source:GTEx)		0.0596344	6.3998	1.55577e-10	2.30368e-05	0.0691305	33.149	4.05315e-15	2.33004e-09	0.0346165	1.44634	0.148081	0.0212052	0.899221	0.406901	0.0563414	6.4885	8.66978e-11	0.0614585	31.5766	1.94837e-14
MAR06246(Brain) x rs2314851-T	MAR06246	PROSTGE2t2	Brain	Transport of Prostaglandin E2 in Brain	SLC22A1;SLC22A2;SLC22A3;SLCO2A1;SLCO3A1	rs2314851	6	161123413	T	G	chr6 160598596:161125454	PLG(intron_variant);ENSG00000224477(downstream_gene_variant)	LPA(source:GTEx)		0.0493307	6.48404	8.93009e-11	1.36363e-05	0.0496277	22.4822	1.72595e-10	2.10843e-05	0.0235745	1.36813	0.171271	0.0204909	0.933412	0.393217	0.0451288	6.48419	8.92082e-11	0.0448525	22.188	2.31526e-10
MAR06246(Heart) x rs783144-C	MAR06246	PROSTGE2t2	Heart	Transport of Prostaglandin E2 in Heart	SLC22A1;SLC22A2;SLC22A3;SLCO2A1;SLCO3A1	rs783144	6	161119239	C	T	chr6 160598596:161125454	PLG(upstream_gene_variant);ENSG00000224477(upstream_gene_variant)	ENSG00000224477(source:GTEx)		0.0562647	6.38318	1.73444e-10	2.49271e-05	0.0568569	22.4875	1.72221e-10	2.10843e-05	0.0259985	1.3061	0.19152	0.0191893	0.493812	0.610303	0.0513028	6.36538	1.94812e-10	0.0505901	21.1755	6.3865e-10
MAR05013(Skeletal Muscle) x rs9457853-A	MAR05013	SPRMTDe	Skeletal Muscle	Transport of Spermine in Skeletal Muscle	SLC22A1	rs9457853	6	160603594	A	G	chr6 160598596:161125454	SLC22A2(intron_variant)	SLC22A1(source:GTEx and Interval)		-0.0772146	-6.51365	7.33439e-11	1.17505e-05	-0.0782192	22.5179	1.76026e-10	2.12379e-05	-0.0788237	-2.98161	0.00286741	-0.078063	5.43153	0.0044412	-0.077484	-7.16342	7.86886e-13	-0.0783285	27.4208	1.32268e-12
MAR04428(Adipose Tissue) x rs9457931-G	MAR04428	HISDC	Adipose Tissue	Histidine Decarboxylase in Adipose Tissue	DDC;HDC	rs9457931	6	160929904	G	A	chr6 160598596:161125454	LPAL2(intron_variant)	SLC22A1(source:GTEx and Interval); LPAL2(source:GTEx)		0.100913	6.37859	1.78724e-10	2.53136e-05	0.102393	24.4801	2.70363e-11	3.88561e-06	0.0762287	2.10974	0.0348808	0.0711559	2.29246	0.101564	0.0969419	6.68923	2.24349e-11	0.0973554	24.9638	1.62815e-11
MAR05013(Adipose Tissue) x rs4252053-G	MAR05013	SPRMTDe	Adipose Tissue	Transport of Spermine in Adipose Tissue	SLC22A1	rs4252053	6	161122274	G	A	chr6 160598596:161125454	PLG(upstream_gene_variant);ENSG00000224477(downstream_gene_variant)			-0.0632176	-6.37534	1.82556e-10	2.5487e-05	-0.0635215	22.6878	1.42484e-10	1.8322e-05	-0.0383657	-1.70024	0.0890861	-0.0449614	5.29786	0.00502405	-0.0591952	-6.52067	6.99943e-11	-0.0610751	27.0724	1.78171e-12
MAR04428(Adipose Tissue) x rs4708870-C	MAR04428	HISDC	Adipose Tissue	Histidine Decarboxylase in Adipose Tissue	DDC;HDC	rs4708870	6	160926082	C	T	chr6 160598596:161125454	LPAL2(intron_variant)	SLC22A1(source:GTEx and Interval); LPAL2(source:GTEx)		0.100672	6.36851	1.90872e-10	2.58366e-05	0.102348	24.411	2.8918e-11	4.09582e-06	0.0773636	2.14133	0.0322473	0.0717554	2.31822	0.0989973	0.0969267	6.69282	2.18903e-11	0.0974222	24.9776	1.6053e-11
MAR05013(Skeletal Muscle) x rs9456496-G	MAR05013	SPRMTDe	Skeletal Muscle	Transport of Spermine in Skeletal Muscle	SLC22A1	rs9456496	6	160443390	G	A	chr6 160242487:160557643	IGF2R(intron_variant)	IGF2R(source:GTEx); PNLDC1(source:GTEx)	IGF2R(source:Interval)	-0.0706457	-6.34641	2.20399e-10	2.80777e-05	-0.0761081	25.3009	1.06728e-11	1.60467e-06	-0.0832346	-3.20669	0.00134269	-0.0870724	6.05779	0.00236745	-0.0726013	-7.09656	1.27904e-12	-0.0780499	31.4446	2.31791e-14
MAR06246(Heart) x rs202158545-G	MAR06246	PROSTGE2t2	Heart	Transport of Prostaglandin E2 in Heart	SLC22A1;SLC22A2;SLC22A3;SLCO2A1;SLCO3A1	rs202158545	6	161101201	G	C	chr6 160598596:161125454	ENSG00000243831(upstream_gene_variant)	ENSG00000224477(source:GTEx)		0.0552825	6.3965	1.58975e-10	2.31886e-05	0.055766	22.1019	2.53031e-10	2.90922e-05	-0.0163669	-0.199006	0.842258	-0.0062745	0.00593956	0.938571	0.0544999	6.34068	2.28758e-10	0.0561382	23.5503	5.94504e-11
MAR04428(Adipose Tissue) x rs6935921-T	MAR04428	HISDC	Adipose Tissue	Histidine Decarboxylase in Adipose Tissue	DDC;HDC	rs6935921	6	161108536	T	C	chr6 160598596:161125454	intergenic_variant	ENSG00000224477(source:GTEx); SLC22A3(source:GTEx); ACAT2(source:GTEx); LPAL2(source:GTEx)		0.0588544	6.30766	2.83294e-10	3.4512e-05	0.0681855	32.4561	8.102e-15	4.39886e-09	0.0369589	1.53928	0.123735	0.0237593	1.17786	0.307955	0.0559817	6.43688	1.21954e-10	0.0610584	31.4876	2.12985e-14
MAR04428(Adipose Tissue) x rs2314851-T	MAR04428	HISDC	Adipose Tissue	Histidine Decarboxylase in Adipose Tissue	DDC;HDC	rs2314851	6	161123413	T	G	chr6 160598596:161125454	PLG(intron_variant);ENSG00000224477(downstream_gene_variant)	LPA(source:GTEx)		0.04859	6.30616	2.86045e-10	3.4512e-05	0.0514753	23.1725	8.65566e-11	1.19141e-05	0.0230031	1.24325	0.213774	0.0139144	0.345809	0.707649	0.0448084	6.29949	2.98628e-10	0.0453243	21.4688	4.75224e-10
MAR06246(Heart) x rs9457995-G	MAR06246	PROSTGE2t2	Heart	Transport of Prostaglandin E2 in Heart	SLC22A1;SLC22A2;SLC22A3;SLCO2A1;SLCO3A1	rs9457995	6	161102643	G	A	chr6 160598596:161125454	intergenic_variant	ENSG00000224477(source:GTEx)		0.0553166	6.36909	1.90154e-10	2.58366e-05	0.0558236	21.9182	3.04077e-10	3.41574e-05	0.0339643	1.74545	0.080907	0.0281085	1.21055	0.298052	0.0517695	6.52747	6.68915e-11	0.051203	22.2895	2.0963e-10
MAR05013(Adipose Tissue) x rs9458002-T	MAR05013	SPRMTDe	Adipose Tissue	Transport of Spermine in Adipose Tissue	SLC22A1	rs9458002	6	161116416	T	C	chr6 160598596:161125454	ENSG00000224477(upstream_gene_variant)	LPA(source:GTEx)		-0.0619981	-6.29357	3.10251e-10	3.69761e-05	-0.0623089	22.546	1.64098e-10	2.08274e-05	-0.0359184	-1.58308	0.113403	-0.0409902	4.91173	0.00738808	-0.0578616	-6.4034	1.51959e-10	-0.0595747	26.6543	2.70408e-12
MAR05013(Adipose Tissue) x rs9458004-A	MAR05013	SPRMTDe	Adipose Tissue	Transport of Spermine in Adipose Tissue	SLC22A1	rs9458004	6	161117450	A	G	chr6 160598596:161125454	ENSG00000224477(upstream_gene_variant)	LPA(source:GTEx)		-0.0619728	-6.28811	3.21354e-10	3.78378e-05	-0.0622447	22.3341	2.0277e-10	2.3591e-05	-0.03601	-1.58661	0.112601	-0.041109	4.86795	0.00771825	-0.0578539	-6.39974	1.55639e-10	-0.0595341	26.3827	3.54699e-12
MAR06246(Brain) x rs4252045-A	MAR06246	PROSTGE2t2	Brain	Transport of Prostaglandin E2 in Brain	SLC22A1;SLC22A2;SLC22A3;SLCO2A1;SLCO3A1	rs4252045	6	161121210	A	G	chr6 160598596:161125454	PLG(upstream_gene_variant);ENSG00000224477(intron_variant)	LPA(source:GTEx); SLC22A3(source:GTEx)		0.0483558	6.36682	1.92991e-10	2.58366e-05	0.0488241	21.8497	3.24833e-10	3.5669e-05	0.0243376	1.41309	0.157628	0.0212692	0.974721	0.377305	0.0444455	6.39571	1.59808e-10	0.0443123	21.7254	3.67682e-10
MAR05013(Adipose Tissue) x rs9458003-T	MAR05013	SPRMTDe	Adipose Tissue	Transport of Spermine in Adipose Tissue	SLC22A1	rs9458003	6	161116465	T	C	chr6 160598596:161125454	ENSG00000224477(upstream_gene_variant)	LPA(source:GTEx)		-0.0618498	-6.27769	3.43648e-10	3.99812e-05	-0.0621641	22.436	1.83143e-10	2.15642e-05	-0.035754	-1.57541	0.115163	-0.0408557	4.86968	0.0077049	-0.0577117	-6.38583	1.70475e-10	-0.0594337	26.5142	3.11038e-12
MAR04428(Adipose Tissue) x rs4252045-A	MAR04428	HISDC	Adipose Tissue	Histidine Decarboxylase in Adipose Tissue	DDC;HDC	rs4252045	6	161121210	A	G	chr6 160598596:161125454	PLG(upstream_gene_variant);ENSG00000224477(intron_variant)	LPA(source:GTEx); SLC22A3(source:GTEx)		0.0481018	6.25132	4.06986e-10	4.57173e-05	0.051078	22.87	1.17117e-10	1.54671e-05	0.0230007	1.24619	0.212695	0.0141621	0.386764	0.679254	0.0443851	6.24951	4.11749e-10	0.0450367	21.2714	5.78932e-10
MAR06246(Brain) x rs10945684-T	MAR06246	PROSTGE2t2	Brain	Transport of Prostaglandin E2 in Brain	SLC22A1;SLC22A2;SLC22A3;SLCO2A1;SLCO3A1	rs10945684	6	161110273	T	C	chr6 160598596:161125454	intergenic_variant	LPA(source:GTEx)		0.048225	6.35569	2.07486e-10	2.70364e-05	0.0484765	21.6064	4.14267e-10	4.44897e-05	0.0232781	1.35107	0.176671	0.0198568	0.974648	0.377332	0.0441726	6.36116	2.0024e-10	0.0438076	21.3798	5.19474e-10
MAR06246(Brain) x rs2144723-T	MAR06246	PROSTGE2t2	Brain	Transport of Prostaglandin E2 in Brain	SLC22A1;SLC22A2;SLC22A3;SLCO2A1;SLCO3A1	rs2144723	6	161121390	T	C	chr6 160598596:161125454	PLG(upstream_gene_variant);ENSG00000224477(intron_variant)	LPA(source:GTEx)		0.0480158	6.32122	2.59503e-10	3.22505e-05	0.048586	21.5486	4.38943e-10	4.56485e-05	0.0239367	1.38838	0.165023	0.0209354	1.00037	0.367752	0.0441016	6.34444	2.23236e-10	0.0440687	21.4384	4.89887e-10
MAR06246(Brain) x rs113525646-A	MAR06246	PROSTGE2t2	Brain	Transport of Prostaglandin E2 in Brain	SLC22A1;SLC22A2;SLC22A3;SLCO2A1;SLCO3A1	rs113525646	6	161119901	A	G	chr6 160598596:161125454	PLG(upstream_gene_variant);ENSG00000224477(intron_variant)	LPA(source:GTEx)		0.0479311	6.32051	2.60701e-10	3.22505e-05	0.0484594	21.4678	4.75874e-10	4.75289e-05	0.0242939	1.41017	0.15849	0.0213017	0.985067	0.373422	0.0440944	6.35299	2.11173e-10	0.0440225	21.3819	5.18376e-10
MAR04428(Adipose Tissue) x rs783144-C	MAR04428	HISDC	Adipose Tissue	Histidine Decarboxylase in Adipose Tissue	DDC;HDC	rs783144	6	161119239	C	T	chr6 160598596:161125454	PLG(upstream_gene_variant);ENSG00000224477(upstream_gene_variant)	ENSG00000224477(source:GTEx)		0.0590009	6.21536	5.1208e-10	5.56053e-05	0.0684435	30.8142	4.18609e-14	1.70458e-08	0.0435069	1.79986	0.0718833	0.0315653	1.42918	0.239531	0.0569307	6.44315	1.17018e-10	0.0624627	30.8064	4.21167e-14
MAR04428(Adipose Tissue) x rs202158545-G	MAR04428	HISDC	Adipose Tissue	Histidine Decarboxylase in Adipose Tissue	DDC;HDC	rs202158545	6	161101201	G	C	chr6 160598596:161125454	ENSG00000243831(upstream_gene_variant)	ENSG00000224477(source:GTEx)		0.058076	6.18766	6.1064e-10	6.31358e-05	0.0677892	31.2137	2.80448e-14	1.30513e-08	0.0358846	0.313956	0.753554	0.0708542	0.734682	0.391395	0.0579274	6.1926	5.91808e-10	0.0685407	33.573	2.65045e-15
MAR04428(Adipose Tissue) x rs2144723-T	MAR04428	HISDC	Adipose Tissue	Histidine Decarboxylase in Adipose Tissue	DDC;HDC	rs2144723	6	161121390	T	C	chr6 160598596:161125454	PLG(upstream_gene_variant);ENSG00000224477(intron_variant)	LPA(source:GTEx)		0.0476135	6.18507	6.2076e-10	6.31358e-05	0.0507037	22.5071	1.68347e-10	2.10843e-05	0.0230941	1.24772	0.212135	0.0140958	0.375784	0.686753	0.0439976	6.18997	6.01741e-10	0.0447188	20.9221	8.20882e-10
MAR04428(Adipose Tissue) x rs113525646-A	MAR04428	HISDC	Adipose Tissue	Histidine Decarboxylase in Adipose Tissue	DDC;HDC	rs113525646	6	161119901	A	G	chr6 160598596:161125454	PLG(upstream_gene_variant);ENSG00000224477(intron_variant)	LPA(source:GTEx)		0.0475033	6.1811	6.36555e-10	6.31358e-05	0.0505383	22.4387	1.80267e-10	2.14844e-05	0.0232943	1.2613	0.2072	0.014473	0.416064	0.65964	0.0439299	6.1913	5.96683e-10	0.0446477	20.9406	8.05889e-10
MAR04428(Adipose Tissue) x rs10806735-C	MAR04428	HISDC	Adipose Tissue	Histidine Decarboxylase in Adipose Tissue	DDC;HDC	rs10806735	6	161105260	C	G	chr6 160598596:161125454	intergenic_variant			0.0577922	6.16496	7.05015e-10	6.89e-05	0.0675544	31.0993	3.14399e-14	1.39662e-08	0.047839	1.99522	0.0460193	0.0368881	2.04839	0.128967	0.0564725	6.46824	9.91508e-11	0.0624528	32.0156	1.25637e-14
MAR05013(Adipose Tissue) x rs117191825-T	MAR05013	SPRMTDe	Adipose Tissue	Transport of Spermine in Adipose Tissue	SLC22A1	rs117191825	6	161119431	T	C	chr6 160598596:161125454	PLG(upstream_gene_variant);ENSG00000224477(non_coding_transcript_exon_variant)	LPA(source:GTEx)		-0.0609119	-6.15802	7.36609e-10	7.05761e-05	-0.0611879	21.4636	4.83718e-10	4.75289e-05	-0.0362139	-1.59407	0.110921	-0.0413694	5.10454	0.0060944	-0.0569759	-6.28241	3.33363e-10	-0.0586614	25.6262	7.55131e-12
MAR09583(Heart) x rs528250029-G	MAR09583	HMR_9583	Heart	Transport of Metformin in Heart	SLC22A1;SLC22A2	rs528250029	6	161105153	G	A	chr6 160598596:161125454	intergenic_variant			-0.0562255	-6.13009	8.78316e-10	8.1749e-05	-0.0609	21.8734	3.21265e-10	3.5669e-05	-0.0459827	-2.08238	0.0373074	-0.0492399	4.19247	0.0151495	-0.0547184	-6.45994	1.04748e-10	-0.0592556	24.6008	2.10219e-11
MAR05013(Skeletal Muscle) x rs1803989-T	MAR05013	SPRMTDe	Skeletal Muscle	Transport of Spermine in Skeletal Muscle	SLC22A1	rs1803989	6	160517481	T	C	chr6 160242487:160557643	IGF2R(synonymous_variant);CHP1P2(downstream_gene_variant)	SLC22A1(source:GTEx and Interval); CHP1P2(source:GTEx); ENSG00000237927(source:Interval); MRPL18(source:Interval)	IGF2R(source:Interval)	-0.10144	-6.48506	8.86941e-11	1.36363e-05	-0.101036	20.9242	9.12358e-10	8.03273e-05	-0.0866758	-2.49657	0.0125402	-0.0864582	3.62627	0.0269483	-0.098949	-6.9382	3.97139e-12	-0.0985589	24.2564	3.28101e-11
MAR05013(Adipose Tissue) x rs9456575-C	MAR05013	SPRMTDe	Adipose Tissue	Transport of Spermine in Adipose Tissue	SLC22A1	rs9456575	6	161119578	C	T	chr6 160598596:161125454	PLG(upstream_gene_variant);ENSG00000224477(intron_variant)	LPA(source:GTEx)		-0.0604947	-6.10817	1.0078e-09	9.11948e-05	-0.0607443	20.9689	7.92845e-10	7.37938e-05	-0.035824	-1.57766	0.114643	-0.0413115	5.08909	0.00618909	-0.0565516	-6.22953	4.67849e-10	-0.0582541	25.0599	1.32932e-11
MAR06246(Brain) x rs7452732-G	MAR06246	PROSTGE2t2	Brain	Transport of Prostaglandin E2 in Brain	SLC22A1;SLC22A2;SLC22A3;SLCO2A1;SLCO3A1	rs7452732	6	161120058	G	A	chr6 160598596:161125454	PLG(upstream_gene_variant);ENSG00000224477(intron_variant)	LPA(source:GTEx)		0.0469573	6.18663	6.14624e-10	6.31358e-05	0.0475761	20.6072	1.12505e-09	9.73001e-05	0.0265595	1.53814	0.124015	0.0234448	1.09716	0.333827	0.0436543	6.28258	3.33001e-10	0.0436426	20.8675	8.66952e-10
MAR04428(Adipose Tissue) x rs10945684-T	MAR04428	HISDC	Adipose Tissue	Histidine Decarboxylase in Adipose Tissue	DDC;HDC	rs10945684	6	161110273	T	C	chr6 160598596:161125454	intergenic_variant	LPA(source:GTEx)		0.0468121	6.08774	1.14514e-09	0.000101145	0.0494362	21.4558	4.81601e-10	4.75289e-05	0.0228376	1.23676	0.216175	0.0129218	0.387922	0.678467	0.0432691	6.09538	1.09179e-09	0.0434706	19.8503	2.39713e-09
MAR06246(Brain) x rs1965091-A	MAR06246	PROSTGE2t2	Brain	Transport of Prostaglandin E2 in Brain	SLC22A1;SLC22A2;SLC22A3;SLCO2A1;SLCO3A1	rs1965091	6	161120648	A	G	chr6 160598596:161125454	PLG(upstream_gene_variant);ENSG00000224477(intron_variant)	LPA(source:GTEx)		0.0469151	6.18036	6.39573e-10	6.31358e-05	0.0475612	20.5802	1.15585e-09	9.82256e-05	0.0259055	1.50098	0.133361	0.0229464	1.04614	0.3513	0.0435096	6.26164	3.80956e-10	0.0435419	20.7539	9.71297e-10
MAR06246(Brain) x rs7772437-T	MAR06246	PROSTGE2t2	Brain	Transport of Prostaglandin E2 in Brain	SLC22A1;SLC22A2;SLC22A3;SLCO2A1;SLCO3A1	rs7772437	6	161115245	T	A	chr6 160598596:161125454	ENSG00000224477(upstream_gene_variant)	LPA(source:GTEx)		0.0470455	6.20247	5.55842e-10	5.9694e-05	0.0475925	20.5682	1.16982e-09	9.85554e-05	0.025862	1.49888	0.133905	0.0227544	0.997312	0.368877	0.0436149	6.28125	3.35868e-10	0.0435481	20.6816	1.04407e-09
MAR04428(Adipose Tissue) x rs9457995-G	MAR04428	HISDC	Adipose Tissue	Histidine Decarboxylase in Adipose Tissue	DDC;HDC	rs9457995	6	161102643	G	A	chr6 160598596:161125454	intergenic_variant	ENSG00000224477(source:GTEx)		0.0575715	6.07843	1.21365e-09	0.0001059	0.0674027	30.4291	6.14438e-14	2.40192e-08	0.0473835	1.97544	0.0482183	0.0359756	2.03742	0.130389	0.0561973	6.37915	1.7807e-10	0.0621915	31.3204	2.51734e-14
MAR05013(Adipose Tissue) x rs372793988-G	MAR05013	SPRMTDe	Adipose Tissue	Transport of Spermine in Adipose Tissue	SLC22A1	rs372793988	6	161105200	G	A	chr6 160598596:161125454	intergenic_variant	LPA(source:GTEx); PLG(source:GTEx)		-0.06123	-6.11118	9.88954e-10	9.03261e-05	-0.0612884	20.5335	1.22574e-09	0.000101375	-0.0322644	-1.43123	0.152364	-0.0362997	4.99745	0.00678121	-0.056452	-6.16574	7.01543e-10	-0.0574661	23.9012	4.2316e-11
MAR05013(Adipose Tissue) x rs9457998-G	MAR05013	SPRMTDe	Adipose Tissue	Transport of Spermine in Adipose Tissue	SLC22A1	rs9457998	6	161109053	G	A	chr6 160598596:161125454	intergenic_variant	LPA(source:GTEx)		-0.0595852	-6.0665	1.30728e-09	0.000113061	-0.0598269	20.8905	8.5713e-10	7.68494e-05	-0.035144	-1.54972	0.121208	-0.0399908	5.00075	0.00675976	-0.0557246	-6.18271	6.3009e-10	-0.0573638	24.9666	1.45876e-11
MAR09583(Heart) x rs58247541-C	MAR09583	HMR_9583	Heart	Transport of Metformin in Heart	SLC22A1;SLC22A2	rs58247541	6	161100495	C	A	chr6 160598596:161125454	ENSG00000243831(upstream_gene_variant)	LPA(source:GTEx)		-0.0561485	-6.05871	1.3722e-09	0.000116616	-0.060798	21.4031	5.1427e-10	4.97612e-05	-0.0468797	-2.10652	0.0351594	-0.0491862	3.28528	0.0374965	-0.0547787	-6.40293	1.52422e-10	-0.0591691	23.8349	4.5218e-11
MAR04428(Adipose Tissue) x rs1965091-A	MAR04428	HISDC	Adipose Tissue	Histidine Decarboxylase in Adipose Tissue	DDC;HDC	rs1965091	6	161120648	A	G	chr6 160598596:161125454	PLG(upstream_gene_variant);ENSG00000224477(intron_variant)	LPA(source:GTEx)		0.04659	6.05356	1.41678e-09	0.000118342	0.0497909	21.732	3.654e-10	3.96777e-05	0.0270128	1.45499	0.145672	0.0182689	0.572579	0.564072	0.043719	6.14929	7.78327e-10	0.0446402	20.8555	8.77408e-10
MAR05013(Adipose Tissue) x rs1998045-T	MAR05013	SPRMTDe	Adipose Tissue	Transport of Spermine in Adipose Tissue	SLC22A1	rs1998045	6	161097821	T	C	chr6 160598596:161125454	ENSG00000243831(upstream_gene_variant)	LPA(source:GTEx)		-0.0602859	-6.08723	1.1488e-09	0.000101145	-0.0602958	20.3568	1.46158e-09	0.000113364	-0.037286	-1.6385	0.101318	-0.0415319	3.6023	0.0273204	-0.0566233	-6.2354	4.50628e-10	-0.0579808	23.7181	5.07973e-11
MAR05013(Adipose Tissue) x rs9458009-A	MAR05013	SPRMTDe	Adipose Tissue	Transport of Spermine in Adipose Tissue	SLC22A1	rs9458009	6	161120563	A	G	chr6 160598596:161125454	PLG(upstream_gene_variant);ENSG00000224477(intron_variant)	LPA(source:GTEx)		-0.0599417	-6.04381	1.50518e-09	0.000123612	-0.0601675	20.509	1.25515e-09	0.000101375	-0.0365486	-1.60917	0.107579	-0.0416455	5.10691	0.00608	-0.0561954	-6.18273	6.30032e-10	-0.0578187	24.6235	2.05577e-11
MAR04428(Adipose Tissue) x rs7452732-G	MAR04428	HISDC	Adipose Tissue	Histidine Decarboxylase in Adipose Tissue	DDC;HDC	rs7452732	6	161120058	G	A	chr6 160598596:161125454	PLG(upstream_gene_variant);ENSG00000224477(intron_variant)	LPA(source:GTEx)		0.0464093	6.03062	1.63328e-09	0.000127694	0.0495853	21.5621	4.33025e-10	4.56485e-05	0.027527	1.48223	0.138278	0.0186523	0.604145	0.546546	0.0436421	6.13866	8.32199e-10	0.0445289	20.7629	9.62585e-10
MAR05013(Adipose Tissue) x rs7758766-T	MAR05013	SPRMTDe	Adipose Tissue	Transport of Spermine in Adipose Tissue	SLC22A1	rs7758766	6	161106508	T	G	chr6 160598596:161125454	intergenic_variant	LPA(source:GTEx); PLG(source:GTEx)		-0.0594899	-6.03615	1.57838e-09	0.00012693	-0.0596243	20.2296	1.65863e-09	0.000123737	-0.0331285	-1.46596	0.142658	-0.0364742	4.98357	0.00687638	-0.0552772	-6.11889	9.42289e-10	-0.0565005	23.8396	4.49624e-11
MAR09583(Heart) x rs9458002-T	MAR09583	HMR_9583	Heart	Transport of Metformin in Heart	SLC22A1;SLC22A2	rs9458002	6	161116416	T	C	chr6 160598596:161125454	ENSG00000224477(upstream_gene_variant)	LPA(source:GTEx)		-0.0549195	-6.02081	1.73548e-09	0.000134607	-0.0601594	21.5602	4.3907e-10	4.56485e-05	-0.0509242	-2.29518	0.021723	-0.0542205	3.70249	0.0247155	-0.0543418	-6.44129	1.18461e-10	-0.0594286	24.807	1.71062e-11
MAR05013(Adipose Tissue) x rs1998043-G	MAR05013	SPRMTDe	Adipose Tissue	Transport of Spermine in Adipose Tissue	SLC22A1	rs1998043	6	161097871	G	A	chr6 160598596:161125454	ENSG00000243831(upstream_gene_variant)			-0.0597648	-6.09418	1.1e-09	9.8625e-05	-0.0598076	20.1634	1.77193e-09	0.000129531	-0.03787	-1.68526	0.0919375	-0.0419748	4.2943	0.0136846	-0.0562619	-6.25953	3.86145e-10	-0.0575389	23.7835	4.75458e-11
MAR06214(Liver) x rs9457931-G	MAR06214	r2309	Liver	Noradrenaline/Glutathione-HCO3 Antiport in Liver	SLCO1A2;SLCO1B3	rs9457931	6	160929904	G	A	chr6 160598596:161125454	LPAL2(intron_variant)	SLC22A1(source:GTEx and Interval); LPAL2(source:GTEx)		-0.0963567	-6.26528	3.72146e-10	4.27874e-05	-0.0933386	20.2414	1.78932e-09	0.000129531	-0.0938772	-2.78925	0.00528304	-0.0971896	4.51973	0.011121	-0.0959284	-6.85778	6.99368e-12	-0.0939995	23.3445	8.09403e-11
MAR09583(Heart) x rs9458004-A	MAR09583	HMR_9583	Heart	Transport of Metformin in Heart	SLC22A1;SLC22A2	rs9458004	6	161117450	A	G	chr6 160598596:161125454	ENSG00000224477(upstream_gene_variant)	LPA(source:GTEx)		-0.0548424	-6.00997	1.8556e-09	0.000141709	-0.0600466	21.4628	4.83982e-10	4.75289e-05	-0.0514321	-2.31822	0.0204376	-0.0547892	3.73269	0.0239814	-0.0543489	-6.44	1.19472e-10	-0.0594131	24.7698	1.77558e-11
MAR09583(Heart) x rs4252053-G	MAR09583	HMR_9583	Heart	Transport of Metformin in Heart	SLC22A1;SLC22A2	rs4252053	6	161122274	G	A	chr6 160598596:161125454	PLG(upstream_gene_variant);ENSG00000224477(downstream_gene_variant)			-0.0553419	-6.00993	1.85603e-09	0.000141709	-0.0602367	21.2506	5.98435e-10	5.67807e-05	-0.0513098	-2.31818	0.0204397	-0.055242	3.7865	0.0227248	-0.0547469	-6.43933	1.20005e-10	-0.0595941	24.6004	2.10342e-11
MAR06246(Brain) x rs1009124-A	MAR06246	PROSTGE2t2	Brain	Transport of Prostaglandin E2 in Brain	SLC22A1;SLC22A2;SLC22A3;SLCO2A1;SLCO3A1	rs1009124	6	161117913	A	G	chr6 160598596:161125454	ENSG00000224477(upstream_gene_variant)	LPA(source:GTEx)		0.0465415	6.13432	8.55232e-10	8.03659e-05	0.0470864	20.0945	1.87848e-09	0.000132217	0.0263128	1.52532	0.127179	0.0232065	1.0595	0.346638	0.0432628	6.22931	4.68493e-10	0.0431958	20.337	1.47363e-09
MAR04428(Adipose Tissue) x rs386453-C	MAR04428	HISDC	Adipose Tissue	Histidine Decarboxylase in Adipose Tissue	DDC;HDC	rs386453	6	160759840	C	T	chr6 160598596:161125454	intergenic_variant	SLC22A1(source:GTEx and Interval); LPAL2(source:GTEx)		0.0759131	6.18928	6.04415e-10	6.31358e-05	0.077353	20.1214	1.88054e-09	0.000132217	0.0300064	1.09045	0.275516	0.0164578	0.182616	0.833098	0.0683044	6.09708	1.08025e-09	0.0671715	18.2135	1.25515e-08
MAR09583(Heart) x rs9458003-T	MAR09583	HMR_9583	Heart	Transport of Metformin in Heart	SLC22A1;SLC22A2	rs9458003	6	161116465	T	C	chr6 160598596:161125454	ENSG00000224477(upstream_gene_variant)	LPA(source:GTEx)		-0.0547977	-6.00753	1.88371e-09	0.000142707	-0.0600296	21.4636	4.83558e-10	4.75289e-05	-0.0513225	-2.31318	0.020713	-0.0546802	3.72546	0.024155	-0.0542952	-6.43585	1.22782e-10	-0.0593854	24.7593	1.79419e-11
MAR06214(Liver) x rs4708870-C	MAR06214	r2309	Liver	Noradrenaline/Glutathione-HCO3 Antiport in Liver	SLCO1A2;SLCO1B3	rs4708870	6	160926082	C	T	chr6 160598596:161125454	LPAL2(intron_variant)	SLC22A1(source:GTEx and Interval); LPAL2(source:GTEx)		-0.0961966	-6.26182	3.80519e-10	4.32413e-05	-0.0933393	20.1555	1.94685e-09	0.000134938	-0.0936633	-2.78229	0.00539761	-0.0970191	4.52058	0.0111134	-0.09576	-6.85177	7.29394e-12	-0.0939678	23.2925	8.51934e-11
MAR05013(Adipose Tissue) x rs9457997-A	MAR05013	SPRMTDe	Adipose Tissue	Transport of Spermine in Adipose Tissue	SLC22A1	rs9457997	6	161107018	A	G	chr6 160598596:161125454	intergenic_variant	LPA(source:GTEx)		-0.0593179	-6.00053	1.96674e-09	0.000146722	-0.0594778	20.2032	1.70343e-09	0.000126117	-0.0372688	-1.6415	0.100693	-0.0402557	4.42612	0.0119989	-0.055804	-6.15695	7.41578e-10	-0.0570514	23.948	4.03625e-11
MAR09583(Heart) x rs372793988-G	MAR09583	HMR_9583	Heart	Transport of Metformin in Heart	SLC22A1;SLC22A2	rs372793988	6	161105200	G	A	chr6 160598596:161125454	intergenic_variant	LPA(source:GTEx); PLG(source:GTEx)		-0.055694	-5.99408	2.04645e-09	0.000150373	-0.0602826	20.8996	8.50194e-10	7.68494e-05	-0.0464005	-2.10096	0.0356442	-0.0496875	4.20291	0.0149924	-0.0542965	-6.33976	2.30124e-10	-0.058743	23.6948	5.1995e-11
MAR05013(Adipose Tissue) x rs528250029-G	MAR05013	SPRMTDe	Adipose Tissue	Transport of Spermine in Adipose Tissue	SLC22A1	rs528250029	6	161105153	G	A	chr6 160598596:161125454	intergenic_variant			-0.0600988	-6.05492	1.40484e-09	0.000118342	-0.0601551	20.0103	2.0655e-09	0.000140179	-0.0322894	-1.43235	0.152043	-0.0363013	5.01229	0.00668146	-0.055583	-6.11874	9.43152e-10	-0.0567216	23.4146	6.87541e-11
MAR04428(Adipose Tissue) x rs7772437-T	MAR04428	HISDC	Adipose Tissue	Histidine Decarboxylase in Adipose Tissue	DDC;HDC	rs7772437	6	161115245	T	A	chr6 160598596:161125454	ENSG00000224477(upstream_gene_variant)	LPA(source:GTEx)		0.0460128	5.98036	2.22643e-09	0.000161226	0.0491546	21.2036	6.19734e-10	5.82362e-05	0.0266332	1.4353	0.151201	0.0177845	0.541372	0.581953	0.0431697	6.07405	1.24725e-09	0.0440255	20.3031	1.5243e-09
MAR06246(Brain) x rs6415084-T	MAR06246	PROSTGE2t2	Brain	Transport of Prostaglandin E2 in Brain	SLC22A1;SLC22A2;SLC22A3;SLCO2A1;SLCO3A1	rs6415084	6	160980330	T	C	chr6 160598596:161125454	LPA(intron_variant)	SLC22A3(source:GTEx)		0.0459089	6.0307	1.63253e-09	0.000127694	0.0469413	19.9007	2.28003e-09	0.000149797	0.0228103	1.31832	0.187395	0.0164993	0.588486	0.555171	0.0421629	6.05096	1.43983e-09	0.0420027	18.8444	6.55404e-09
MAR05013(Skeletal Muscle) x rs8191728-G	MAR05013	SPRMTDe	Skeletal Muscle	Transport of Spermine in Skeletal Muscle	SLC22A1	rs8191728	6	160429737	G	A	chr6 160242487:160557643	AIRN(upstream_gene_variant);IGF2R(intron_variant)			-0.0745452	-5.97477	2.30409e-09	0.00016557	-0.0763631	20.457	1.39306e-09	0.000110684	-0.0727094	-2.53967	0.0110958	-0.0676106	3.05557	0.0474098	-0.0742522	-6.49187	8.47767e-11	-0.0752808	23.6699	5.64193e-11
MAR06246(Brain) x rs6455698-T	MAR06246	PROSTGE2t2	Brain	Transport of Prostaglandin E2 in Brain	SLC22A1;SLC22A2;SLC22A3;SLCO2A1;SLCO3A1	rs6455698	6	161108803	T	G	chr6 160598596:161125454	intergenic_variant	ENSG00000224477(source:GTEx); ACAT2(source:GTEx)		0.0529882	5.9676	2.40768e-09	0.000171751	0.0558308	22.9235	1.11289e-10	1.48988e-05	0.0408931	2.06026	0.0393741	0.0339675	2.56353	0.0770545	0.0509713	6.28868	3.20178e-10	0.0522459	24.8995	1.54264e-11
MAR09583(Heart) x rs9456574-T	MAR09583	HMR_9583	Heart	Transport of Metformin in Heart	SLC22A1;SLC22A2	rs9456574	6	161102831	T	C	chr6 160598596:161125454	intergenic_variant	LPA(source:GTEx)		-0.05515	-5.9664	2.42541e-09	0.000171762	-0.0598919	20.8542	8.89404e-10	7.90182e-05	-0.048846	-2.2003	0.0277859	-0.0513799	3.62925	0.0265921	-0.0542186	-6.35378	2.10084e-10	-0.0587177	23.5642	5.92366e-11
MAR05013(Skeletal Muscle) x rs9457831-C	MAR05013	SPRMTDe	Skeletal Muscle	Transport of Spermine in Skeletal Muscle	SLC22A1	rs9457831	6	160513283	C	G	chr6 160242487:160557643	CHP1P2(upstream_gene_variant);IGF2R(intron_variant)	SLC22A1(source:GTEx and Interval); MRPL18(source:Interval); ENSG00000237927(source:Interval); CHP1P2(source:GTEx)	IGF2R(source:Interval)	-0.0964867	-6.35977	2.02058e-10	2.66849e-05	-0.0955665	19.8796	2.54815e-09	0.000162763	-0.102147	-2.18636	0.028789	-0.0837359	1.58165	0.20819	-0.0970266	-6.7241	1.76677e-11	-0.0946648	21.6412	4.43027e-10
MAR04428(Adipose Tissue) x rs1009124-A	MAR04428	HISDC	Adipose Tissue	Histidine Decarboxylase in Adipose Tissue	DDC;HDC	rs1009124	6	161117913	A	G	chr6 160598596:161125454	ENSG00000224477(upstream_gene_variant)	LPA(source:GTEx)		0.0457897	5.94947	2.69018e-09	0.000186459	0.0488532	20.9349	8.10716e-10	7.47453e-05	0.0270566	1.45801	0.144838	0.0181484	0.565886	0.56786	0.0430404	6.05413	1.41181e-09	0.0438281	20.1154	1.83897e-09
MAR05013(Adipose Tissue) x rs561438973-G	MAR05013	SPRMTDe	Adipose Tissue	Transport of Spermine in Adipose Tissue	SLC22A1	rs561438973	6	161104970	G	A	chr6 160598596:161125454	intergenic_variant			-0.0598223	-5.96018	2.51956e-09	0.000177146	-0.0600247	19.7359	2.71854e-09	0.000172519	-0.0316097	-1.4016	0.161035	-0.0358091	4.98449	0.00686954	-0.0551581	-6.01515	1.79718e-09	-0.056312	23.1064	9.3599e-11
MAR05013(Skeletal Muscle) x rs9457861-T	MAR05013	SPRMTDe	Skeletal Muscle	Transport of Spermine in Skeletal Muscle	SLC22A1	rs9457861	6	160626650	T	C	chr6 160598596:161125454	SLC22A2(intron_variant)	SLC22A1(source:Interval)		-0.0896527	-6.22422	4.83954e-10	5.31416e-05	-0.0899551	19.9063	2.83656e-09	0.000177672	-0.0879242	-2.51882	0.011775	-0.0945341	3.6041	0.0280336	-0.0894012	-6.71441	1.88832e-11	-0.0903881	23.5494	7.62745e-11
MAR09583(Heart) x rs9457998-G	MAR09583	HMR_9583	Heart	Transport of Metformin in Heart	SLC22A1;SLC22A2	rs9457998	6	161109053	G	A	chr6 160598596:161125454	intergenic_variant	LPA(source:GTEx)		-0.0540201	-5.93611	2.91873e-09	0.000200875	-0.0591256	20.9135	8.37532e-10	7.64959e-05	-0.0495123	-2.23268	0.0255703	-0.0527071	3.57154	0.0281693	-0.0533704	-6.33931	2.308e-10	-0.0583236	23.9985	3.83517e-11
MAR05013(Skeletal Muscle) x rs2297362-C	MAR05013	SPRMTDe	Skeletal Muscle	Transport of Spermine in Skeletal Muscle	SLC22A1	rs2297362	6	160499565	C	T	chr6 160242487:160557643	IGF2R(intron_variant)	SLC22A1(source:GTEx and Interval); CHP1P2(source:GTEx); ENSG00000237927(source:Interval); MRPL18(source:Interval)	IGF2R(source:Interval)	-0.0958599	-6.34583	2.21224e-10	2.80777e-05	-0.094766	19.716	2.99202e-09	0.000182753	-0.101288	-2.87761	0.00400694	-0.0959623	4.34372	0.0132217	-0.0967042	-6.96636	3.25244e-12	-0.0949918	23.7128	5.57844e-11
MAR09583(Heart) x rs9457992-G	MAR09583	HMR_9583	Heart	Transport of Metformin in Heart	SLC22A1;SLC22A2	rs9457992	6	161100785	G	A	chr6 160598596:161125454	ENSG00000243831(upstream_gene_variant)	LPA(source:GTEx); PLG(source:GTEx)		-0.0546915	-5.92884	3.05086e-09	0.000207052	-0.0592532	20.5165	1.24594e-09	0.000101375	-0.0469421	-2.12038	0.0339742	-0.0497821	4.16062	0.0156392	-0.0535451	-6.2883	3.20961e-10	-0.057889	22.9763	1.06523e-10
MAR09583(Heart) x rs9457993-C	MAR09583	HMR_9583	Heart	Transport of Metformin in Heart	SLC22A1;SLC22A2	rs9457993	6	161100887	C	T	chr6 160598596:161125454	ENSG00000243831(upstream_gene_variant)	LPA(source:GTEx); PLG(source:GTEx)		-0.0546815	-5.92691	3.08693e-09	0.000208056	-0.059259	20.5124	1.25107e-09	0.000101375	-0.0534997	-2.36552	0.018005	-0.0550872	4.30132	0.0135887	-0.0545129	-6.38134	1.7554e-10	-0.0586845	23.4526	6.61945e-11
MAR09583(Heart) x rs9457997-A	MAR09583	HMR_9583	Heart	Transport of Metformin in Heart	SLC22A1;SLC22A2	rs9457997	6	161107018	A	G	chr6 160598596:161125454	intergenic_variant	LPA(source:GTEx)		-0.0542477	-5.92275	3.16606e-09	0.000211927	-0.0591046	20.693	1.04431e-09	9.11236e-05	-0.0494608	-2.22998	0.0257488	-0.0513877	3.58629	0.0277584	-0.0535504	-6.3255	2.52412e-10	-0.0580911	23.6683	5.3359e-11
MAR09583(Heart) x rs9457994-C	MAR09583	HMR_9583	Heart	Transport of Metformin in Heart	SLC22A1;SLC22A2	rs9457994	6	161100998	C	T	chr6 160598596:161125454	ENSG00000243831(upstream_gene_variant)	LPA(source:GTEx); PLG(source:GTEx)		-0.0546315	-5.9209	3.20189e-09	0.000212868	-0.0591935	20.4607	1.31732e-09	0.000105525	-0.0475202	-2.11836	0.0341447	-0.0504907	4.45354	0.0116727	-0.0536025	-6.2816	3.35103e-10	-0.0579148	22.9505	1.09307e-10
MAR05013(Adipose Tissue) x rs2115868-A	MAR05013	SPRMTDe	Adipose Tissue	Transport of Spermine in Adipose Tissue	SLC22A1	rs2115868	6	161099959	A	T	chr6 160598596:161125454	ENSG00000243831(upstream_gene_variant)	LPA(source:GTEx); PLG(source:GTEx)		-0.0593631	-6.00368	1.92897e-09	0.000145012	-0.0594096	19.5295	3.33845e-09	0.000200906	-0.036941	-1.634	0.102259	-0.0412904	4.80887	0.00818707	-0.0557628	-6.15536	7.49087e-10	-0.0570811	23.2531	8.07884e-11
MAR05013(Adipose Tissue) x rs9457991-C	MAR05013	SPRMTDe	Adipose Tissue	Transport of Spermine in Adipose Tissue	SLC22A1	rs9457991	6	161099290	C	T	chr6 160598596:161125454	ENSG00000243831(upstream_gene_variant)	LPA(source:GTEx); PLG(source:GTEx)		-0.0592781	-5.99472	2.03839e-09	0.000150373	-0.0593599	19.4822	3.49993e-09	0.000208562	-0.0370748	-1.6385	0.101318	-0.0416049	4.88	0.00762581	-0.0557177	-6.14922	7.78674e-10	-0.0570611	23.2296	8.27054e-11
MAR05013(Adipose Tissue) x rs5014650-A	MAR05013	SPRMTDe	Adipose Tissue	Transport of Spermine in Adipose Tissue	SLC22A1	rs5014650	6	161099503	A	G	chr6 160598596:161125454	ENSG00000243831(upstream_gene_variant)	LPA(source:GTEx); PLG(source:GTEx)		-0.0591379	-5.98031	2.22714e-09	0.000161226	-0.059218	19.4294	3.68954e-09	0.000218529	-0.0388882	-1.72099	0.0852519	-0.0433215	4.94529	0.00714453	-0.0558831	-6.16862	6.88865e-10	-0.0572511	23.3772	7.13739e-11
MAR09583(Heart) x rs7758766-T	MAR09583	HMR_9583	Heart	Transport of Metformin in Heart	SLC22A1;SLC22A2	rs7758766	6	161106508	T	G	chr6 160598596:161125454	intergenic_variant	LPA(source:GTEx); PLG(source:GTEx)		-0.0538416	-5.89504	3.746e-09	0.000245698	-0.0585205	20.3599	1.45609e-09	0.000113364	-0.0479447	-2.16836	0.0301311	-0.0506238	4.24517	0.0143736	-0.0529821	-6.27634	3.46628e-10	-0.0574581	23.353	7.30886e-11
MAR05013(Skeletal Muscle) x rs74298710-C	MAR05013	SPRMTDe	Skeletal Muscle	Transport of Spermine in Skeletal Muscle	SLC22A1	rs74298710	6	160626179	C	T	chr6 160598596:161125454	SLC22A2(intron_variant)	SLC22A1(source:Interval)		-0.0888334	-6.18387	6.25473e-10	6.31358e-05	-0.0889813	19.5354	4.05942e-09	0.000237557	-0.0993952	-3.0095	0.00261676	-0.104561	5.05182	0.00679476	-0.0905136	-6.87106	6.37288e-12	-0.0915795	24.527	2.92342e-11
MAR09583(Heart) x rs561438973-G	MAR09583	HMR_9583	Heart	Transport of Metformin in Heart	SLC22A1;SLC22A2	rs561438973	6	161104970	G	A	chr6 160598596:161125454	intergenic_variant			-0.0546733	-5.87741	4.16737e-09	0.000264461	-0.0593922	20.2408	1.64168e-09	0.000123737	-0.0452216	-2.04667	0.0406901	-0.0486455	4.15744	0.015689	-0.0532502	-6.21107	5.26253e-10	-0.0578215	22.9655	1.07726e-10
MAR06246(Brain) x rs9364561-C	MAR06246	PROSTGE2t2	Brain	Transport of Prostaglandin E2 in Brain	SLC22A1;SLC22A2;SLC22A3;SLCO2A1;SLCO3A1	rs9364561	6	160988675	C	T	chr6 160598596:161125454	LPA(intron_variant)	SLC22A3(source:GTEx)		0.045216	5.85978	4.63468e-09	0.000288496	0.0458425	19.2407	4.4111e-09	0.000253582	0.0233711	1.34732	0.177879	0.0158884	0.468823	0.625741	0.0416074	5.90156	3.60082e-09	0.0409081	18.0916	1.39123e-08
MAR09583(Heart) x rs117191825-T	MAR09583	HMR_9583	Heart	Transport of Metformin in Heart	SLC22A1;SLC22A2	rs117191825	6	161119431	T	C	chr6 160598596:161125454	PLG(upstream_gene_variant);ENSG00000224477(non_coding_transcript_exon_variant)	LPA(source:GTEx)		-0.0536371	-5.85489	4.77323e-09	0.000295241	-0.0586666	20.3171	1.51988e-09	0.000116957	-0.0518365	-2.33342	0.019626	-0.0551338	3.82518	0.021865	-0.0533754	-6.3023	2.93259e-10	-0.0582748	23.6321	5.53152e-11
MAR09583(Heart) x rs9456575-C	MAR09583	HMR_9583	Heart	Transport of Metformin in Heart	SLC22A1;SLC22A2	rs9456575	6	161119578	C	T	chr6 160598596:161125454	PLG(upstream_gene_variant);ENSG00000224477(intron_variant)	LPA(source:GTEx)		-0.0536341	-5.84975	4.923e-09	0.000302589	-0.0586426	20.2633	1.60385e-09	0.000122454	-0.0512679	-2.30854	0.0209689	-0.0544579	3.72935	0.0240612	-0.0532896	-6.28803	3.21524e-10	-0.0581494	23.4719	6.49131e-11
MAR09583(Heart) x rs1998043-G	MAR09583	HMR_9583	Heart	Transport of Metformin in Heart	SLC22A1;SLC22A2	rs1998043	6	161097871	G	A	chr6 160598596:161125454	ENSG00000243831(upstream_gene_variant)			-0.0532832	-5.84324	5.11946e-09	0.000312698	-0.0577266	19.8332	2.46388e-09	0.000159464	-0.0461927	-2.09891	0.0358245	-0.049139	3.23026	0.0396099	-0.0522443	-6.20164	5.58782e-10	-0.05656	22.4133	1.86824e-10
MAR09583(Heart) x rs1998045-T	MAR09583	HMR_9583	Heart	Transport of Metformin in Heart	SLC22A1;SLC22A2	rs1998045	6	161097821	T	C	chr6 160598596:161125454	ENSG00000243831(upstream_gene_variant)	LPA(source:GTEx)		-0.0534401	-5.81529	6.05306e-09	0.000360705	-0.0582234	19.8813	2.34953e-09	0.000153077	-0.049468	-2.22401	0.0261475	-0.0517491	3.1567	0.0426365	-0.0528609	-6.22387	4.85044e-10	-0.0573923	22.7041	1.39829e-10
MAR09583(Heart) x rs9457991-C	MAR09583	HMR_9583	Heart	Transport of Metformin in Heart	SLC22A1;SLC22A2	rs9457991	6	161099290	C	T	chr6 160598596:161125454	ENSG00000243831(upstream_gene_variant)	LPA(source:GTEx); PLG(source:GTEx)		-0.0532779	-5.80611	6.39392e-09	0.00037712	-0.0578741	19.6862	2.85429e-09	0.000177672	-0.0502924	-2.2756	0.0228702	-0.0535514	4.17349	0.0154406	-0.0528389	-6.23488	4.52124e-10	-0.0573403	22.8305	1.23202e-10
MAR06246(Brain) x rs6935921-T	MAR06246	PROSTGE2t2	Brain	Transport of Prostaglandin E2 in Brain	SLC22A1;SLC22A2;SLC22A3;SLCO2A1;SLCO3A1	rs6935921	6	161108536	T	C	chr6 160598596:161125454	intergenic_variant	ENSG00000224477(source:GTEx); SLC22A3(source:GTEx); ACAT2(source:GTEx); LPAL2(source:GTEx)		0.0515763	5.80581	6.40571e-09	0.00037712	0.0543049	22.0589	2.64142e-10	3.00165e-05	0.0426475	2.14592	0.0318797	0.036058	3.02441	0.0486061	0.0500894	6.17609	6.57079e-10	0.0513164	24.5978	2.08567e-11
MAR05013(Skeletal Muscle) x rs180702857-A	MAR05013	SPRMTDe	Skeletal Muscle	Transport of Spermine in Skeletal Muscle	SLC22A1	rs180702857	6	161513367	A	T	chr6 161383079:161551176	MAP3K4(intron_variant)			-0.103945	-6.15333	7.58726e-10	7.19894e-05	-0.104427	19.1344	6.4705e-09	0.000361344	-0.0387452	-1.02063	0.30743	-0.0409239	0.812428	0.444786	-0.0931685	-6.0368	1.57203e-09	-0.0945187	18.3552	1.3167e-08
MAR09583(Heart) x rs2115868-A	MAR09583	HMR_9583	Heart	Transport of Metformin in Heart	SLC22A1;SLC22A2	rs2115868	6	161099959	A	T	chr6 160598596:161125454	ENSG00000243831(upstream_gene_variant)	LPA(source:GTEx); PLG(source:GTEx)		-0.0532644	-5.80359	6.49113e-09	0.000379861	-0.0578328	19.6551	2.94445e-09	0.00018149	-0.0498812	-2.25781	0.0239576	-0.0529217	4.13557	0.0160366	-0.0527665	-6.2257	4.79415e-10	-0.0572091	22.7309	1.3608e-10
MAR05013(Adipose Tissue) x rs9456574-T	MAR05013	SPRMTDe	Adipose Tissue	Transport of Spermine in Adipose Tissue	SLC22A1	rs9456574	6	161102831	T	C	chr6 160598596:161125454	intergenic_variant	LPA(source:GTEx)		-0.0590081	-5.9042	3.54357e-09	0.000233991	-0.059014	18.8277	6.73282e-09	0.000373857	-0.0345128	-1.52222	0.127954	-0.0383689	4.16977	0.0154993	-0.0550228	-6.0166	1.78123e-09	-0.0561184	21.9899	2.85455e-10
MAR09583(Heart) x rs5014650-A	MAR09583	HMR_9583	Heart	Transport of Metformin in Heart	SLC22A1;SLC22A2	rs5014650	6	161099503	A	G	chr6 160598596:161125454	ENSG00000243831(upstream_gene_variant)	LPA(source:GTEx); PLG(source:GTEx)		-0.0531377	-5.78951	7.05908e-09	0.000405807	-0.0576996	19.5605	3.23621e-09	0.000196441	-0.050602	-2.29021	0.0220091	-0.0537651	4.18877	0.0152068	-0.0527646	-6.22513	4.81144e-10	-0.0572243	22.7422	1.34558e-10
MAR06246(Brain) x rs7454595-C	MAR06246	PROSTGE2t2	Brain	Transport of Prostaglandin E2 in Brain	SLC22A1;SLC22A2;SLC22A3;SLCO2A1;SLCO3A1	rs7454595	6	160995956	C	T	chr6 160598596:161125454	LPA(intron_variant)	SLC22A3(source:GTEx)		0.0443988	5.78632	7.19447e-09	0.000411172	0.0451531	19.0765	5.19804e-09	0.000295346	0.0228629	1.31803	0.187494	0.0156152	0.448968	0.638289	0.0408745	5.82491	5.71435e-09	0.040333	17.9143	1.66106e-08
MAR06246(Heart) x rs2315065-A	MAR06246	PROSTGE2t2	Heart	Transport of Prostaglandin E2 in Heart	SLC22A1;SLC22A2;SLC22A3;SLCO2A1;SLCO3A1	rs2315065	6	161108144	A	C	chr6 160598596:161125454	intergenic_variant	SLC22A3(source:GTEx); SLC22A2(source:GTEx)		0.0701446	5.8315	5.49298e-09	0.00033137	0.0720604	18.7092	7.74591e-09	0.000420553	0.0227078	0.791368	0.42873	0.0394382	1.86065	0.155867	0.0630546	5.68403	1.31557e-08	0.0667815	18.6028	8.57086e-09
MAR06246(Brain) x rs202158545-G	MAR06246	PROSTGE2t2	Brain	Transport of Prostaglandin E2 in Brain	SLC22A1;SLC22A2;SLC22A3;SLCO2A1;SLCO3A1	rs202158545	6	161101201	G	C	chr6 160598596:161125454	ENSG00000243831(upstream_gene_variant)	ENSG00000224477(source:GTEx)		0.0516478	5.76827	8.00884e-09	0.000442199	0.0548107	21.2996	5.64245e-10	5.40615e-05	0.170117	1.95261	0.0508663	0.135212	2.78635	0.0951128	0.052886	5.93767	2.89101e-09	0.0569798	24.751	1.79016e-11
MAR05013(Adipose Tissue) x rs79570361-G	MAR05013	SPRMTDe	Adipose Tissue	Transport of Spermine in Adipose Tissue	SLC22A1	rs79570361	6	161170855	G	A	chr6 161127125:161313619	PLG(intron_variant);ENSG00000287558(intron_variant)			-0.0775442	-6.15853	7.34236e-10	7.05761e-05	-0.0762627	18.6703	8.17983e-09	0.000436831	-0.0557809	-1.93553	0.052925	-0.0529927	2.63173	0.0723219	-0.0740558	-6.41833	1.37781e-10	-0.0732113	20.2675	1.65527e-09
MAR05013(Skeletal Muscle) x rs149100158-G	MAR05013	SPRMTDe	Skeletal Muscle	Transport of Spermine in Skeletal Muscle	SLC22A1	rs149100158	6	161467704	G	A	chr6 161383079:161551176	MAP3K4(intron_variant)	AGPAT4(source:GTEx)		-0.105274	-6.18297	6.29058e-10	6.31358e-05	-0.105831	18.8551	8.71728e-09	0.000463003	-0.0330431	-0.873858	0.382196	-0.03362	0.689281	0.502708	-0.0930978	-5.99658	2.01517e-09	-0.0942204	17.8474	2.19172e-08
MAR05013(Adipose Tissue) x rs9457992-G	MAR05013	SPRMTDe	Adipose Tissue	Transport of Spermine in Adipose Tissue	SLC22A1	rs9457992	6	161100785	G	A	chr6 160598596:161125454	ENSG00000243831(upstream_gene_variant)	LPA(source:GTEx); PLG(source:GTEx)		-0.0587173	-5.88809	3.9068e-09	0.000254537	-0.0587059	18.5564	8.82623e-09	0.000464457	-0.0311055	-1.37548	0.168984	-0.0349841	4.92555	0.00728599	-0.0542222	-5.94251	2.80687e-09	-0.0551405	21.576	4.31484e-10
MAR05013(Adipose Tissue) x rs9457993-C	MAR05013	SPRMTDe	Adipose Tissue	Transport of Spermine in Adipose Tissue	SLC22A1	rs9457993	6	161100887	C	T	chr6 160598596:161125454	ENSG00000243831(upstream_gene_variant)	LPA(source:GTEx); PLG(source:GTEx)		-0.0587112	-5.88668	3.94029e-09	0.000255019	-0.0587083	18.5549	8.8397e-09	0.000464457	-0.0361656	-1.57421	0.115438	-0.0387133	3.95539	0.0191971	-0.0551359	-6.02667	1.67368e-09	-0.055633	21.3036	5.66406e-10
MAR05013(Adipose Tissue) x rs9457994-C	MAR05013	SPRMTDe	Adipose Tissue	Transport of Spermine in Adipose Tissue	SLC22A1	rs9457994	6	161100998	C	T	chr6 160598596:161125454	ENSG00000243831(upstream_gene_variant)	LPA(source:GTEx); PLG(source:GTEx)		-0.0586604	-5.88131	4.07022e-09	0.000261695	-0.0586644	18.535	9.01682e-09	0.000470049	-0.0397213	-1.74102	0.0816795	-0.0439097	5.338	0.0048267	-0.0556215	-6.08625	1.15583e-09	-0.0563456	22.245	2.21171e-10
MAR05013(Adipose Tissue) x rs58247541-C	MAR05013	SPRMTDe	Adipose Tissue	Transport of Spermine in Adipose Tissue	SLC22A1	rs58247541	6	161100495	C	A	chr6 160598596:161125454	ENSG00000243831(upstream_gene_variant)	LPA(source:GTEx)		-0.0583239	-5.81555	6.04355e-09	0.000360705	-0.0584203	18.4286	1.00326e-08	0.000513333	-0.0359651	-1.58562	0.112827	-0.0394681	4.23185	0.0145688	-0.0546676	-5.96003	2.52188e-09	-0.0557804	21.7238	3.72474e-10
MAR06246(Brain) x rs10806735-C	MAR06246	PROSTGE2t2	Brain	Transport of Prostaglandin E2 in Brain	SLC22A1;SLC22A2;SLC22A3;SLCO2A1;SLCO3A1	rs10806735	6	161105260	C	G	chr6 160598596:161125454	intergenic_variant			0.0510881	5.71166	1.11878e-08	0.000560698	0.0545246	21.4482	4.86337e-10	4.75289e-05	0.051448	2.59521	0.00945345	0.0460955	3.79288	0.0225448	0.051149	6.27359	3.5282e-10	0.0531826	25.1537	1.19651e-11
MAR09583(Heart) x rs9458009-A	MAR09583	HMR_9583	Heart	Transport of Metformin in Heart	SLC22A1;SLC22A2	rs9458009	6	161120563	A	G	chr6 160598596:161125454	PLG(upstream_gene_variant);ENSG00000224477(intron_variant)	LPA(source:GTEx)		-0.052362	-5.70213	1.18319e-08	0.000584716	-0.0573387	19.3073	4.16766e-09	0.000241472	-0.0521926	-2.35007	0.0187697	-0.0554096	3.84875	0.0213564	-0.0523373	-6.16742	6.94122e-10	-0.0571768	22.6449	1.48298e-10
MAR05013(Adipose Tissue) x rs4252051-C	MAR05013	SPRMTDe	Adipose Tissue	Transport of Spermine in Adipose Tissue	SLC22A1	rs4252051	6	161122216	C	T	chr6 160598596:161125454	PLG(upstream_gene_variant);ENSG00000224477(downstream_gene_variant)			-0.0583603	-5.70137	1.18849e-08	0.000584716	-0.0585446	18.6719	7.87548e-09	0.000422936	-0.035332	-1.55897	0.119004	-0.0411529	4.82854	0.00802784	-0.0544587	-5.83768	5.29335e-09	-0.055812	22.4955	1.72469e-10
MAR09583(Heart) x rs4252052-T	MAR09583	HMR_9583	Heart	Transport of Metformin in Heart	SLC22A1;SLC22A2	rs4252052	6	161122221	T	C	chr6 160598596:161125454	PLG(upstream_gene_variant);ENSG00000224477(downstream_gene_variant)			-0.0540141	-5.70106	1.19063e-08	0.000584716	-0.0592522	19.3637	3.94612e-09	0.000232318	-0.0516566	-2.32574	0.0200325	-0.054865	3.74087	0.0237859	-0.0536511	-6.15643	7.44028e-10	-0.0586266	22.6585	1.46525e-10
MAR09583(Heart) x rs7769879-C	MAR09583	HMR_9583	Heart	Transport of Metformin in Heart	SLC22A1;SLC22A2	rs7769879	6	160865645	C	G	chr6 160598596:161125454	SLC22A3(intron_variant)	SLC22A3(source:GTEx); LPA(source:GTEx); SLC22A1(source:Interval); LPAL2(source:GTEx)		-0.041795	-5.67719	1.36922e-08	0.00066573	-0.0443891	20.224	1.65074e-09	0.000123737	-0.0341916	-2.02885	0.0424736	-0.0297651	1.56343	0.20943	-0.0405766	-6.01463	1.80293e-09	-0.0422387	21.234	6.01189e-10
MAR09583(Heart) x rs2292334-A	MAR09583	HMR_9583	Heart	Transport of Metformin in Heart	SLC22A1;SLC22A2	rs2292334	6	160858188	A	G	chr6 160598596:161125454	SLC22A3(synonymous_variant)	SLC22A3(source:GTEx); LPA(source:GTEx); SLC22A1(source:Interval); LPAL2(source:GTEx)		-0.0417551	-5.6763	1.37642e-08	0.000665919	-0.0442787	19.8993	2.28386e-09	0.000149797	-0.0317481	-1.88716	0.0591385	-0.0278231	1.37301	0.253357	-0.0401489	-5.9569	2.57063e-09	-0.0418231	20.7371	9.8805e-10
MAR09583(Heart) x rs2048327-C	MAR09583	HMR_9583	Heart	Transport of Metformin in Heart	SLC22A1;SLC22A2	rs2048327	6	160863532	C	T	chr6 160598596:161125454	SLC22A3(intron_variant)	SLC22A3(source:GTEx); LPA(source:GTEx); SLC22A1(source:Interval); LPAL2(source:GTEx)		-0.0416576	-5.66598	1.46191e-08	0.000696926	-0.0442263	20.1046	1.86007e-09	0.000132217	-0.0329703	-1.95788	0.0502441	-0.0286324	1.45158	0.234213	-0.0402667	-5.97604	2.28628e-09	-0.0419192	21.0388	7.30705e-10
MAR09583(Heart) x rs3918285-T	MAR09583	HMR_9583	Heart	Transport of Metformin in Heart	SLC22A1;SLC22A2	rs3918285	6	160868654	T	C	chr6 160598596:161125454	SLC22A3(intron_variant)	SLC22A3(source:GTEx); LPA(source:GTEx); SLC22A1(source:Interval); LPAL2(source:GTEx)		-0.0417142	-5.66257	1.49124e-08	0.000701209	-0.0442686	20.0454	1.97361e-09	0.000135829	-0.0344189	-2.04198	0.0411537	-0.0302179	1.61137	0.199628	-0.0405442	-6.00642	1.89666e-09	-0.0422194	21.1463	6.56248e-10
MAR06246(Brain) x rs9457995-G	MAR06246	PROSTGE2t2	Brain	Transport of Prostaglandin E2 in Brain	SLC22A1;SLC22A2;SLC22A3;SLCO2A1;SLCO3A1	rs9457995	6	161102643	G	A	chr6 160598596:161125454	intergenic_variant	ENSG00000224477(source:GTEx)		0.0511346	5.66243	1.49242e-08	0.000701209	0.0543058	20.5881	1.14915e-09	9.82256e-05	0.0508865	2.56611	0.0102847	0.0453147	3.83045	0.0217138	0.0510919	6.21674	5.07574e-10	0.0529114	24.2883	2.84235e-11
MAR06246(Brain) x rs7770628-C	MAR06246	PROSTGE2t2	Brain	Transport of Prostaglandin E2 in Brain	SLC22A1;SLC22A2;SLC22A3;SLCO2A1;SLCO3A1	rs7770628	6	161018174	C	T	chr6 160598596:161125454	LPA(intron_variant)	SLC22A3(source:GTEx)		0.0438924	5.76265	8.28027e-09	0.000451911	0.0440055	17.982	1.55273e-08	0.000770285	0.0225035	1.3029	0.192607	0.0160374	0.596201	0.550905	0.0404101	5.79843	6.6937e-09	0.0394709	17.4749	2.57744e-08
MAR09583(Heart) x rs3918286-G	MAR09583	HMR_9583	Heart	Transport of Metformin in Heart	SLC22A1;SLC22A2	rs3918286	6	160868668	G	A	chr6 160598596:161125454	SLC22A3(intron_variant)	SLC22A3(source:GTEx); LPA(source:GTEx); SLC22A1(source:Interval); LPAL2(source:GTEx)		-0.0416601	-5.65506	1.55789e-08	0.000728471	-0.0442194	20.0152	2.03411e-09	0.000139014	-0.0343685	-2.0389	0.0414598	-0.0301431	1.60344	0.201218	-0.0404907	-5.99831	1.99379e-09	-0.0421648	21.1024	6.85715e-10
MAR05013(Skeletal Muscle) x rs74625856-T	MAR05013	SPRMTDe	Skeletal Muscle	Transport of Spermine in Skeletal Muscle	SLC22A1	rs74625856	6	161313619	T	A	chr6 161127125:161313619	ENSG00000224371(intron_variant);ENSG00000292246(downstream_gene_variant)	LPAL2(source:GTEx); SLC22A1(source:GTEx)		-0.0955137	-6.03545	1.58516e-09	0.00012693	-0.0969827	18.6568	1.58794e-08	0.000783309	-0.101566	-2.67559	0.00745989	-0.1054	5.8329	0.00344877	-0.0964099	-6.60029	4.10358e-11	-0.0986014	23.104	1.96501e-10
MAR09583(Heart) x rs6415084-T	MAR09583	HMR_9583	Heart	Transport of Metformin in Heart	SLC22A1;SLC22A2	rs6415084	6	160980330	T	C	chr6 160598596:161125454	LPA(intron_variant)	SLC22A3(source:GTEx)		0.0414495	5.64978	1.60653e-08	0.000740911	0.0458337	20.5525	1.18829e-09	9.92563e-05	0.0314908	1.8957	0.0579996	0.0322824	1.95585	0.141455	0.0398241	5.93405	2.95551e-09	0.0435827	22.1573	2.38747e-10
MAR09583(Heart) x rs9355288-A	MAR09583	HMR_9583	Heart	Transport of Metformin in Heart	SLC22A1;SLC22A2	rs9355288	6	160867159	A	G	chr6 160598596:161125454	SLC22A3(intron_variant)	SLC22A3(source:GTEx); LPA(source:GTEx); SLC22A1(source:Interval); LPAL2(source:GTEx)		-0.0415945	-5.64923	1.61165e-08	0.000740911	-0.044172	20.0724	1.92092e-09	0.000134092	-0.0343171	-2.03631	0.0417196	-0.0300204	1.59104	0.203727	-0.0404281	-5.99198	2.07304e-09	-0.042099	21.1213	6.72906e-10
MAR05013(Adipose Tissue) x rs4252052-T	MAR05013	SPRMTDe	Adipose Tissue	Transport of Spermine in Adipose Tissue	SLC22A1	rs4252052	6	161122221	T	C	chr6 160598596:161125454	PLG(upstream_gene_variant);ENSG00000224477(downstream_gene_variant)			-0.0578854	-5.64595	1.64269e-08	0.000746686	-0.0580074	17.9653	1.59502e-08	0.000783309	-0.0355761	-1.5697	0.116485	-0.04123	4.83043	0.00801275	-0.0540956	-5.79106	6.99422e-09	-0.0553665	21.6846	3.87634e-10
MAR09583(Heart) x rs4252051-C	MAR09583	HMR_9583	Heart	Transport of Metformin in Heart	SLC22A1;SLC22A2	rs4252051	6	161122216	C	T	chr6 160598596:161125454	PLG(upstream_gene_variant);ENSG00000224477(downstream_gene_variant)			-0.0533992	-5.63863	1.71409e-08	0.00077196	-0.0586237	18.9633	5.88575e-09	0.000332489	-0.0513411	-2.31128	0.0208174	-0.0545521	3.71235	0.0244732	-0.0530826	-6.09335	1.10573e-09	-0.0580438	22.2195	2.27158e-10
MAR04436(Liver) x rs58247541-C	MAR04436	r2308	Liver	Histamine/Glutathione-HCO3 Antiport in Liver	SLCO1A2;SLCO1B3	rs58247541	6	161100495	C	A	chr6 160598596:161125454	ENSG00000243831(upstream_gene_variant)	LPA(source:GTEx)		0.0578887	5.6312	1.78964e-08	0.000802285	0.0636799	19.6533	2.95277e-09	0.00018149	0.0648332	2.79523	0.00518622	0.0584548	3.36762	0.0345367	0.0590289	6.28083	3.36777e-10	0.0628098	22.9802	1.06209e-10
MAR09583(Heart) x rs1810126-T	MAR09583	HMR_9583	Heart	Transport of Metformin in Heart	SLC22A1;SLC22A2	rs1810126	6	160872151	T	C	chr6 160598596:161125454	LPAL2(downstream_gene_variant);SLC22A3(3_prime_UTR_variant)	SLC22A3(source:GTEx); LPA(source:GTEx); SLC22A1(source:Interval); LPAL2(source:GTEx)		-0.0413655	-5.62152	1.89283e-08	0.000833944	-0.0438909	20.1334	1.80731e-09	0.000129871	-0.0334595	-1.98652	0.0469761	-0.0291801	1.5091	0.221123	-0.0400984	-5.94666	2.73674e-09	-0.0417242	20.9654	7.86376e-10
MAR09583(Heart) x rs3088442-A	MAR09583	HMR_9583	Heart	Transport of Metformin in Heart	SLC22A1;SLC22A2	rs3088442	6	160872652	A	G	chr6 160598596:161125454	LPAL2(downstream_gene_variant);SLC22A3(3_prime_UTR_variant)	SLC22A3(source:GTEx); LPA(source:GTEx); SLC22A1(source:Interval); LPAL2(source:GTEx)		-0.0413853	-5.62009	1.90857e-08	0.000835245	-0.0439329	19.9246	2.22693e-09	0.000149083	-0.0324768	-1.92957	0.0536601	-0.0281933	1.40819	0.2446	-0.0399541	-5.92229	3.17488e-09	-0.0415906	20.7821	9.44523e-10
MAR06246(Heart) x rs4252185-C	MAR06246	PROSTGE2t2	Heart	Transport of Prostaglandin E2 in Heart	SLC22A1;SLC22A2;SLC22A3;SLCO2A1;SLCO3A1	rs4252185	6	161123451	C	T	chr6 160598596:161125454	PLG(intron_variant);ENSG00000224477(downstream_gene_variant)	SLC22A3(source:GTEx); SLC22A2(source:GTEx)		0.0708256	5.75898	8.4622e-09	0.000451911	0.072487	17.7744	1.97353e-08	0.000931738	0.0243694	0.85147	0.394508	0.0403352	2.3309	0.097504	0.0635846	5.62733	1.83023e-08	0.0671658	18.0129	1.5476e-08
MAR09583(Heart) x rs3106162-C	MAR09583	HMR_9583	Heart	Transport of Metformin in Heart	SLC22A1;SLC22A2	rs3106162	6	160883294	C	T	chr6 160598596:161125454	LPAL2(downstream_gene_variant);LPAL2(intron_variant)	SLC22A3(source:GTEx); LPA(source:GTEx); SLC22A1(source:Interval); LPAL2(source:GTEx)		-0.0413607	-5.60241	2.11391e-08	0.000894326	-0.0439638	19.9232	2.22989e-09	0.000149083	-0.0348274	-2.06518	0.0389059	-0.0301252	1.60939	0.200023	-0.04031	-5.96037	2.51666e-09	-0.0419457	21.1343	6.64174e-10
MAR06246(Brain) x rs4708876-C	MAR06246	PROSTGE2t2	Brain	Transport of Prostaglandin E2 in Brain	SLC22A1;SLC22A2;SLC22A3;SLCO2A1;SLCO3A1	rs4708876	6	161068320	C	G	chr6 160598596:161125454	LPA(intron_variant)	SLC22A3(source:GTEx)		0.0436255	5.71687	1.08501e-08	0.000546579	0.0437436	17.672	2.11692e-08	0.000985156	0.0222599	1.28887	0.197445	0.0156793	0.641891	0.526301	0.0401357	5.75008	8.92013e-09	0.0391717	17.1958	3.40734e-08
MAR05013(Skeletal Muscle) x rs74985118-G	MAR05013	SPRMTDe	Skeletal Muscle	Transport of Spermine in Skeletal Muscle	SLC22A1	rs74985118	6	161304072	G	C	chr6 161127125:161313619	ENSG00000292246(upstream_gene_variant);ENSG00000224371(intron_variant)	LPAL2(source:GTEx); SLC22A1(source:GTEx)		-0.0941003	-5.86463	4.50136e-09	0.000281994	-0.0972201	18.0774	2.18037e-08	0.00100199	-0.100189	-2.63756	0.00835058	-0.10368	5.71599	0.00384445	-0.0950221	-6.42875	1.2866e-10	-0.0985278	21.9955	4.63672e-10
MAR04436(Liver) x rs9457861-T	MAR04436	r2308	Liver	Histamine/Glutathione-HCO3 Antiport in Liver	SLCO1A2;SLCO1B3	rs9457861	6	160626650	T	C	chr6 160598596:161125454	SLC22A2(intron_variant)	SLC22A1(source:Interval)		0.101245	5.83732	5.30475e-09	0.000322003	0.103303	17.7798	2.27644e-08	0.00103476	0.103329	2.56769	0.0102379	0.116582	4.04737	0.0181394	0.101572	6.37692	1.8069e-10	0.104552	21.4697	5.85938e-10
MAR04436(Liver) x rs9456574-T	MAR04436	r2308	Liver	Histamine/Glutathione-HCO3 Antiport in Liver	SLCO1A2;SLCO1B3	rs9456574	6	161102831	T	C	chr6 160598596:161125454	intergenic_variant	LPA(source:GTEx)		0.0571538	5.58393	2.35145e-08	0.000990532	0.0626171	19.1805	4.73366e-09	0.000270534	0.0633352	2.73108	0.00631268	0.0574414	3.31065	0.0365575	0.0581616	6.21125	5.25655e-10	0.0617623	22.4126	1.87174e-10
MAR05013(Adipose Tissue) x rs180702857-A	MAR05013	SPRMTDe	Adipose Tissue	Transport of Spermine in Adipose Tissue	SLC22A1	rs180702857	6	161513367	A	T	chr6 161383079:161551176	MAP3K4(intron_variant)			-0.107727	-6.11615	9.58631e-10	8.83826e-05	-0.102729	17.7682	2.44257e-08	0.00110004	0.00501262	0.121633	0.903189	0.00690688	0.0916158	0.912482	-0.0903137	-5.57621	2.45818e-08	-0.0871325	14.8662	4.01452e-07
MAR05013(Adipose Tissue) x rs9346816-G	MAR05013	SPRMTDe	Adipose Tissue	Transport of Spermine in Adipose Tissue	SLC22A1	rs9346816	6	160782662	G	A	chr6 160598596:161125454	SLC22A3(intron_variant)	SLC22A3(source:GTEx); LPA(source:GTEx); LPAL2(source:GTEx)	IGF2R(source:Interval)	-0.0469287	-6.0587	1.37226e-09	0.000116616	-0.0450557	17.5147	2.47754e-08	0.00111067	-0.0622884	-3.63926	0.000273422	-0.0530018	5.00207	0.00672741	-0.0495396	-7.02023	2.21506e-12	-0.0469253	22.7536	1.31519e-10
MAR09583(Heart) x rs2314851-T	MAR09583	HMR_9583	Heart	Transport of Metformin in Heart	SLC22A1;SLC22A2	rs2314851	6	161123413	T	G	chr6 160598596:161125454	PLG(intron_variant);ENSG00000224477(downstream_gene_variant)	LPA(source:GTEx)		0.0410272	5.57313	2.50197e-08	0.00104493	0.0456054	18.733	7.32819e-09	0.000402344	0.0131921	0.786107	0.431805	0.0157596	0.441647	0.642979	0.0365353	5.41946	5.9778e-08	0.0407179	17.8515	1.7688e-08
MAR05013(Adipose Tissue) x rs641990-G	MAR05013	SPRMTDe	Adipose Tissue	Transport of Spermine in Adipose Tissue	SLC22A1	rs641990	6	160779134	G	A	chr6 160598596:161125454	SLC22A3(intron_variant)	SLC22A3(source:GTEx); LPA(source:GTEx); LPAL2(source:GTEx)	IGF2R(source:Interval)	-0.0467228	-6.0342	1.59753e-09	0.00012693	-0.0448969	17.4731	2.58265e-08	0.00114726	-0.0604661	-3.53694	0.000404788	-0.0512489	4.67555	0.00932453	-0.0490622	-6.95595	3.50191e-12	-0.046526	22.4796	1.72983e-10
MAR05013(Adipose Tissue) x rs9364552-C	MAR05013	SPRMTDe	Adipose Tissue	Transport of Spermine in Adipose Tissue	SLC22A1	rs9364552	6	160782934	C	G	chr6 160598596:161125454	SLC22A3(intron_variant)	SLC22A3(source:GTEx); LPA(source:GTEx); LPAL2(source:GTEx)	IGF2R(source:Interval)	-0.0468458	-6.04768	1.46948e-09	0.000121703	-0.0449798	17.4521	2.6376e-08	0.00116637	-0.0615559	-3.59851	0.000320041	-0.0522109	4.85877	0.00776374	-0.049349	-6.99357	2.67974e-12	-0.0467264	22.5647	1.58864e-10
MAR09583(Heart) x rs2063347-A	MAR09583	HMR_9583	Heart	Transport of Metformin in Heart	SLC22A1;SLC22A2	rs2063347	6	160882029	A	G	chr6 160598596:161125454	LPAL2(intron_variant)	SLC22A3(source:GTEx); LPA(source:GTEx); SLC22A1(source:Interval); LPAL2(source:GTEx)		-0.0410367	-5.56338	2.64605e-08	0.0011004	-0.0436614	19.6877	2.82191e-09	0.000177672	-0.0347883	-2.06276	0.0391355	-0.0304972	1.64279	0.193454	-0.0400334	-5.92376	3.14668e-09	-0.0417503	20.7625	9.6326e-10
MAR09583(Heart) x rs4252045-A	MAR09583	HMR_9583	Heart	Transport of Metformin in Heart	SLC22A1;SLC22A2	rs4252045	6	161121210	A	G	chr6 160598596:161125454	PLG(upstream_gene_variant);ENSG00000224477(intron_variant)	LPA(source:GTEx); SLC22A3(source:GTEx)		0.0409503	5.56243	2.66049e-08	0.00110172	0.0453843	18.5228	9.04232e-09	0.000470049	0.0146489	0.871899	0.383263	0.0168918	0.509864	0.600581	0.0367138	5.44471	5.18892e-08	0.0407324	17.8721	1.73262e-08
MAR09583(Heart) x rs74298710-C	MAR09583	HMR_9583	Heart	Transport of Metformin in Heart	SLC22A1;SLC22A2	rs74298710	6	160626179	C	T	chr6 160598596:161125454	SLC22A2(intron_variant)	SLC22A1(source:Interval)		-0.0682851	-5.55335	2.80241e-08	0.00114115	-0.0737497	19.1033	6.18871e-09	0.000347594	-0.0711602	-2.32947	0.0198344	-0.0823124	3.71919	0.0250603	-0.0686859	-6.0215	1.72804e-09	-0.0750642	22.9234	1.40281e-10
MAR09583(Heart) x rs7454595-C	MAR09583	HMR_9583	Heart	Transport of Metformin in Heart	SLC22A1;SLC22A2	rs7454595	6	160995956	C	T	chr6 160598596:161125454	LPA(intron_variant)	SLC22A3(source:GTEx)		0.0407351	5.55179	2.82754e-08	0.00114619	0.0453671	20.382	1.40906e-09	0.000111052	0.0276765	1.67283	0.0943613	0.0281349	1.50501	0.222024	0.0385889	5.75327	8.7531e-09	0.0424568	21.3163	5.53479e-10
MAR09583(Heart) x rs641990-G	MAR09583	HMR_9583	Heart	Transport of Metformin in Heart	SLC22A1;SLC22A2	rs641990	6	160779134	G	A	chr6 160598596:161125454	SLC22A3(intron_variant)	SLC22A3(source:GTEx); LPA(source:GTEx); LPAL2(source:GTEx)	IGF2R(source:Interval)	-0.0423691	-5.73851	9.5513e-09	0.000491988	-0.0441367	17.2986	3.07502e-08	0.0013447	-0.0376883	-2.23273	0.0255666	-0.0310975	2.35936	0.0944913	-0.0416174	-6.15232	7.63571e-10	-0.04211	18.8368	6.60401e-09
MAR05013(Adipose Tissue) x rs551032-T	MAR05013	SPRMTDe	Adipose Tissue	Transport of Spermine in Adipose Tissue	SLC22A1	rs551032	6	160768860	T	C	chr6 160598596:161125454	SLC22A3(upstream_gene_variant)			-0.0481173	-6.03422	1.59736e-09	0.00012693	-0.0462051	17.2964	3.08214e-08	0.0013447	0.0103158	0.0292488	0.976666	0.860029	1.91359	0.168643	-0.0480874	-6.03201	1.61929e-09	-0.0425442	16.1651	9.55193e-08
MAR09583(Heart) x rs9364552-C	MAR09583	HMR_9583	Heart	Transport of Metformin in Heart	SLC22A1;SLC22A2	rs9364552	6	160782934	C	G	chr6 160598596:161125454	SLC22A3(intron_variant)	SLC22A3(source:GTEx); LPA(source:GTEx); LPAL2(source:GTEx)	IGF2R(source:Interval)	-0.0423475	-5.73811	9.57399e-09	0.000491988	-0.0440975	17.2658	3.17752e-08	0.00137022	-0.0372195	-2.20285	0.027605	-0.0305067	2.46758	0.0847997	-0.0415259	-6.14012	8.2458e-10	-0.0419715	18.7277	7.36511e-09
MAR05013(Adipose Tissue) x rs149100158-G	MAR05013	SPRMTDe	Adipose Tissue	Transport of Spermine in Adipose Tissue	SLC22A1	rs149100158	6	161467704	G	A	chr6 161383079:161551176	MAP3K4(intron_variant)	AGPAT4(source:GTEx)		-0.110367	-6.22844	4.71103e-10	5.23184e-05	-0.104843	17.5192	3.18511e-08	0.00137022	0.005388	0.131799	0.895144	0.00743677	0.0679004	0.934368	-0.0920585	-5.66227	1.49381e-08	-0.0880793	14.5851	5.33729e-07
MAR09583(Heart) x rs9346816-G	MAR09583	HMR_9583	Heart	Transport of Metformin in Heart	SLC22A1;SLC22A2	rs9346816	6	160782662	G	A	chr6 160598596:161125454	SLC22A3(intron_variant)	SLC22A3(source:GTEx); LPA(source:GTEx); LPAL2(source:GTEx)	IGF2R(source:Interval)	-0.0423289	-5.73589	9.69991e-09	0.000493727	-0.0440835	17.2598	3.19673e-08	0.00137022	-0.0382767	-2.26396	0.0235768	-0.03156	2.62436	0.0724964	-0.0416804	-6.16261	7.15566e-10	-0.0421385	18.8786	6.33373e-09
MAR06246(Brain) x rs783144-C	MAR06246	PROSTGE2t2	Brain	Transport of Prostaglandin E2 in Brain	SLC22A1;SLC22A2;SLC22A3;SLCO2A1;SLCO3A1	rs783144	6	161119239	C	T	chr6 160598596:161125454	PLG(upstream_gene_variant);ENSG00000224477(upstream_gene_variant)	ENSG00000224477(source:GTEx)		0.0501654	5.51972	3.39532e-08	0.00130951	0.0534001	19.8188	2.48056e-09	0.000159487	0.0397114	1.96046	0.0499422	0.0326833	1.86667	0.154664	0.0484136	5.83858	5.26471e-09	0.04999	21.2643	5.84407e-10
MAR05013(Adipose Tissue) x rs79261638-C	MAR05013	SPRMTDe	Adipose Tissue	Transport of Spermine in Adipose Tissue	SLC22A1	rs79261638	6	161224445	C	T	chr6 161127125:161313619	intergenic_variant	SLC22A1(source:GTEx); LPAL2(source:GTEx)		-0.0944199	-5.65228	1.5833e-08	0.000736823	-0.0929417	17.4021	3.72728e-08	0.00155005	-0.0639672	-1.62079	0.105062	-0.0644737	1.47615	0.230889	-0.0897932	-5.83698	5.31544e-09	-0.0899298	18.5017	1.21739e-08
MAR09583(Heart) x rs9457861-T	MAR09583	HMR_9583	Heart	Transport of Metformin in Heart	SLC22A1;SLC22A2	rs9457861	6	160626650	T	C	chr6 160598596:161125454	SLC22A2(intron_variant)	SLC22A1(source:Interval)		-0.067804	-5.50194	3.75625e-08	0.00141189	-0.0737436	19.0002	6.8725e-09	0.000379457	-0.0716846	-2.17933	0.0293074	-0.0873033	3.7658	0.0239121	-0.0682816	-5.91681	3.28243e-09	-0.0749763	22.4745	2.18242e-10
MAR09583(Heart) x rs2144723-T	MAR09583	HMR_9583	Heart	Transport of Metformin in Heart	SLC22A1;SLC22A2	rs2144723	6	161121390	T	C	chr6 160598596:161125454	PLG(upstream_gene_variant);ENSG00000224477(intron_variant)	LPA(source:GTEx)		0.0404787	5.50095	3.77751e-08	0.00141444	0.0449114	18.1788	1.27542e-08	0.00063594	0.0138337	0.82397	0.409957	0.0163664	0.475627	0.621498	0.036185	5.36903	7.91596e-08	0.0402464	17.4492	2.64451e-08
MAR05013(Skeletal Muscle) x rs3903279-G	MAR05013	SPRMTDe	Skeletal Muscle	Transport of Spermine in Skeletal Muscle	SLC22A1	rs3903279	6	160625033	G	T	chr6 160598596:161125454	SLC22A2(intron_variant)	SLC22A1(source:Interval)		-0.0841064	-5.87789	4.15517e-09	0.000264461	-0.0841144	17.2207	3.91443e-08	0.00160736	-0.0998596	-3.00742	0.00263478	-0.104627	4.99552	0.0071836	-0.0865737	-6.5882	4.45192e-11	-0.0872787	21.9519	3.6355e-10
MAR09583(Heart) x rs2063346-T	MAR09583	HMR_9583	Heart	Transport of Metformin in Heart	SLC22A1;SLC22A2	rs2063346	6	160884275	T	C	chr6 160598596:161125454	LPAL2(downstream_gene_variant);LPAL2(intron_variant)	SLC22A3(source:GTEx); LPA(source:GTEx); SLC22A1(source:Interval); LPAL2(source:GTEx)		-0.0405761	-5.49377	3.93448e-08	0.00146202	-0.043111	19.2958	4.17573e-09	0.000241472	-0.0348525	-2.0653	0.0388951	-0.0304524	1.63421	0.19512	-0.039656	-5.86092	4.6031e-09	-0.0412841	20.504	1.24736e-09
MAR05013(Adipose Tissue) x rs622217-T	MAR05013	SPRMTDe	Adipose Tissue	Transport of Spermine in Adipose Tissue	SLC22A1	rs622217	6	160766770	T	C	chr6 160598596:161125454	SLC22A3(upstream_gene_variant)	SLC22A3(source:GTEx); LPAL2(source:GTEx)	IGF2R(source:Interval)	-0.0464011	-5.95342	2.62602e-09	0.000183312	-0.0445018	17.0148	4.08388e-08	0.00166992	-0.0471917	-2.76427	0.00570506	-0.0393091	2.89725	0.0551838	-0.0465374	-6.56373	5.24779e-11	-0.0442569	20.107	1.85461e-09
MAR03105(Skeletal Muscle) x rs9457853-A	MAR03105	ACACT1x	Skeletal Muscle	Acetyl Coenzyme A C-Acetyltransferase [Peroxisome] in Skeletal Muscle	ACAT2	rs9457853	6	160603594	A	G	chr6 160598596:161125454	SLC22A2(intron_variant)	SLC22A1(source:GTEx and Interval)		0.0731931	5.66329	1.48501e-08	0.000701209	0.0744972	17.0158	4.21365e-08	0.0017158	0.0407409	1.44342	0.148903	0.045704	3.72987	0.0241647	0.0675684	5.75008	8.91998e-09	0.0695469	17.5019	2.57927e-08
MAR04436(Liver) x rs9457997-A	MAR04436	r2308	Liver	Histamine/Glutathione-HCO3 Antiport in Liver	SLCO1A2;SLCO1B3	rs9457997	6	161107018	A	G	chr6 160598596:161125454	intergenic_variant	LPA(source:GTEx)		0.0554786	5.48108	4.22744e-08	0.00155902	0.061191	18.7079	7.58624e-09	0.000414185	0.0669659	2.88634	0.00389749	0.0601595	3.63759	0.0263724	0.0573154	6.17796	6.49341e-10	0.0610261	22.229	2.2476e-10
MAR05013(Skeletal Muscle) x rs6415084-T	MAR05013	SPRMTDe	Skeletal Muscle	Transport of Spermine in Skeletal Muscle	SLC22A1	rs6415084	6	160980330	T	C	chr6 160598596:161125454	LPA(intron_variant)	SLC22A3(source:GTEx)		0.0410924	5.51809	3.42701e-08	0.0013134	0.0437637	16.9518	4.34936e-08	0.00176216	0.0335723	2.04742	0.0406173	0.0380771	2.90865	0.0545585	0.0398065	5.87085	4.33566e-09	0.0427575	19.696	2.79716e-09
MAR04436(Liver) x rs528250029-G	MAR04436	r2308	Liver	Histamine/Glutathione-HCO3 Antiport in Liver	SLCO1A2;SLCO1B3	rs528250029	6	161105153	G	A	chr6 160598596:161125454	intergenic_variant			0.0556445	5.46825	4.54508e-08	0.00166361	0.0610665	18.4588	9.72959e-09	0.000500451	0.0655773	2.84439	0.00444967	0.0589849	3.57661	0.0280258	0.057264	6.15117	7.69123e-10	0.0607236	21.9311	3.02625e-10
MAR09583(Heart) x rs7770628-C	MAR09583	HMR_9583	Heart	Transport of Metformin in Heart	SLC22A1;SLC22A2	rs7770628	6	161018174	C	T	chr6 160598596:161125454	LPA(intron_variant)	SLC22A3(source:GTEx)		0.0402287	5.46675	4.58356e-08	0.00167143	0.0449516	19.9174	2.24246e-09	0.000149083	0.0220691	1.32359	0.185639	0.0241087	1.06108	0.34609	0.0372682	5.53574	3.09909e-08	0.0414369	19.8149	2.48358e-09
MAR09583(Heart) x rs113525646-A	MAR09583	HMR_9583	Heart	Transport of Metformin in Heart	SLC22A1;SLC22A2	rs113525646	6	161119901	A	G	chr6 160598596:161125454	PLG(upstream_gene_variant);ENSG00000224477(intron_variant)	LPA(source:GTEx)		0.0401637	5.46292	4.6836e-08	0.00169825	0.0445315	17.9236	1.64604e-08	0.000796359	0.0151262	0.899904	0.368171	0.0174453	0.541495	0.581881	0.0361429	5.36571	8.06304e-08	0.0401153	17.4035	2.76841e-08
MAR09583(Heart) x rs540713-C	MAR09583	HMR_9583	Heart	Transport of Metformin in Heart	SLC22A1;SLC22A2	rs540713	6	160766321	C	T	chr6 160598596:161125454	SLC22A3(upstream_gene_variant)	SLC22A3(source:GTEx)		-0.0495486	-5.46261	4.69185e-08	0.00169825	-0.0543497	18.5032	9.31365e-09	0.000481591	-0.0572098	-2.74108	0.00612382	-0.0586121	6.12717	0.00219623	-0.0507657	-6.10248	1.04434e-09	-0.0551682	23.534	6.10857e-11
MAR09583(Heart) x rs9364561-C	MAR09583	HMR_9583	Heart	Transport of Metformin in Heart	SLC22A1;SLC22A2	rs9364561	6	160988675	C	T	chr6 160598596:161125454	LPA(intron_variant)	SLC22A3(source:GTEx)		0.0401079	5.44178	5.27507e-08	0.00189531	0.0448853	20.1484	1.77981e-09	0.000129531	0.0253664	1.53333	0.125194	0.0253124	1.22096	0.294956	0.0376665	5.59478	2.20903e-08	0.0415439	20.6063	1.12571e-09
MAR09583(Heart) x rs2872317-C	MAR09583	HMR_9583	Heart	Transport of Metformin in Heart	SLC22A1;SLC22A2	rs2872317	6	160819664	C	T	chr6 160598596:161125454	SLC22A3(intron_variant)	SLC22A3(source:GTEx); LPA(source:GTEx); LPAL2(source:GTEx)	IGF2R(source:Interval)	-0.0413992	-5.62944	1.80792e-08	0.000803113	-0.0432439	16.7382	5.38471e-08	0.00213052	-0.033389	-1.97743	0.0479935	-0.0267987	2.59244	0.0748471	-0.040122	-5.95077	2.6688e-09	-0.0406352	17.7222	2.01276e-08
MAR05013(Skeletal Muscle) x rs386453-C	MAR05013	SPRMTDe	Skeletal Muscle	Transport of Spermine in Skeletal Muscle	SLC22A1	rs386453	6	160759840	C	T	chr6 160598596:161125454	intergenic_variant	SLC22A1(source:GTEx and Interval); LPAL2(source:GTEx)		-0.056478	-5.53472	3.11723e-08	0.00123337	-0.058681	16.734	5.50963e-08	0.00217116	-0.0669396	-2.93888	0.00329402	-0.0652557	4.08688	0.0168865	-0.0582267	-6.25256	4.03787e-10	-0.0599215	20.8834	8.7399e-10
MAR09583(Heart) x rs1965091-A	MAR09583	HMR_9583	Heart	Transport of Metformin in Heart	SLC22A1;SLC22A2	rs1965091	6	161120648	A	G	chr6 160598596:161125454	PLG(upstream_gene_variant);ENSG00000224477(intron_variant)	LPA(source:GTEx)		0.0399102	5.43172	5.58125e-08	0.00199068	0.0442768	17.6374	2.19148e-08	0.00100199	0.0143752	0.857018	0.391435	0.0166739	0.51027	0.600337	0.0357992	5.31918	1.04236e-07	0.0397933	17.0825	3.81579e-08
MAR05013(Adipose Tissue) x rs673736-G	MAR05013	SPRMTDe	Adipose Tissue	Transport of Spermine in Adipose Tissue	SLC22A1	rs673736	6	160776653	G	A	chr6 160598596:161125454	SLC22A3(intron_variant)	SLC22A3(source:GTEx); LPA(source:GTEx); LPAL2(source:GTEx)	IGF2R(source:Interval)	-0.0457882	-5.86869	4.39263e-09	0.000276958	-0.0436921	16.7023	5.58187e-08	0.00218192	-0.05754	-3.3535	0.000797975	-0.0485676	4.27981	0.0138504	-0.0478018	-6.73043	1.69162e-11	-0.0452632	21.1851	6.31131e-10
MAR09583(Heart) x rs3105749-A	MAR09583	HMR_9583	Heart	Transport of Metformin in Heart	SLC22A1;SLC22A2	rs3105749	6	160820978	A	G	chr6 160598596:161125454	SLC22A3(intron_variant)	SLC22A3(source:GTEx); LPA(source:GTEx); LPAL2(source:GTEx)	IGF2R(source:Interval)	-0.0413108	-5.61884	1.92243e-08	0.000835245	-0.0431872	16.6985	5.60309e-08	0.00218192	-0.0335667	-1.98809	0.046802	-0.0270787	2.56174	0.0771803	-0.0400764	-5.94534	2.7589e-09	-0.040638	17.7079	2.04173e-08
MAR09583(Heart) x rs3105752-G	MAR09583	HMR_9583	Heart	Transport of Metformin in Heart	SLC22A1;SLC22A2	rs3105752	6	160822925	G	A	chr6 160598596:161125454	SLC22A3(intron_variant)	SLC22A3(source:GTEx); LPA(source:GTEx); LPAL2(source:GTEx)	IGF2R(source:Interval)	-0.0413103	-5.61879	1.92298e-08	0.000835245	-0.0431868	16.6983	5.60393e-08	0.00218192	-0.0336783	-1.9944	0.0461082	-0.0271383	2.52647	0.079951	-0.0400941	-5.94783	2.71714e-09	-0.0406496	17.7124	2.03259e-08
MAR09583(Heart) x rs4708876-C	MAR09583	HMR_9583	Heart	Transport of Metformin in Heart	SLC22A1;SLC22A2	rs4708876	6	161068320	C	G	chr6 160598596:161125454	LPA(intron_variant)	SLC22A3(source:GTEx)		0.0400528	5.43029	5.62633e-08	0.00199222	0.044791	19.5156	3.35089e-09	0.000200906	0.021329	1.2799	0.200581	0.023454	1.00971	0.364331	0.0369857	5.48366	4.16609e-08	0.0411793	19.3543	3.93627e-09
MAR09583(Heart) x rs7452732-G	MAR09583	HMR_9583	Heart	Transport of Metformin in Heart	SLC22A1;SLC22A2	rs7452732	6	161120058	G	A	chr6 160598596:161125454	PLG(upstream_gene_variant);ENSG00000224477(intron_variant)	LPA(source:GTEx)		0.0398657	5.42688	5.7349e-08	0.00202333	0.0442832	17.6668	2.12793e-08	0.00098559	0.0140287	0.836101	0.403098	0.016527	0.496753	0.608506	0.0357098	5.30662	1.11674e-07	0.0397721	17.0792	3.82855e-08
MAR05013(Adipose Tissue) x rs117515500-T	MAR05013	SPRMTDe	Adipose Tissue	Transport of Spermine in Adipose Tissue	SLC22A1	rs117515500	6	161164724	T	C	chr6 161127125:161313619	PLG(intron_variant);ENSG00000287558(non_coding_transcript_exon_variant)	SLC22A1(source:GTEx); LPAL2(source:GTEx)		-0.0913391	-5.70821	1.14172e-08	0.000569278	-0.0909464	16.8659	5.89523e-08	0.00228624	-0.0700098	-1.78884	0.073641	-0.070518	1.74854	0.176473	-0.0882843	-5.96063	2.51269e-09	-0.0897157	18.7974	8.6585e-09
MAR09583(Heart) x rs1605963-G	MAR09583	HMR_9583	Heart	Transport of Metformin in Heart	SLC22A1;SLC22A2	rs1605963	6	160826045	G	A	chr6 160598596:161125454	SLC22A3(intron_variant)	SLC22A3(source:GTEx); LPA(source:GTEx); LPAL2(source:GTEx)	IGF2R(source:Interval)	-0.0412323	-5.60953	2.02876e-08	0.000877288	-0.0431011	16.6428	5.92414e-08	0.00228837	-0.0337	-1.99616	0.045917	-0.0271175	2.54822	0.0782311	-0.040032	-5.94004	2.84944e-09	-0.0405729	17.6536	2.15583e-08
MAR09583(Heart) x rs1605964-C	MAR09583	HMR_9583	Heart	Transport of Metformin in Heart	SLC22A1;SLC22A2	rs1605964	6	160826095	C	T	chr6 160598596:161125454	SLC22A3(intron_variant)	SLC22A3(source:GTEx); LPA(source:GTEx); LPAL2(source:GTEx)	IGF2R(source:Interval)	-0.0412267	-5.60873	2.03822e-08	0.000877499	-0.0430953	16.6375	5.9554e-08	0.00229138	-0.0337598	-1.99934	0.0455712	-0.0271915	2.53953	0.0789132	-0.0400371	-5.9406	2.83973e-09	-0.0405825	17.6591	2.14382e-08
MAR09583(Heart) x rs10945670-T	MAR09583	HMR_9583	Heart	Transport of Metformin in Heart	SLC22A1;SLC22A2	rs10945670	6	160827670	T	C	chr6 160598596:161125454	SLC22A3(intron_variant)	SLC22A3(source:GTEx); LPA(source:GTEx); LPAL2(source:GTEx)	IGF2R(source:Interval)	-0.0412109	-5.60667	2.06261e-08	0.000880243	-0.0430783	16.6246	6.03267e-08	0.00231201	-0.0331231	-1.96229	0.0497288	-0.0267149	2.43443	0.0876582	-0.0399217	-5.92388	3.14442e-09	-0.0404895	17.5777	2.32578e-08
MAR09583(Heart) x rs9457918-G	MAR09583	HMR_9583	Heart	Transport of Metformin in Heart	SLC22A1;SLC22A2	rs9457918	6	160827835	G	T	chr6 160598596:161125454	SLC22A3(intron_variant)	SLC22A3(source:GTEx); LPA(source:GTEx); LPAL2(source:GTEx)	IGF2R(source:Interval)	-0.0412055	-5.60494	2.08331e-08	0.000885212	-0.0430404	16.5873	6.26181e-08	0.00238216	-0.0330238	-1.95613	0.0504504	-0.0266915	2.41673	0.0892228	-0.0399013	-5.91982	3.22286e-09	-0.0404532	17.5444	2.40454e-08
MAR05013(Skeletal Muscle) x rs4709408-T	MAR05013	SPRMTDe	Skeletal Muscle	Transport of Spermine in Skeletal Muscle	SLC22A1	rs4709408	6	160625231	T	C	chr6 160598596:161125454	SLC22A2(intron_variant)	SLC22A1(source:Interval)		-0.0812863	-5.75761	8.53134e-09	0.000453127	-0.0810818	16.7083	6.40722e-08	0.00242701	-0.096601	-2.93552	0.00332987	-0.10289	5.12057	0.0063419	-0.0836669	-6.4486	1.12888e-10	-0.0845948	21.5598	5.27326e-10
MAR04436(Liver) x rs9457994-C	MAR04436	r2308	Liver	Histamine/Glutathione-HCO3 Antiport in Liver	SLCO1A2;SLCO1B3	rs9457994	6	161100998	C	T	chr6 160598596:161125454	ENSG00000243831(upstream_gene_variant)	LPA(source:GTEx); PLG(source:GTEx)		0.0552421	5.40561	6.459e-08	0.00225171	0.0608895	18.2649	1.18114e-08	0.000601203	0.0677204	2.90068	0.00372359	0.0609125	3.65149	0.0260064	0.0572486	6.11512	9.64819e-10	0.0608605	21.8708	3.21473e-10
MAR04436(Liver) x rs4252053-G	MAR04436	r2308	Liver	Histamine/Glutathione-HCO3 Antiport in Liver	SLCO1A2;SLCO1B3	rs4252053	6	161122274	G	A	chr6 160598596:161125454	PLG(upstream_gene_variant);ENSG00000224477(downstream_gene_variant)			0.0547612	5.40495	6.48256e-08	0.00225171	0.0596924	17.7369	2.00109e-08	0.000940206	0.0573978	2.49596	0.0125615	0.0509344	2.77769	0.0622562	0.0551898	5.95251	2.64066e-09	0.058255	20.2181	1.67506e-09
MAR04436(Liver) x rs9457993-C	MAR04436	r2308	Liver	Histamine/Glutathione-HCO3 Antiport in Liver	SLCO1A2;SLCO1B3	rs9457993	6	161100887	C	T	chr6 160598596:161125454	ENSG00000243831(upstream_gene_variant)	LPA(source:GTEx); PLG(source:GTEx)		0.0552281	5.40454	6.49742e-08	0.00225171	0.0608589	18.2532	1.195e-08	0.000601987	0.0645085	2.74225	0.00610198	0.0593345	3.53571	0.029194	0.0567013	6.04963	1.45175e-09	0.0605731	21.6606	3.96561e-10
MAR05013(Adipose Tissue) x rs624319-G	MAR05013	SPRMTDe	Adipose Tissue	Transport of Spermine in Adipose Tissue	SLC22A1	rs624319	6	160772900	G	A	chr6 160598596:161125454	SLC22A3(intron_variant)	SLC22A3(source:GTEx); LPAL2(source:GTEx); LPA(source:GTEx)	IGF2R(source:Interval)	-0.0461058	-5.93399	2.95661e-09	0.000202059	-0.0440675	16.535	6.59814e-08	0.0024801	-0.0549394	-3.20878	0.00133302	-0.0456294	3.90497	0.0201478	-0.0476143	-6.72962	1.70111e-11	-0.044972	20.7247	1.00005e-09
MAR04436(Liver) x rs561438973-G	MAR04436	r2308	Liver	Histamine/Glutathione-HCO3 Antiport in Liver	SLCO1A2;SLCO1B3	rs561438973	6	161104970	G	A	chr6 160598596:161125454	intergenic_variant			0.0557774	5.39651	6.7951e-08	0.00234655	0.0616401	18.2563	1.19172e-08	0.000601987	0.0660177	2.86211	0.00420828	0.0589054	3.56626	0.0283171	0.0574898	6.09507	1.09392e-09	0.0611733	21.6867	3.86522e-10
MAR04436(Liver) x rs9457992-G	MAR04436	r2308	Liver	Histamine/Glutathione-HCO3 Antiport in Liver	SLCO1A2;SLCO1B3	rs9457992	6	161100785	G	A	chr6 160598596:161125454	ENSG00000243831(upstream_gene_variant)	LPA(source:GTEx); PLG(source:GTEx)		0.0551202	5.39471	6.86337e-08	0.00236178	0.0607364	18.1919	1.27048e-08	0.00063594	0.0624821	2.70338	0.00686387	0.0558181	3.16727	0.042184	0.0563238	6.02713	1.66897e-09	0.0599201	21.2996	5.68732e-10
MAR09583(Heart) x rs7772437-T	MAR09583	HMR_9583	Heart	Transport of Metformin in Heart	SLC22A1;SLC22A2	rs7772437	6	161115245	T	A	chr6 160598596:161125454	ENSG00000224477(upstream_gene_variant)	LPA(source:GTEx)		0.0396337	5.39369	6.90257e-08	0.00236694	0.0440418	17.6362	2.19409e-08	0.00100199	0.0138497	0.825443	0.40912	0.0163321	0.495901	0.609025	0.0354842	5.27179	1.351e-07	0.0395228	17.0261	4.03734e-08
MAR09583(Heart) x rs1009124-A	MAR09583	HMR_9583	Heart	Transport of Metformin in Heart	SLC22A1;SLC22A2	rs1009124	6	161117913	A	G	chr6 160598596:161125454	ENSG00000224477(upstream_gene_variant)	LPA(source:GTEx)		0.0396128	5.39118	6.99969e-08	0.00238351	0.0439968	17.5727	2.33791e-08	0.00105778	0.0136857	0.81603	0.414483	0.0161027	0.488669	0.613445	0.0354376	5.26552	1.39796e-07	0.0394489	16.9483	4.36402e-08
MAR04436(Liver) x rs74298710-C	MAR04436	r2308	Liver	Histamine/Glutathione-HCO3 Antiport in Liver	SLCO1A2;SLCO1B3	rs74298710	6	160626179	C	T	chr6 160598596:161125454	SLC22A2(intron_variant)	SLC22A1(source:Interval)		0.0970865	5.62138	1.89439e-08	0.000833944	0.0990176	16.5841	7.32878e-08	0.0027337	0.0910865	2.32309	0.0201745	0.105975	3.64269	0.0270213	0.0961115	6.08087	1.1953e-09	0.100149	20.2098	2.01272e-09
MAR05013(Adipose Tissue) x rs512077-A	MAR05013	SPRMTDe	Adipose Tissue	Transport of Spermine in Adipose Tissue	SLC22A1	rs512077	6	160774928	A	G	chr6 160598596:161125454	SLC22A3(intron_variant)	LPAL2(source:GTEx)		-0.056862	-5.73738	9.61539e-09	0.000491988	-0.0564421	16.3816	7.76138e-08	0.00288406	-0.0490396	-2.26517	0.0235021	-0.0480635	2.68821	0.0680902	-0.0555067	-6.15959	7.29329e-10	-0.0553563	19.0976	5.13965e-09
MAR04436(Liver) x rs1998045-T	MAR04436	r2308	Liver	Histamine/Glutathione-HCO3 Antiport in Liver	SLCO1A2;SLCO1B3	rs1998045	6	161097821	T	C	chr6 160598596:161125454	ENSG00000243831(upstream_gene_variant)	LPA(source:GTEx)		0.0544206	5.36708	8.00201e-08	0.00265994	0.0598296	17.9271	1.65502e-08	0.000796759	0.0648806	2.78878	0.00529063	0.0582941	3.46915	0.0312064	0.0560904	6.03432	1.59632e-09	0.059581	21.3154	5.59932e-10
MAR09583(Heart) x rs3105748-T	MAR09583	HMR_9583	Heart	Transport of Metformin in Heart	SLC22A1;SLC22A2	rs3105748	6	160810720	T	C	chr6 160598596:161125454	SLC22A3(intron_variant);ENSG00000287656(upstream_gene_variant)	SLC22A3(source:GTEx); LPA(source:GTEx); LPAL2(source:GTEx)	IGF2R(source:Interval)	-0.040835	-5.55113	2.83825e-08	0.00114619	-0.0426286	16.2666	8.62887e-08	0.00315837	-0.0334477	-1.98091	0.0476017	-0.0269465	2.51291	0.0810419	-0.0396565	-5.88032	4.09468e-09	-0.0401507	17.2856	3.11469e-08
MAR09583(Heart) x rs3123634-T	MAR09583	HMR_9583	Heart	Transport of Metformin in Heart	SLC22A1;SLC22A2	rs3123634	6	160802239	T	C	chr6 160598596:161125454	SLC22A3(intron_variant);ENSG00000287656(intron_variant)	SLC22A3(source:GTEx); LPA(source:GTEx); LPAL2(source:GTEx)	IGF2R(source:Interval)	-0.0407765	-5.5442	2.95295e-08	0.0011876	-0.0426126	16.2315	8.93702e-08	0.00325896	-0.0347041	-2.05428	0.0399486	-0.028033	2.45951	0.0854872	-0.0398089	-5.90336	3.56175e-09	-0.0403207	17.4278	2.70177e-08
MAR09583(Heart) x rs2136676-T	MAR09583	HMR_9583	Heart	Transport of Metformin in Heart	SLC22A1;SLC22A2	rs2136676	6	160808368	T	C	chr6 160598596:161125454	SLC22A3(intron_variant);ENSG00000287656(upstream_gene_variant)	SLC22A3(source:GTEx); LPA(source:GTEx); LPAL2(source:GTEx)	IGF2R(source:Interval)	-0.0407412	-5.53955	3.03253e-08	0.00120965	-0.0425423	16.1971	9.24971e-08	0.00336044	-0.0336315	-1.99189	0.0463829	-0.0271228	2.48688	0.0831794	-0.0396073	-5.87411	4.25116e-09	-0.0401098	17.2667	3.17408e-08
MAR09583(Heart) x rs4709426-G	MAR09583	HMR_9583	Heart	Transport of Metformin in Heart	SLC22A1;SLC22A2	rs4709426	6	160813327	G	C	chr6 160598596:161125454	SLC22A3(intron_variant)	SLC22A3(source:GTEx); LPA(source:GTEx); LPAL2(source:GTEx)	IGF2R(source:Interval)	-0.0407046	-5.53247	3.15748e-08	0.00124425	-0.0424884	16.1567	9.63156e-08	0.00348621	-0.0340735	-2.01781	0.0436115	-0.0276413	2.51023	0.0812594	-0.0396466	-5.87794	4.15401e-09	-0.0401484	17.2589	3.19868e-08
MAR04436(Liver) x rs372793988-G	MAR04436	r2308	Liver	Histamine/Glutathione-HCO3 Antiport in Liver	SLCO1A2;SLCO1B3	rs372793988	6	161105200	G	A	chr6 160598596:161125454	intergenic_variant	LPA(source:GTEx); PLG(source:GTEx)		0.055115	5.3327	9.67615e-08	0.00313321	0.0606372	17.6982	2.08104e-08	0.000973094	0.0658104	2.85306	0.00432999	0.0589018	3.56377	0.0283875	0.0569032	6.03313	1.60815e-09	0.0603405	21.1648	6.50965e-10
MAR09583(Heart) x rs10945684-T	MAR09583	HMR_9583	Heart	Transport of Metformin in Heart	SLC22A1;SLC22A2	rs10945684	6	161110273	T	C	chr6 160598596:161125454	intergenic_variant	LPA(source:GTEx)		0.0392125	5.33259	9.68222e-08	0.00313321	0.0436463	17.3151	3.02473e-08	0.00133154	0.014635	0.869661	0.384485	0.0164495	0.483328	0.61673	0.0352722	5.23467	1.65277e-07	0.0392079	16.635	5.96951e-08
MAR09583(Heart) x rs1317652-T	MAR09583	HMR_9583	Heart	Transport of Metformin in Heart	SLC22A1;SLC22A2	rs1317652	6	160807161	T	C	chr6 160598596:161125454	SLC22A3(intron_variant);ENSG00000287656(intron_variant)	SLC22A3(source:GTEx); LPA(source:GTEx); LPAL2(source:GTEx)	IGF2R(source:Interval)	-0.0406576	-5.52775	3.24357e-08	0.00127179	-0.042492	16.1359	9.83364e-08	0.00354622	-0.0342652	-2.02937	0.0424211	-0.0277226	2.42794	0.0882285	-0.0396381	-5.87826	4.14607e-09	-0.0401637	17.2983	3.07535e-08
MAR09583(Heart) x rs3123633-T	MAR09583	HMR_9583	Heart	Transport of Metformin in Heart	SLC22A1;SLC22A2	rs3123633	6	160799605	T	C	chr6 160598596:161125454	SLC22A3(intron_variant);ENSG00000287656(intron_variant)	SLC22A3(source:GTEx); LPA(source:GTEx); LPAL2(source:GTEx)	IGF2R(source:Interval)	-0.0406276	-5.52392	3.31513e-08	0.00129077	-0.0424697	16.1267	9.92475e-08	0.00356592	-0.0340875	-2.01867	0.0435219	-0.0273951	2.44418	0.0868076	-0.0395847	-5.87049	4.34507e-09	-0.0400925	17.2302	3.29208e-08
MAR09583(Heart) x rs4709425-T	MAR09583	HMR_9583	Heart	Transport of Metformin in Heart	SLC22A1;SLC22A2	rs4709425	6	160803457	T	A	chr6 160598596:161125454	SLC22A3(intron_variant);ENSG00000287656(intron_variant)	SLC22A3(source:GTEx); LPA(source:GTEx); LPAL2(source:GTEx)	IGF2R(source:Interval)	-0.0406648	-5.52722	3.25338e-08	0.00127179	-0.0424833	16.1165	1.00268e-07	0.0035894	-0.0345492	-2.04535	0.0408202	-0.0279377	2.40367	0.0903957	-0.0396897	-5.88417	4.0005e-09	-0.0401946	17.3067	3.04964e-08
MAR09583(Heart) x rs2313453-T	MAR09583	HMR_9583	Heart	Transport of Metformin in Heart	SLC22A1;SLC22A2	rs2313453	6	160808044	T	C	chr6 160598596:161125454	SLC22A3(intron_variant);ENSG00000287656(upstream_gene_variant)	SLC22A3(source:GTEx); LPA(source:GTEx); LPAL2(source:GTEx)	IGF2R(source:Interval)	-0.040594	-5.5193	3.40346e-08	0.00130951	-0.0424278	16.0868	1.03286e-07	0.00367054	-0.0336598	-1.99359	0.0461967	-0.0271411	2.49202	0.082753	-0.039488	-5.85622	4.73513e-09	-0.0400133	17.1902	3.42623e-08
MAR05013(Adipose Tissue) x rs675162-A	MAR05013	SPRMTDe	Adipose Tissue	Transport of Spermine in Adipose Tissue	SLC22A1	rs675162	6	160776325	A	G	chr6 160598596:161125454	SLC22A3(intron_variant)	SLC22A3(source:GTEx); LPAL2(source:GTEx); LPA(source:GTEx)	IGF2R(source:Interval)	-0.0448035	-5.76104	8.35984e-09	0.000451911	-0.0426831	16.0819	1.03802e-07	0.00367551	-0.0559717	-3.26729	0.00108584	-0.0465444	3.91479	0.0199509	-0.0467119	-6.59639	4.21297e-11	-0.0440544	20.2442	1.61693e-09
MAR09583(Heart) x rs884742-A	MAR09583	HMR_9583	Heart	Transport of Metformin in Heart	SLC22A1;SLC22A2	rs884742	6	160807432	A	C	chr6 160598596:161125454	SLC22A3(intron_variant);ENSG00000287656(intron_variant)	SLC22A3(source:GTEx); LPA(source:GTEx); LPAL2(source:GTEx)	IGF2R(source:Interval)	-0.04057	-5.51598	3.4684e-08	0.00132407	-0.0424021	16.0688	1.05162e-07	0.00371023	-0.0337565	-1.99918	0.0455883	-0.0272229	2.4962	0.0824073	-0.0394834	-5.85542	4.75811e-09	-0.0400053	17.1776	3.46982e-08
MAR09583(Heart) x rs4235926-C	MAR09583	HMR_9583	Heart	Transport of Metformin in Heart	SLC22A1;SLC22A2	rs4235926	6	160806135	C	T	chr6 160598596:161125454	SLC22A3(intron_variant);ENSG00000287656(non_coding_transcript_exon_variant)	SLC22A3(source:GTEx); LPA(source:GTEx); LPAL2(source:GTEx)	IGF2R(source:Interval)	-0.0405418	-5.51188	3.55028e-08	0.00135005	-0.0423744	16.0518	1.06961e-07	0.0037601	-0.0356113	-2.10989	0.0348679	-0.029063	2.697	0.067417	-0.0397549	-5.89582	3.72824e-09	-0.040283	17.4018	2.77304e-08
MAR09583(Heart) x rs3106166-G	MAR09583	HMR_9583	Heart	Transport of Metformin in Heart	SLC22A1;SLC22A2	rs3106166	6	160838361	G	A	chr6 160598596:161125454	SLC22A3(intron_variant)	SLC22A3(source:GTEx); LPAL2(source:GTEx); LPA(source:GTEx)		-0.0411697	-5.50367	3.71959e-08	0.00140351	-0.0428522	16.0414	1.08086e-07	0.00378604	-0.0292232	-1.73408	0.0829044	-0.022352	1.49375	0.224539	-0.0392034	-5.7339	9.81464e-09	-0.0395401	16.2944	8.39105e-08
MAR09583(Heart) x rs6905958-T	MAR09583	HMR_9583	Heart	Transport of Metformin in Heart	SLC22A1;SLC22A2	rs6905958	6	160797625	T	G	chr6 160598596:161125454	SLC22A3(intron_variant);ENSG00000287656(intron_variant)	SLC22A3(source:GTEx); LPA(source:GTEx); LPAL2(source:GTEx)	IGF2R(source:Interval)	-0.0405185	-5.50895	3.60973e-08	0.00136734	-0.0423373	16.0339	1.08896e-07	0.00380079	-0.0341191	-2.02092	0.0432879	-0.0275754	2.43044	0.0880088	-0.0394977	-5.85764	4.69493e-09	-0.0400125	17.143	3.59179e-08
MAR04436(Liver) x rs1998043-G	MAR04436	r2308	Liver	Histamine/Glutathione-HCO3 Antiport in Liver	SLCO1A2;SLCO1B3	rs1998043	6	161097871	G	A	chr6 160598596:161125454	ENSG00000243831(upstream_gene_variant)			0.0533007	5.29997	1.15822e-07	0.00365133	0.0588573	17.7931	1.89123e-08	0.000901594	0.0651201	2.83156	0.0046321	0.0577665	3.59384	0.027547	0.055198	5.99047	2.09239e-09	0.0586831	21.296	5.70487e-10
MAR09583(Heart) x rs3903279-G	MAR09583	HMR_9583	Heart	Transport of Metformin in Heart	SLC22A1;SLC22A2	rs3903279	6	160625033	G	T	chr6 160598596:161125454	SLC22A2(intron_variant)	SLC22A1(source:Interval)		-0.0651179	-5.29607	1.18324e-07	0.00371142	-0.0707093	17.9235	1.96318e-08	0.000931353	-0.0801424	-2.59024	0.00959088	-0.0898486	4.34508	0.0135684	-0.067167	-5.87827	4.14585e-09	-0.0734988	22.2954	2.59363e-10
MAR04428(Adipose Tissue) x rs9346818-G	MAR04428	HISDC	Adipose Tissue	Histidine Decarboxylase in Adipose Tissue	DDC;HDC	rs9346818	6	160914460	G	A	chr6 160598596:161125454	LPAL2(intron_variant)	SLC22A3(source:GTEx); LPA(source:GTEx); LPAL2(source:GTEx)	IGF2R(source:Interval)	0.0423691	5.29423	1.1952e-07	0.00373179	0.0459488	17.2264	3.3061e-08	0.0013987	0.00860376	0.442274	0.658291	-0.00477678	0.0427176	0.958182	0.0374818	5.06437	4.09747e-07	0.0378071	13.869	9.48703e-07
MAR05013(Skeletal Muscle) x rs540713-C	MAR05013	SPRMTDe	Skeletal Muscle	Transport of Spermine in Skeletal Muscle	SLC22A1	rs540713	6	160766321	C	T	chr6 160598596:161125454	SLC22A3(upstream_gene_variant)	SLC22A3(source:GTEx)		-0.0495204	-5.38267	7.33902e-08	0.00247321	-0.0519244	15.9322	1.21454e-07	0.00422402	-0.0598134	-2.93381	0.00334834	-0.0601886	5.0217	0.00662097	-0.0512617	-6.11298	9.77862e-10	-0.0534221	20.0508	1.98111e-09
MAR04436(Liver) x rs9458002-T	MAR04436	r2308	Liver	Histamine/Glutathione-HCO3 Antiport in Liver	SLCO1A2;SLCO1B3	rs9458002	6	161116416	T	C	chr6 160598596:161125454	ENSG00000224477(upstream_gene_variant)	LPA(source:GTEx)		0.053163	5.28671	1.24538e-07	0.00387607	0.0584773	17.2783	3.16302e-08	0.00137022	0.0554407	2.40428	0.0162043	0.0486387	2.44064	0.0871882	0.0535269	5.80703	6.3589e-09	0.0568847	19.5023	3.42369e-09
MAR04436(Liver) x rs7758766-T	MAR04436	r2308	Liver	Histamine/Glutathione-HCO3 Antiport in Liver	SLCO1A2;SLCO1B3	rs7758766	6	161106508	T	G	chr6 160598596:161125454	intergenic_variant	LPA(source:GTEx); PLG(source:GTEx)		0.053321	5.28288	1.27172e-07	0.0039455	0.0590073	17.5046	2.52301e-08	0.00112589	0.0652798	2.82864	0.00467457	0.0576145	3.40176	0.0333756	0.0552411	5.97366	2.31992e-09	0.058783	20.7869	9.48778e-10
MAR04436(Liver) x rs9458004-A	MAR04436	r2308	Liver	Histamine/Glutathione-HCO3 Antiport in Liver	SLCO1A2;SLCO1B3	rs9458004	6	161117450	A	G	chr6 160598596:161125454	ENSG00000224477(upstream_gene_variant)	LPA(source:GTEx)		0.0531048	5.27805	1.30566e-07	0.00403799	0.058455	17.2436	3.27475e-08	0.00139146	0.0549741	2.38433	0.0171102	0.0483463	2.4131	0.0896206	0.0534039	5.79114	6.991e-09	0.0568178	19.4337	3.66682e-09
MAR04436(Liver) x rs9458003-T	MAR04436	r2308	Liver	Histamine/Glutathione-HCO3 Antiport in Liver	SLCO1A2;SLCO1B3	rs9458003	6	161116465	T	C	chr6 160598596:161125454	ENSG00000224477(upstream_gene_variant)	LPA(source:GTEx)		0.0529292	5.26359	1.41268e-07	0.00435516	0.0582615	17.1497	3.59682e-08	0.00150863	0.054941	2.38287	0.017178	0.0482857	2.40712	0.0901579	0.0532507	5.77729	7.59129e-09	0.0566474	19.3376	4.03603e-09
MAR05013(Skeletal Muscle) x rs512077-A	MAR05013	SPRMTDe	Skeletal Muscle	Transport of Spermine in Skeletal Muscle	SLC22A1	rs512077	6	160774928	A	G	chr6 160598596:161125454	SLC22A3(intron_variant)	LPAL2(source:GTEx)		-0.0501155	-5.32343	1.01831e-07	0.00327361	-0.0530114	15.7538	1.45285e-07	0.00503492	-0.0710153	-3.43258	0.000597873	-0.0724056	6.07432	0.00231612	-0.0537007	-6.26706	3.67938e-10	-0.0563789	21.4656	4.82757e-10
MAR04436(Liver) x rs5014650-A	MAR04436	r2308	Liver	Histamine/Glutathione-HCO3 Antiport in Liver	SLCO1A2;SLCO1B3	rs5014650	6	161099503	A	G	chr6 160598596:161125454	ENSG00000243831(upstream_gene_variant)	LPA(source:GTEx); PLG(source:GTEx)		0.0531802	5.25586	1.47335e-07	0.00451374	0.0585843	17.2494	3.25604e-08	0.00138955	0.0658559	2.84927	0.00438196	0.0587442	3.50385	0.0301402	0.0552187	5.95735	2.56363e-09	0.0586135	20.7089	1.02583e-09
MAR04436(Liver) x rs9457998-G	MAR04436	r2308	Liver	Histamine/Glutathione-HCO3 Antiport in Liver	SLCO1A2;SLCO1B3	rs9457998	6	161109053	G	A	chr6 160598596:161125454	intergenic_variant	LPA(source:GTEx)		0.0526451	5.25509	1.47953e-07	0.00451665	0.0578936	17.0842	3.83956e-08	0.001585	0.0581391	2.52295	0.0116376	0.0518393	2.70967	0.0666367	0.0535184	5.82524	5.70306e-09	0.0569181	19.6653	2.90895e-09
MAR04428(Adipose Tissue) x rs4252185-C	MAR04428	HISDC	Adipose Tissue	Histidine Decarboxylase in Adipose Tissue	DDC;HDC	rs4252185	6	161123451	C	T	chr6 160598596:161125454	PLG(intron_variant);ENSG00000224477(downstream_gene_variant)	SLC22A3(source:GTEx); SLC22A2(source:GTEx)		0.0769534	5.25459	1.48355e-07	0.00451665	0.080852	16.2949	8.62306e-08	0.00315837	0.00260302	0.0692378	0.9448	0.0292849	1.3773	0.25253	0.0671577	4.92135	8.5948e-07	0.0729844	15.7223	1.51925e-07
MAR05013(Adipose Tissue) x rs505870-C	MAR05013	SPRMTDe	Adipose Tissue	Transport of Spermine in Adipose Tissue	SLC22A1	rs505870	6	160771363	C	A	chr6 160598596:161125454	SLC22A3(intron_variant)	SLC22A3(source:GTEx); LPAL2(source:GTEx); LPA(source:GTEx)	IGF2R(source:Interval)	-0.0449198	-5.79495	6.83416e-09	0.000397554	-0.0428821	15.6825	1.54746e-07	0.00530635	-0.0535043	-3.12675	0.00176752	-0.0449069	3.75558	0.0233936	-0.0463815	-6.5688	5.07211e-11	-0.0438984	19.8144	2.48477e-09
MAR04436(Liver) x rs9457991-C	MAR04436	r2308	Liver	Histamine/Glutathione-HCO3 Antiport in Liver	SLCO1A2;SLCO1B3	rs9457991	6	161099290	C	T	chr6 160598596:161125454	ENSG00000243831(upstream_gene_variant)	LPA(source:GTEx); PLG(source:GTEx)		0.0530465	5.24252	1.58402e-07	0.00479268	0.0584275	17.1634	3.54842e-08	0.00149475	0.0657488	2.84291	0.00447042	0.0584758	3.46807	0.0312369	0.0550873	5.94247	2.80767e-09	0.058436	20.5876	1.15807e-09
MAR05013(Adipose Tissue) x rs506823-C	MAR05013	SPRMTDe	Adipose Tissue	Transport of Spermine in Adipose Tissue	SLC22A1	rs506823	6	160771465	C	A	chr6 160598596:161125454	SLC22A3(intron_variant)	SLC22A3(source:GTEx); LPAL2(source:GTEx); LPA(source:GTEx)	IGF2R(source:Interval)	-0.0448841	-5.79036	7.02367e-09	0.000405807	-0.0428474	15.658	1.5858e-07	0.00541879	-0.0537723	-3.14279	0.00167346	-0.0450965	3.78737	0.0226616	-0.0463977	-6.57126	4.98912e-11	-0.0438961	19.8142	2.48533e-09
MAR04436(Liver) x rs9456575-C	MAR04436	r2308	Liver	Histamine/Glutathione-HCO3 Antiport in Liver	SLCO1A2;SLCO1B3	rs9456575	6	161119578	C	T	chr6 160598596:161125454	PLG(upstream_gene_variant);ENSG00000224477(intron_variant)	LPA(source:GTEx)		0.0528218	5.23585	1.64231e-07	0.00494743	0.0580736	16.9139	4.55249e-08	0.00182339	0.0529024	2.29254	0.0218745	0.0461628	2.19884	0.111017	0.0528348	5.71575	1.09221e-08	0.0561415	18.8907	6.30808e-09
MAR09583(Heart) x rs4708867-G	MAR09583	HMR_9583	Heart	Transport of Metformin in Heart	SLC22A1;SLC22A2	rs4708867	6	160842725	G	A	chr6 160598596:161125454	SLC22A3(intron_variant)	SLC22A1(source:GTEx)		-0.0541265	-5.23543	1.646e-07	0.00494743	-0.0595808	16.9725	4.36355e-08	0.00176216	-0.0502665	-2.01155	0.0442672	-0.0478168	1.92494	0.146113	-0.0535624	-5.60676	2.06155e-08	-0.0579869	18.7205	7.59988e-09
MAR04436(Liver) x rs2115868-A	MAR04436	r2308	Liver	Histamine/Glutathione-HCO3 Antiport in Liver	SLCO1A2;SLCO1B3	rs2115868	6	161099959	A	T	chr6 160598596:161125454	ENSG00000243831(upstream_gene_variant)	LPA(source:GTEx); PLG(source:GTEx)		0.0529695	5.23494	1.65035e-07	0.00494743	0.0584203	17.1424	3.62359e-08	0.00151337	0.0668871	2.89428	0.00380023	0.0596273	3.61468	0.0269817	0.0552084	5.95627	2.58055e-09	0.0586198	20.7043	1.03058e-09
MAR04436(Liver) x rs4709408-T	MAR04436	r2308	Liver	Histamine/Glutathione-HCO3 Antiport in Liver	SLCO1A2;SLCO1B3	rs4709408	6	160625231	T	C	chr6 160598596:161125454	SLC22A2(intron_variant)	SLC22A1(source:Interval)		0.0927181	5.47701	4.32562e-08	0.00158923	0.0938283	15.744	1.65528e-07	0.00563651	0.0961445	2.45558	0.0140656	0.110473	4.02156	0.0186057	0.0932578	6.00176	1.95189e-09	0.0964396	19.6805	3.34662e-09
MAR09583(Heart) x rs6923921-C	MAR09583	HMR_9583	Heart	Transport of Metformin in Heart	SLC22A1;SLC22A2	rs6923921	6	160793289	C	G	chr6 160598596:161125454	SLC22A3(intron_variant);ENSG00000287656(intron_variant)	SLC22A3(source:GTEx); LPA(source:GTEx); LPAL2(source:GTEx)	IGF2R(source:Interval)	-0.040093	-5.45165	4.99038e-08	0.00179964	-0.0417819	15.6064	1.66971e-07	0.0056659	-0.0342361	-2.02481	0.0428864	-0.0280017	2.729	0.0652946	-0.0391612	-5.80685	6.36593e-09	-0.0396252	16.8301	4.91143e-08
MAR05013(Adipose Tissue) x rs555754-G	MAR05013	SPRMTDe	Adipose Tissue	Transport of Spermine in Adipose Tissue	SLC22A1	rs555754	6	160769423	G	A	chr6 160598596:161125454	SLC22A3(5_prime_UTR_variant)	SLC22A3(source:GTEx); LPAL2(source:GTEx); LPA(source:GTEx); ACAT2(source:GTEx)	IGF2R(source:Interval)	-0.0447698	-5.76936	7.95716e-09	0.000441841	-0.0427806	15.5894	1.69853e-07	0.00574378	-0.0582253	-3.39172	0.000694558	-0.0490763	4.61461	0.00991034	-0.0470527	-6.65426	2.84724e-11	-0.044501	20.3079	1.51713e-09
MAR04436(Liver) x rs9458009-A	MAR04436	r2308	Liver	Histamine/Glutathione-HCO3 Antiport in Liver	SLCO1A2;SLCO1B3	rs9458009	6	161120563	A	G	chr6 160598596:161125454	PLG(upstream_gene_variant);ENSG00000224477(intron_variant)	LPA(source:GTEx)		0.0527661	5.2252	1.73968e-07	0.00516766	0.0581094	16.8998	4.61708e-08	0.00184171	0.0533267	2.3099	0.0208937	0.0466641	2.22648	0.107994	0.0528561	5.71295	1.11031e-08	0.0562495	18.9394	6.00909e-09
MAR05013(Adipose Tissue) x rs639426-G	MAR05013	SPRMTDe	Adipose Tissue	Transport of Spermine in Adipose Tissue	SLC22A1	rs639426	6	160771766	G	A	chr6 160598596:161125454	SLC22A3(intron_variant)	SLC22A3(source:GTEx); LPAL2(source:GTEx); LPA(source:GTEx)	IGF2R(source:Interval)	-0.0447598	-5.774	7.74113e-09	0.000437693	-0.0427244	15.565	1.74033e-07	0.00585181	-0.0546576	-3.1957	0.00139493	-0.0459545	3.9305	0.0196399	-0.0464465	-6.57828	4.75929e-11	-0.0439396	19.8545	2.38726e-09
MAR05013(Adipose Tissue) x rs509707-C	MAR05013	SPRMTDe	Adipose Tissue	Transport of Spermine in Adipose Tissue	SLC22A1	rs509707	6	160771810	C	T	chr6 160598596:161125454	SLC22A3(intron_variant)	SLC22A3(source:GTEx); LPAL2(source:GTEx); LPA(source:GTEx)	IGF2R(source:Interval)	-0.0447586	-5.77385	7.7481e-09	0.000437693	-0.0427228	15.5638	1.74246e-07	0.00585181	-0.0548784	-3.20905	0.00133174	-0.0461248	3.94652	0.0193278	-0.0464836	-6.58368	4.58943e-11	-0.0439694	19.8834	2.31931e-09
MAR05013(Adipose Tissue) x rs609562-T	MAR05013	SPRMTDe	Adipose Tissue	Transport of Spermine in Adipose Tissue	SLC22A1	rs609562	6	160773819	T	C	chr6 160598596:161125454	SLC22A3(intron_variant)	SLC22A3(source:GTEx); LPAL2(source:GTEx); LPA(source:GTEx)	IGF2R(source:Interval)	-0.0447367	-5.77141	7.86104e-09	0.000441521	-0.0427079	15.5473	1.77142e-07	0.00592871	-0.0548764	-3.20874	0.00133319	-0.0460648	3.95562	0.0191529	-0.0464647	-6.58131	4.66335e-11	-0.0439381	19.8549	2.38627e-09
MAR05013(Adipose Tissue) x rs637614-T	MAR05013	SPRMTDe	Adipose Tissue	Transport of Spermine in Adipose Tissue	SLC22A1	rs637614	6	160772133	T	C	chr6 160598596:161125454	SLC22A3(intron_variant)	SLC22A3(source:GTEx); LPAL2(source:GTEx); LPA(source:GTEx)	IGF2R(source:Interval)	-0.0447251	-5.76979	7.9369e-09	0.000441841	-0.0426859	15.5415	1.7817e-07	0.00594276	-0.0556792	-3.25319	0.00114115	-0.04678	4.07197	0.0170496	-0.0465896	-6.59802	4.16685e-11	-0.0440418	19.9478	2.17464e-09
MAR09583(Heart) x rs471516-C	MAR09583	HMR_9583	Heart	Transport of Metformin in Heart	SLC22A1;SLC22A2	rs471516	6	160718703	C	G	chr6 160598596:161125454	intergenic_variant	SLC22A3(source:GTEx)		-0.0481774	-5.21469	1.84124e-07	0.00541994	-0.0530168	16.8361	4.9294e-08	0.0019583	-0.049812	-2.35041	0.0187526	-0.0515081	4.54595	0.0106493	-0.0484384	-5.71948	1.06851e-08	-0.0528728	20.5088	1.25545e-09
MAR04436(Liver) x rs79261638-C	MAR04436	r2308	Liver	Histamine/Glutathione-HCO3 Antiport in Liver	SLCO1A2;SLCO1B3	rs79261638	6	161224445	C	T	chr6 161127125:161313619	intergenic_variant	SLC22A1(source:GTEx); LPAL2(source:GTEx)		0.115303	5.64508	1.65107e-08	0.00074702	0.111639	15.7494	1.8469e-07	0.00613926	0.138083	3.05598	0.00224327	0.150798	6.85693	0.00130571	0.119168	6.40272	1.5263e-10	0.118327	20.0732	2.65788e-09
MAR05013(Adipose Tissue) x rs539298-A	MAR05013	SPRMTDe	Adipose Tissue	Transport of Spermine in Adipose Tissue	SLC22A1	rs539298	6	160770360	A	G	chr6 160598596:161125454	SLC22A3(intron_variant)	SLC22A3(source:GTEx); LPAL2(source:GTEx); LPA(source:GTEx)	IGF2R(source:Interval)	-0.044661	-5.75971	8.4261e-09	0.000451911	-0.0426307	15.4852	1.88485e-07	0.00624135	-0.0552583	-3.22926	0.00124109	-0.0465171	4.05111	0.0174088	-0.0464663	-6.57907	4.73405e-11	-0.0439719	19.8685	2.35392e-09
MAR05013(Adipose Tissue) x rs474513-A	MAR05013	SPRMTDe	Adipose Tissue	Transport of Spermine in Adipose Tissue	SLC22A1	rs474513	6	160770312	A	G	chr6 160598596:161125454	SLC22A3(intron_variant)	SLC22A3(source:GTEx); LPAL2(source:GTEx); LPA(source:GTEx)	IGF2R(source:Interval)	-0.0446577	-5.75929	8.44699e-09	0.000451911	-0.0426268	15.4822	1.89052e-07	0.00624135	-0.0552495	-3.22916	0.00124156	-0.046556	4.05174	0.0173978	-0.0464625	-6.57867	4.74671e-11	-0.0439761	19.873	2.34349e-09
MAR05013(Adipose Tissue) x rs539958-C	MAR05013	SPRMTDe	Adipose Tissue	Transport of Spermine in Adipose Tissue	SLC22A1	rs539958	6	160772842	C	T	chr6 160598596:161125454	SLC22A3(intron_variant)	SLC22A3(source:GTEx); LPAL2(source:GTEx); LPA(source:GTEx)	IGF2R(source:Interval)	-0.044647	-5.75998	8.41221e-09	0.000451911	-0.0426068	15.4789	1.89677e-07	0.00624135	-0.055171	-3.22619	0.00125449	-0.0463758	4.00695	0.0181946	-0.0464406	-6.57811	4.76461e-11	-0.0439121	19.8331	2.43885e-09
MAR04882(Skeletal Muscle) x rs77749111-A	MAR04882	URAt	Skeletal Muscle	Uracil Transport via Faciliated Diffusion in Skeletal Muscle	SLC29A2	rs77749111	19	17830278	A	G	chr19 17826412:17861868	MAP1S(intron_variant)	FCHO1(source:GTEx and Interval); MAP1S(source:GTEx and Interval); ENSG00000268112(source:Interval)		-0.0491224	-5.35562	8.52616e-08	0.00281503	-0.0498291	15.4778	1.90694e-07	0.00625376	0.00336863	0.160617	0.872395	0.00460756	0.0367607	0.963907	-0.0406949	-4.84255	1.28185e-06	-0.0410626	12.6516	3.21178e-06
MAR05013(Adipose Tissue) x rs541091-G	MAR05013	SPRMTDe	Adipose Tissue	Transport of Spermine in Adipose Tissue	SLC22A1	rs541091	6	160770552	G	A	chr6 160598596:161125454	SLC22A3(intron_variant)	SLC22A3(source:GTEx); LPAL2(source:GTEx); LPA(source:GTEx)	IGF2R(source:Interval)	-0.0446234	-5.7544	8.69478e-09	0.000459312	-0.0426046	15.4519	1.94867e-07	0.00632214	-0.054478	-3.18572	0.00144393	-0.045942	3.92801	0.0196889	-0.0463042	-6.55641	5.5117e-11	-0.0438482	19.7541	2.63941e-09
MAR04882(Skeletal Muscle) x rs56149143-A	MAR04882	URAt	Skeletal Muscle	Uracil Transport via Faciliated Diffusion in Skeletal Muscle	SLC29A2	rs56149143	19	17831591	A	G	chr19 17826412:17861868	MAP1S(non_coding_transcript_exon_variant)	FCHO1(source:GTEx and Interval); MAP1S(source:GTEx and Interval); ENSG00000268112(source:Interval)		-0.0491869	-5.36034	8.30642e-08	0.00275177	-0.0498936	15.4546	1.95158e-07	0.00632214	0.00378098	0.180156	0.85703	0.00500825	0.0414687	0.95938	-0.0406864	-4.83925	1.30332e-06	-0.0410523	12.5914	3.41098e-06
MAR05013(Adipose Tissue) x rs416879-A	MAR05013	SPRMTDe	Adipose Tissue	Transport of Spermine in Adipose Tissue	SLC22A1	rs416879	6	160774838	A	G	chr6 160598596:161125454	SLC22A3(intron_variant)	SLC22A3(source:GTEx); LPAL2(source:GTEx); LPA(source:GTEx)	IGF2R(source:Interval)	-0.0445958	-5.75164	8.83817e-09	0.000461893	-0.0425691	15.4426	1.96697e-07	0.00632214	-0.0554939	-3.2438	0.00117946	-0.0467649	4.07189	0.0170508	-0.0464529	-6.57776	4.77579e-11	-0.0439486	19.8532	2.39029e-09
MAR05013(Adipose Tissue) x rs655185-A	MAR05013	SPRMTDe	Adipose Tissue	Transport of Spermine in Adipose Tissue	SLC22A1	rs655185	6	160770543	A	G	chr6 160598596:161125454	SLC22A3(intron_variant)	SLC22A3(source:GTEx); LPAL2(source:GTEx); LPA(source:GTEx)	IGF2R(source:Interval)	-0.0446054	-5.75207	8.81553e-09	0.000461893	-0.0425883	15.4404	1.97121e-07	0.00632214	-0.0544725	-3.18526	0.00144622	-0.0459434	3.92982	0.0196533	-0.0462882	-6.55409	5.59808e-11	-0.0438358	19.7425	2.6701e-09
MAR04882(Skeletal Muscle) x rs3761054-T	MAR04882	URAt	Skeletal Muscle	Uracil Transport via Faciliated Diffusion in Skeletal Muscle	SLC29A2	rs3761054	19	17834798	T	G	chr19 17826412:17861868	ENSG00000268112(downstream_gene_variant);MAP1S(intron_variant)	FCHO1(source:GTEx and Interval); MAP1S(source:GTEx and Interval); ENSG00000268112(source:Interval)		-0.0490279	-5.34492	9.04577e-08	0.00297653	-0.0497366	15.4437	1.97307e-07	0.00632214	0.00276056	0.13161	0.895293	0.0038222	0.0304604	0.969999	-0.0407138	-4.84439	1.27002e-06	-0.0411149	12.7041	3.04743e-06
MAR09583(Heart) x rs8191728-G	MAR09583	HMR_9583	Heart	Transport of Metformin in Heart	SLC22A1;SLC22A2	rs8191728	6	160429737	G	A	chr6 160242487:160557643	AIRN(upstream_gene_variant);IGF2R(intron_variant)			-0.0577788	-5.19779	2.01676e-07	0.00583122	-0.0637166	17.1196	3.84377e-08	0.001585	-0.0332935	-1.23121	0.218243	-0.032131	1.38155	0.251527	-0.0542393	-5.27556	1.32354e-07	-0.059269	16.8979	4.75445e-08
MAR04882(Skeletal Muscle) x rs56366939-T	MAR04882	URAt	Skeletal Muscle	Uracil Transport via Faciliated Diffusion in Skeletal Muscle	SLC29A2	rs56366939	19	17836171	T	C	chr19 17826412:17861868	ENSG00000268112(downstream_gene_variant);MAP1S(intron_variant)	FCHO1(source:GTEx and Interval); MAP1S(source:GTEx and Interval); ENSG00000268112(source:Interval)		-0.049004	-5.34006	9.29157e-08	0.00303696	-0.0497047	15.3604	2.14428e-07	0.00679951	0.000138631	0.00660617	0.994729	0.000911144	0.00323982	0.996765	-0.0411152	-4.89006	1.00808e-06	-0.0415598	12.8589	2.61072e-06
MAR04882(Skeletal Muscle) x rs17710707-G	MAR04882	URAt	Skeletal Muscle	Uracil Transport via Faciliated Diffusion in Skeletal Muscle	SLC29A2	rs17710707	19	17837425	G	C	chr19 17826412:17861868	ENSG00000268112(downstream_gene_variant);MAP1S(missense_variant)	FCHO1(source:GTEx and Interval); MAP1S(source:GTEx and Interval); ENSG00000268112(source:Interval)		-0.0490321	-5.34254	9.16535e-08	0.00300576	-0.049711	15.3578	2.14988e-07	0.00679951	0.000193981	0.00924095	0.992627	0.00093023	0.00422309	0.995786	-0.0411324	-4.89143	1.00108e-06	-0.0415596	12.8573	2.61489e-06
MAR04882(Skeletal Muscle) x rs56302480-T	MAR04882	URAt	Skeletal Muscle	Uracil Transport via Faciliated Diffusion in Skeletal Muscle	SLC29A2	rs56302480	19	17839689	T	C	chr19 17826412:17861868	ENSG00000268112(intron_variant);MAP1S(non_coding_transcript_exon_variant)	FCHO1(source:GTEx and Interval); MAP1S(source:GTEx and Interval); ENSG00000268112(source:Interval)		-0.0489813	-5.33715	9.44183e-08	0.00307578	-0.0496665	15.3433	2.18126e-07	0.00686255	-0.000299322	-0.0142433	0.988636	0.000515276	0.00468688	0.995324	-0.0411839	-4.89679	9.7417e-07	-0.0416032	12.8975	2.51195e-06
MAR04882(Skeletal Muscle) x rs112009435-A	MAR04882	URAt	Skeletal Muscle	Uracil Transport via Faciliated Diffusion in Skeletal Muscle	SLC29A2	rs112009435	19	17846844	A	G	chr19 17826412:17861868	ENSG00000268112(upstream_gene_variant);MAP1S(downstream_gene_variant)	FCHO1(source:GTEx and Interval); MAP1S(source:GTEx and Interval); ENSG00000268112(source:Interval)		-0.0487873	-5.3179	1.04972e-07	0.00335968	-0.0494927	15.3414	2.18544e-07	0.00686255	0.00314663	0.150011	0.880756	0.00429748	0.0346088	0.965983	-0.0404481	-4.81216	1.49307e-06	-0.0408448	12.5811	3.44614e-06
MAR04882(Skeletal Muscle) x rs112928927-A	MAR04882	URAt	Skeletal Muscle	Uracil Transport via Faciliated Diffusion in Skeletal Muscle	SLC29A2	rs112928927	19	17846211	A	G	chr19 17826412:17861868	ENSG00000268112(upstream_gene_variant);MAP1S(downstream_gene_variant)	FCHO1(source:GTEx and Interval); MAP1S(source:GTEx and Interval); ENSG00000268112(source:Interval)		-0.0487841	-5.31751	1.05196e-07	0.00335968	-0.0494885	15.3389	2.19088e-07	0.00686255	0.00357865	0.170512	0.864608	0.00465939	0.0419898	0.95888	-0.0403838	-4.80405	1.55486e-06	-0.0407713	12.5535	3.54256e-06
MAR04428(Adipose Tissue) x rs2315065-A	MAR04428	HISDC	Adipose Tissue	Histidine Decarboxylase in Adipose Tissue	DDC;HDC	rs2315065	6	161108144	A	C	chr6 160598596:161125454	intergenic_variant	SLC22A3(source:GTEx); SLC22A2(source:GTEx)		0.0747812	5.18227	2.19202e-07	0.00629423	0.079938	16.5473	6.68377e-08	0.00250266	-0.00493989	-0.13116	0.895649	0.0225028	0.62383	0.536004	0.0645765	4.79231	1.64869e-06	0.0714278	15.3676	2.1595e-07
MAR09583(Heart) x rs568567-G	MAR09583	HMR_9583	Heart	Transport of Metformin in Heart	SLC22A1;SLC22A2	rs568567	6	160705154	G	A	chr6 160598596:161125454	intergenic_variant	SLC22A3(source:GTEx)		-0.0479234	-5.17754	2.24829e-07	0.00636874	-0.0527071	16.5478	6.57437e-08	0.0024801	-0.0489634	-2.30893	0.0209474	-0.0508831	4.48481	0.0113196	-0.0480898	-5.66887	1.43743e-08	-0.0525108	20.1136	1.86307e-09
MAR04882(Skeletal Muscle) x rs8102950-G	MAR04882	URAt	Skeletal Muscle	Uracil Transport via Faciliated Diffusion in Skeletal Muscle	SLC29A2	rs8102950	19	17843861	G	A	chr19 17826412:17861868	ENSG00000268112(intron_variant);MAP1S(non_coding_transcript_exon_variant)	FCHO1(source:GTEx and Interval); MAP1S(source:GTEx and Interval); ENSG00000268112(source:Interval)		-0.0487335	-5.31398	1.07256e-07	0.0034143	-0.0494556	15.2997	2.27826e-07	0.00711343	0.00333563	0.159194	0.873516	0.00459292	0.0321396	0.968371	-0.0403625	-4.80429	1.55299e-06	-0.0407397	12.4914	3.76926e-06
MAR04436(Liver) x rs117191825-T	MAR04436	r2308	Liver	Histamine/Glutathione-HCO3 Antiport in Liver	SLCO1A2;SLCO1B3	rs117191825	6	161119431	T	C	chr6 160598596:161125454	PLG(upstream_gene_variant);ENSG00000224477(non_coding_transcript_exon_variant)	LPA(source:GTEx)		0.0521572	5.1729	2.30494e-07	0.00647293	0.0575008	16.5943	6.26444e-08	0.00238216	0.053377	2.31186	0.0207856	0.0466995	2.2334	0.107249	0.0523526	5.66579	1.46348e-08	0.0557504	18.6403	8.10134e-09
MAR05013(Adipose Tissue) x rs501470-T	MAR05013	SPRMTDe	Adipose Tissue	Transport of Spermine in Adipose Tissue	SLC22A1	rs501470	6	160770918	T	G	chr6 160598596:161125454	SLC22A3(intron_variant)	SLC22A3(source:GTEx); LPAL2(source:GTEx); LPA(source:GTEx)	IGF2R(source:Interval)	-0.0443636	-5.72222	1.05142e-08	0.000532401	-0.04234	15.2805	2.31309e-07	0.00719918	-0.0546901	-3.19684	0.00138943	-0.0459104	3.90642	0.0201187	-0.0461231	-6.53156	6.50881e-11	-0.0436244	19.561	3.20141e-09
MAR04436(Liver) x rs117515500-T	MAR04436	r2308	Liver	Histamine/Glutathione-HCO3 Antiport in Liver	SLCO1A2;SLCO1B3	rs117515500	6	161164724	T	C	chr6 161127125:161313619	PLG(intron_variant);ENSG00000287558(non_coding_transcript_exon_variant)	SLC22A1(source:GTEx); LPAL2(source:GTEx)		0.110343	5.74507	9.18822e-09	0.000477633	0.106975	15.3825	2.50734e-07	0.00777899	0.149322	3.32399	0.000887392	0.167793	9.06638	0.000165476	0.116367	6.58925	4.42057e-11	0.116304	21.4502	6.5478e-10
MAR09583(Heart) x rs3127574-G	MAR09583	HMR_9583	Heart	Transport of Metformin in Heart	SLC22A1;SLC22A2	rs3127574	6	160791370	G	C	chr6 160598596:161125454	SLC22A3(intron_variant);ENSG00000287656(non_coding_transcript_exon_variant)	SLC22A3(source:GTEx); LPA(source:GTEx); LPAL2(source:GTEx)	IGF2R(source:Interval)	-0.0395938	-5.38363	7.29976e-08	0.00246849	-0.0412413	15.1906	2.53056e-07	0.00782618	-0.0330897	-1.95707	0.0503387	-0.0267151	2.60016	0.0742714	-0.038559	-5.71745	1.08136e-08	-0.0389593	16.2838	8.48073e-08
MAR09583(Heart) x rs512077-A	MAR09583	HMR_9583	Heart	Transport of Metformin in Heart	SLC22A1;SLC22A2	rs512077	6	160774928	A	G	chr6 160598596:161125454	SLC22A3(intron_variant)	LPAL2(source:GTEx)		-0.0472728	-5.14171	2.72247e-07	0.00743191	-0.0527862	17.9574	1.60816e-08	0.000783642	-0.0546017	-2.60059	0.00930634	-0.054447	3.57426	0.0280985	-0.048452	-5.75309	8.76276e-09	-0.0531668	21.5825	4.29515e-10
MAR04882(Skeletal Muscle) x rs73015718-A	MAR04882	URAt	Skeletal Muscle	Uracil Transport via Faciliated Diffusion in Skeletal Muscle	SLC29A2	rs73015718	19	17860693	A	G	chr19 17826412:17861868	FCHO1(intron_variant)	FCHO1(source:GTEx and Interval); MAP1S(source:GTEx and Interval); ENSG00000268112(source:Interval)		-0.0494727	-5.301	1.15171e-07	0.00364254	-0.0502362	15.0884	2.81557e-07	0.00862575	-0.00330328	-0.153534	0.877977	-0.00258641	0.0491344	0.952053	-0.0421611	-4.92427	8.46748e-07	-0.0426988	12.8644	2.59731e-06
MAR05013(Adipose Tissue) x rs543159-C	MAR05013	SPRMTDe	Adipose Tissue	Transport of Spermine in Adipose Tissue	SLC22A1	rs543159	6	160776017	C	A	chr6 160598596:161125454	SLC22A3(intron_variant)	SLC22A3(source:GTEx); LPAL2(source:GTEx); LPA(source:GTEx); MRPL18(source:GTEx)	IGF2R(source:Interval)	-0.0440954	-5.64687	1.63395e-08	0.000746185	-0.0420027	15.0758	2.8384e-07	0.00866851	-0.0571598	-3.33641	0.000848692	-0.0473986	4.17579	0.0153685	-0.0463427	-6.52206	6.93482e-11	-0.0435747	19.3752	3.85488e-09
MAR05013(Adipose Tissue) x rs518295-G	MAR05013	SPRMTDe	Adipose Tissue	Transport of Spermine in Adipose Tissue	SLC22A1	rs518295	6	160775578	G	T	chr6 160598596:161125454	SLC22A3(intron_variant)	SLC22A3(source:GTEx); LPAL2(source:GTEx); LPA(source:GTEx)	IGF2R(source:Interval)	-0.0442385	-5.68462	1.31102e-08	0.000640617	-0.0421542	15.0633	2.87422e-07	0.00875056	-0.0561015	-3.27938	0.00104034	-0.0470987	4.13489	0.0160099	-0.0462724	-6.53229	6.47697e-11	-0.0436777	19.4945	3.4216e-09
MAR05013(Adipose Tissue) x rs487060-C	MAR05013	SPRMTDe	Adipose Tissue	Transport of Spermine in Adipose Tissue	SLC22A1	rs487060	6	160774459	C	T	chr6 160598596:161125454	SLC22A3(intron_variant)	SLC22A3(source:GTEx); LPAL2(source:GTEx); LPA(source:GTEx)		-0.0442049	-5.67286	1.40435e-08	0.000672768	-0.04231	15.0496	2.91365e-07	0.00884307	-0.0563294	-3.28891	0.00100576	-0.0467922	4.0694	0.0170933	-0.0462842	-6.52557	6.77439e-11	-0.0437782	19.5283	3.30799e-09
MAR05013(Skeletal Muscle) x rs117379529-T	MAR05013	SPRMTDe	Skeletal Muscle	Transport of Spermine in Skeletal Muscle	SLC22A1	rs117379529	6	161398803	T	C	chr6 161383079:161551176	ENSG00000231863(intron_variant)	SLC22A1(source:Interval)		-0.094734	-5.60793	2.04757e-08	0.000877657	-0.0940555	15.2431	3.02268e-07	0.00911735	-0.0528661	-1.34066	0.18003	-0.047169	2.52712	0.0823667	-0.0882418	-5.68276	1.32537e-08	-0.0876428	15.381	2.53962e-07
MAR04436(Liver) x rs3903279-G	MAR04436	r2308	Liver	Histamine/Glutathione-HCO3 Antiport in Liver	SLCO1A2;SLCO1B3	rs3903279	6	160625033	G	T	chr6 160598596:161125454	SLC22A2(intron_variant)	SLC22A1(source:Interval)		0.0925043	5.37892	7.49346e-08	0.00251658	0.0940892	15.1355	3.03756e-07	0.00913404	0.0887261	2.25747	0.0239788	0.104198	3.50348	0.030995	0.0918971	5.83277	5.45157e-09	0.0957346	18.6212	9.57869e-09
MAR05013(Adipose Tissue) x rs695174-G	MAR05013	SPRMTDe	Adipose Tissue	Transport of Spermine in Adipose Tissue	SLC22A1	rs695174	6	160775510	G	A	chr6 160598596:161125454	SLC22A3(intron_variant)	SLC22A3(source:GTEx); LPAL2(source:GTEx); LPA(source:GTEx)	IGF2R(source:Interval)	-0.0441606	-5.67447	1.39123e-08	0.000669765	-0.042037	14.9828	3.11496e-07	0.00930949	-0.0564899	-3.30239	0.000958632	-0.0474475	4.18388	0.0152446	-0.046275	-6.53261	6.46344e-11	-0.043643	19.4694	3.50847e-09
MAR09583(Heart) x rs4709408-T	MAR09583	HMR_9583	Heart	Transport of Metformin in Heart	SLC22A1;SLC22A2	rs4709408	6	160625231	T	C	chr6 160598596:161125454	SLC22A2(intron_variant)	SLC22A1(source:Interval)		-0.0623387	-5.1126	3.17749e-07	0.00841549	-0.0676512	16.474	8.06037e-08	0.00298381	-0.0625721	-2.05318	0.0400551	-0.0747049	3.05307	0.048236	-0.0623709	-5.50947	3.59925e-08	-0.0687446	19.638	3.48273e-09
MAR06214(Liver) x rs3106164-T	MAR06214	r2309	Liver	Noradrenaline/Glutathione-HCO3 Antiport in Liver	SLCO1A2;SLCO1B3	rs3106164	6	160850273	T	C	chr6 160598596:161125454	SLC22A3(intron_variant)	SLC22A3(source:GTEx); LPAL2(source:GTEx)		0.0422956	5.48794	4.06639e-08	0.00150531	0.0418225	14.9587	3.19216e-07	0.0095111	0.0195896	1.14322	0.252946	0.0148647	0.820792	0.440092	0.0384752	5.47394	4.40134e-08	0.037329	14.144	7.20691e-07
MAR05013(Skeletal Muscle) x rs2314851-T	MAR05013	SPRMTDe	Skeletal Muscle	Transport of Spermine in Skeletal Muscle	SLC22A1	rs2314851	6	161123413	T	G	chr6 160598596:161125454	PLG(intron_variant);ENSG00000224477(downstream_gene_variant)	LPA(source:GTEx)		0.0385332	5.14085	2.73498e-07	0.00744527	0.0413058	14.8917	3.41224e-07	0.0101077	0.0230582	1.39993	0.161535	0.0272174	2.20873	0.109851	0.0358783	5.25898	1.44857e-07	0.0389195	15.839	1.32304e-07
MAR05013(Skeletal Muscle) x rs7772437-T	MAR05013	SPRMTDe	Skeletal Muscle	Transport of Spermine in Skeletal Muscle	SLC22A1	rs7772437	6	161115245	T	A	chr6 160598596:161125454	ENSG00000224477(upstream_gene_variant)	LPA(source:GTEx)		0.0383596	5.13231	2.86209e-07	0.00772674	0.0412131	14.8914	3.41306e-07	0.0101077	0.0243797	1.48101	0.138603	0.0286186	1.93008	0.145147	0.0359702	5.28546	1.25392e-07	0.0391007	16.0566	1.06432e-07
MAR04436(Liver) x rs4252051-C	MAR04436	r2308	Liver	Histamine/Glutathione-HCO3 Antiport in Liver	SLCO1A2;SLCO1B3	rs4252051	6	161122216	C	T	chr6 160598596:161125454	PLG(upstream_gene_variant);ENSG00000224477(downstream_gene_variant)			0.0529967	5.09743	3.4429e-07	0.00892491	0.0584166	16.117	1.01051e-07	0.00360423	0.0535763	2.3226	0.0202008	0.0472089	2.33862	0.0965444	0.0530946	5.60159	2.124e-08	0.0564985	18.1426	1.33338e-08
MAR05013(Adipose Tissue) x rs487152-C	MAR05013	SPRMTDe	Adipose Tissue	Transport of Spermine in Adipose Tissue	SLC22A1	rs487152	6	160774486	C	A	chr6 160598596:161125454	SLC22A3(intron_variant)	SLC22A3(source:GTEx); LPAL2(source:GTEx); LPA(source:GTEx)	IGF2R(source:Interval)	-0.0438534	-5.6489	1.61482e-08	0.000740911	-0.0418678	14.8795	3.4541e-07	0.0101983	-0.0550897	-3.22175	0.00127411	-0.0463023	3.98444	0.0186089	-0.0457737	-6.47547	9.45189e-11	-0.0433272	19.2525	4.35814e-09
MAR04428(Adipose Tissue) x rs4252053-G	MAR04428	HISDC	Adipose Tissue	Histidine Decarboxylase in Adipose Tissue	DDC;HDC	rs4252053	6	161122274	G	A	chr6 160598596:161125454	PLG(upstream_gene_variant);ENSG00000224477(downstream_gene_variant)			0.0552885	5.09218	3.53965e-07	0.00914379	0.0590907	16.3255	8.197e-08	0.00302294	0.0619634	2.48171	0.0130753	0.0551725	2.89946	0.0551256	0.05635	5.65943	1.51879e-08	0.0583561	19.182	4.71662e-09
MAR03105(Skeletal Muscle) x rs3903279-G	MAR03105	ACACT1x	Skeletal Muscle	Acetyl Coenzyme A C-Acetyltransferase [Peroxisome] in Skeletal Muscle	ACAT2	rs3903279	6	160625033	G	T	chr6 160598596:161125454	SLC22A2(intron_variant)	SLC22A1(source:Interval)		0.0921451	5.37652	7.59389e-08	0.00254157	0.0941642	14.9688	3.57839e-07	0.0105335	0.0265668	0.690907	0.489624	0.0327969	0.789655	0.454689	0.0812767	5.19209	2.07947e-07	0.0844724	14.4783	5.67008e-07
MAR05013(Skeletal Muscle) x rs1009124-A	MAR05013	SPRMTDe	Skeletal Muscle	Transport of Spermine in Skeletal Muscle	SLC22A1	rs1009124	6	161117913	A	G	chr6 160598596:161125454	ENSG00000224477(upstream_gene_variant)	LPA(source:GTEx)		0.0383147	5.12566	2.96492e-07	0.00793854	0.041122	14.8268	3.64069e-07	0.0106847	0.0247516	1.50407	0.132564	0.0289849	1.9604	0.140814	0.0359949	5.28881	1.23112e-07	0.0390868	16.0486	1.0729e-07
MAR05013(Skeletal Muscle) x rs9364561-C	MAR05013	SPRMTDe	Skeletal Muscle	Transport of Spermine in Skeletal Muscle	SLC22A1	rs9364561	6	160988675	C	T	chr6 160598596:161125454	LPA(intron_variant)	SLC22A3(source:GTEx)		0.0385289	5.14436	2.68438e-07	0.00734846	0.041255	14.7773	3.82559e-07	0.011127	0.0271859	1.6628	0.0963526	0.0309184	1.77146	0.170095	0.0365614	5.36949	7.89579e-08	0.0394058	16.3438	7.9868e-08
MAR06246(Heart) x rs1835346-G	MAR06246	PROSTGE2t2	Heart	Transport of Prostaglandin E2 in Heart	SLC22A1;SLC22A2;SLC22A3;SLCO2A1;SLCO3A1	rs1835346	6	161162290	G	A	chr6 161127125:161313619	PLG(intron_variant);ENSG00000287558(downstream_gene_variant)			0.13053	5.57395	2.49031e-08	0.00104452	0.128951	15.0734	3.84755e-07	0.0111577	0.0793401	1.42994	0.152734	0.0877255	2.53168	0.111652	0.12279	5.69132	1.26059e-08	0.122564	16.088	1.39103e-07
MAR05013(Adipose Tissue) x rs519118-T	MAR05013	SPRMTDe	Adipose Tissue	Transport of Spermine in Adipose Tissue	SLC22A1	rs519118	6	160775652	T	G	chr6 160598596:161125454	SLC22A3(intron_variant)	SLC22A3(source:GTEx); LPAL2(source:GTEx); LPA(source:GTEx)	IGF2R(source:Interval)	-0.0438262	-5.62989	1.80321e-08	0.000803113	-0.0417585	14.7661	3.86866e-07	0.0111857	-0.0568215	-3.31837	0.000905442	-0.0476892	4.23558	0.0144767	-0.046052	-6.49846	8.11473e-11	-0.0434507	19.272	4.27423e-09
MAR05013(Skeletal Muscle) x rs4252045-A	MAR05013	SPRMTDe	Skeletal Muscle	Transport of Spermine in Skeletal Muscle	SLC22A1	rs4252045	6	161121210	A	G	chr6 160598596:161125454	PLG(upstream_gene_variant);ENSG00000224477(intron_variant)	LPA(source:GTEx); SLC22A3(source:GTEx)		0.0382676	5.11166	3.19333e-07	0.00843458	0.0410055	14.742	3.96315e-07	0.0113915	0.0261836	1.59026	0.111776	0.0299379	2.37619	0.0929144	0.0361974	5.31147	1.08747e-07	0.0391378	16.0439	1.07803e-07
MAR05013(Skeletal Muscle) x rs7452732-G	MAR05013	SPRMTDe	Skeletal Muscle	Transport of Spermine in Skeletal Muscle	SLC22A1	rs7452732	6	161120058	G	A	chr6 160598596:161125454	PLG(upstream_gene_variant);ENSG00000224477(intron_variant)	LPA(source:GTEx)		0.0382105	5.10939	3.23197e-07	0.00846796	0.0410087	14.7268	4.02388e-07	0.0115322	0.0245407	1.4906	0.136067	0.0287504	2.04378	0.129549	0.0358724	5.26842	1.37601e-07	0.0389564	15.9286	1.20968e-07
MAR05013(Skeletal Muscle) x rs2144723-T	MAR05013	SPRMTDe	Skeletal Muscle	Transport of Spermine in Skeletal Muscle	SLC22A1	rs2144723	6	161121390	T	C	chr6 160598596:161125454	PLG(upstream_gene_variant);ENSG00000224477(intron_variant)	LPA(source:GTEx)		0.0381799	5.09946	3.40616e-07	0.00887648	0.0409666	14.7193	4.05393e-07	0.0115843	0.0248151	1.50623	0.132008	0.0290443	2.38617	0.0919917	0.0358922	5.26572	1.39639e-07	0.0389558	15.8875	1.26047e-07
MAR05013(Skeletal Muscle) x rs471516-C	MAR05013	SPRMTDe	Skeletal Muscle	Transport of Spermine in Skeletal Muscle	SLC22A1	rs471516	6	160718703	C	G	chr6 160598596:161125454	intergenic_variant	SLC22A3(source:GTEx)		-0.0473809	-5.06627	4.05686e-07	0.0103517	-0.0499538	14.7697	3.88284e-07	0.0111936	-0.0600944	-2.90935	0.00362179	-0.0604862	4.31643	0.0133924	-0.0495438	-5.81524	6.05464e-09	-0.0518239	18.6624	7.93812e-09
MAR09583(Heart) x rs675162-A	MAR09583	HMR_9583	Heart	Transport of Metformin in Heart	SLC22A1;SLC22A2	rs675162	6	160776325	A	G	chr6 160598596:161125454	SLC22A3(intron_variant)	SLC22A3(source:GTEx); LPAL2(source:GTEx); LPA(source:GTEx)	IGF2R(source:Interval)	-0.0393073	-5.29581	1.18488e-07	0.00371142	-0.0409673	14.6943	4.15659e-07	0.0118431	-0.0380524	-2.24425	0.024816	-0.0325734	3.39547	0.0335325	-0.0391055	-5.75132	8.85476e-09	-0.0397136	16.8629	4.7528e-08
MAR04994(Heart) x rs9457853-A	MAR04994	r0944	Heart	Transport of Spermidine in Heart	SLC22A1	rs9457853	6	160603594	A	G	chr6 160598596:161125454	SLC22A2(intron_variant)	SLC22A1(source:GTEx and Interval)		-0.0653543	-5.36948	7.89628e-08	0.00263376	-0.0661662	14.7064	4.20557e-07	0.0119478	-0.000717173	-0.0265458	0.978822	-0.00257391	1.13008	0.323215	-0.0544486	-4.9065	9.27166e-07	-0.0557251	12.539	3.63711e-06
MAR04436(Liver) x rs1803989-T	MAR04436	r2308	Liver	Histamine/Glutathione-HCO3 Antiport in Liver	SLCO1A2;SLCO1B3	rs1803989	6	160517481	T	C	chr6 160242487:160557643	IGF2R(synonymous_variant);CHP1P2(downstream_gene_variant)	SLC22A1(source:GTEx and Interval); CHP1P2(source:GTEx); ENSG00000237927(source:Interval); MRPL18(source:Interval)	IGF2R(source:Interval)	0.0860872	5.55713	2.74252e-08	0.00112614	0.0844997	14.6903	4.40137e-07	0.0123603	0.109268	3.14205	0.00167767	0.101521	5.08656	0.00633244	0.0899255	6.35479	2.08706e-10	0.0874124	19.0665	5.63388e-09
MAR06214(Liver) x rs388170-A	MAR06214	r2309	Liver	Noradrenaline/Glutathione-HCO3 Antiport in Liver	SLCO1A2;SLCO1B3	rs388170	6	160853286	A	G	chr6 160598596:161125454	SLC22A3(intron_variant)	SLC22A3(source:GTEx); LPAL2(source:GTEx)		0.041856	5.43094	5.6058e-08	0.00199217	0.0413948	14.633	4.42067e-07	0.0123789	0.019546	1.14109	0.253831	0.0150112	0.908388	0.403184	0.0381	5.42092	5.92914e-08	0.0369939	13.8786	9.39673e-07
MAR08410(Brain) x rs1803989-T	MAR08410	SPODMm	Brain	Superoxide Dismutase in Brain	SOD2	rs1803989	6	160517481	T	C	chr6 160242487:160557643	IGF2R(synonymous_variant);CHP1P2(downstream_gene_variant)	SLC22A1(source:GTEx and Interval); CHP1P2(source:GTEx); ENSG00000237927(source:Interval); MRPL18(source:Interval)	IGF2R(source:Interval)	-0.0852727	-5.43669	5.428e-08	0.00194311	-0.0851212	14.6733	4.47643e-07	0.0124993	-0.0423858	-1.22795	0.219467	-0.039564	0.737921	0.478355	-0.0779331	-5.45765	4.82487e-08	-0.0773735	14.6199	4.66765e-07
MAR05013(Skeletal Muscle) x rs1965091-A	MAR05013	SPRMTDe	Skeletal Muscle	Transport of Spermine in Skeletal Muscle	SLC22A1	rs1965091	6	161120648	A	G	chr6 160598596:161125454	PLG(upstream_gene_variant);ENSG00000224477(intron_variant)	LPA(source:GTEx)		0.0380941	5.09184	3.54605e-07	0.00914379	0.0408575	14.6096	4.52409e-07	0.0125963	0.0245308	1.48968	0.13631	0.0287676	1.96326	0.140411	0.0357736	5.25201	1.50446e-07	0.0388322	15.8191	1.34971e-07
MAR09583(Heart) x rs634916-A	MAR09583	HMR_9583	Heart	Transport of Metformin in Heart	SLC22A1;SLC22A2	rs634916	6	160766183	A	T	chr6 160598596:161125454	SLC22A3(upstream_gene_variant)	SLC22A3(source:GTEx); LPAL2(source:GTEx)		-0.0381483	-5.17055	2.3341e-07	0.00651738	-0.0401962	14.6058	4.541e-07	0.0126075	-0.0363646	-2.16032	0.0307476	-0.0330539	6.3871	0.00168449	-0.0378609	-5.60287	2.10833e-08	-0.0391188	17.9581	1.58982e-08
MAR04428(Adipose Tissue) x rs6415084-T	MAR04428	HISDC	Adipose Tissue	Histidine Decarboxylase in Adipose Tissue	DDC;HDC	rs6415084	6	160980330	T	C	chr6 160598596:161125454	LPA(intron_variant)	SLC22A3(source:GTEx)		0.0404174	5.04318	4.57864e-07	0.0115029	0.0465511	18.6608	7.87636e-09	0.000422936	0.0212531	1.03954	0.298556	0.00882282	0.210073	0.810526	0.0378648	5.07471	3.88095e-07	0.040458	16.7383	5.3835e-08
MAR04882(Skeletal Muscle) x rs4280376-C	MAR04882	URAt	Skeletal Muscle	Uracil Transport via Faciliated Diffusion in Skeletal Muscle	SLC29A2	rs4280376	19	17861209	C	T	chr19 17826412:17861868	FCHO1(intron_variant)	FCHO1(source:GTEx and Interval); MAP1S(source:GTEx and Interval); ENSG00000268112(source:Interval)		-0.0484754	-5.19684	2.02703e-07	0.00584361	-0.0492424	14.5725	4.71473e-07	0.0129771	-0.00131307	-0.0610327	0.951333	-0.000291429	0.0277183	0.972662	-0.0410126	-4.79226	1.64911e-06	-0.0414973	12.2423	4.83674e-06
MAR04436(Liver) x rs4252052-T	MAR04436	r2308	Liver	Histamine/Glutathione-HCO3 Antiport in Liver	SLCO1A2;SLCO1B3	rs4252052	6	161122221	T	C	chr6 160598596:161125454	PLG(upstream_gene_variant);ENSG00000224477(downstream_gene_variant)			0.052355	5.03687	4.73196e-07	0.0117971	0.0577529	15.7145	1.5106e-07	0.00521655	0.0530626	2.29996	0.0214506	0.046647	2.27729	0.102646	0.0524744	5.53707	3.07576e-08	0.0558527	17.7332	2.00704e-08
MAR09583(Heart) x rs386453-C	MAR09583	HMR_9583	Heart	Transport of Metformin in Heart	SLC22A1;SLC22A2	rs386453	6	160759840	C	T	chr6 160598596:161125454	intergenic_variant	SLC22A1(source:GTEx and Interval); LPAL2(source:GTEx)		-0.0499239	-5.03488	4.78139e-07	0.01189	-0.0545575	15.4845	1.9164e-07	0.00626375	-0.0625504	-2.70467	0.00683718	-0.0602212	3.58153	0.0279531	-0.0518845	-5.69329	1.24617e-08	-0.0556075	19.1461	4.9454e-09
MAR05013(Skeletal Muscle) x rs113525646-A	MAR05013	SPRMTDe	Skeletal Muscle	Transport of Spermine in Skeletal Muscle	SLC22A1	rs113525646	6	161119901	A	G	chr6 160598596:161125454	PLG(upstream_gene_variant);ENSG00000224477(intron_variant)	LPA(source:GTEx)		0.0380025	5.08215	3.73189e-07	0.00957249	0.0406741	14.5533	4.78596e-07	0.0131015	0.0272035	1.65146	0.0986445	0.0310295	2.54796	0.0782516	0.0361574	5.31029	1.0945e-07	0.0390632	16.0171	1.10724e-07
MAR04436(Liver) x rs9457831-C	MAR04436	r2308	Liver	Histamine/Glutathione-HCO3 Antiport in Liver	SLCO1A2;SLCO1B3	rs9457831	6	160513283	C	G	chr6 160242487:160557643	CHP1P2(upstream_gene_variant);IGF2R(intron_variant)	SLC22A1(source:GTEx and Interval); MRPL18(source:Interval); ENSG00000237927(source:Interval); CHP1P2(source:GTEx)	IGF2R(source:Interval)	0.0835015	5.52273	3.33778e-08	0.00129443	0.0819244	14.5901	4.84376e-07	0.0131533	0.184952	3.76224	0.000168397	0.175017	6.41452	0.00199417	0.0922687	6.38469	1.71746e-10	0.0895922	19.1341	5.31602e-09
MAR05013(Skeletal Muscle) x rs568567-G	MAR05013	SPRMTDe	Skeletal Muscle	Transport of Spermine in Skeletal Muscle	SLC22A1	rs568567	6	160705154	G	A	chr6 160598596:161125454	intergenic_variant	SLC22A3(source:GTEx)		-0.0471103	-5.02976	4.91106e-07	0.0121815	-0.0497295	14.6693	4.29286e-07	0.0121253	-0.0604103	-2.92512	0.00344328	-0.0608572	4.3865	0.0124874	-0.0493792	-5.78885	7.08709e-09	-0.0517078	18.5642	8.75651e-09
MAR06214(Liver) x rs2661839-T	MAR06214	r2309	Liver	Noradrenaline/Glutathione-HCO3 Antiport in Liver	SLCO1A2;SLCO1B3	rs2661839	6	160849140	T	A	chr6 160598596:161125454	SLC22A3(intron_variant)	SLC22A3(source:GTEx); LPA(source:GTEx)		0.0422975	5.40851	6.35496e-08	0.00222602	0.0419745	14.4806	5.14907e-07	0.0139008	0.0215051	1.23176	0.218041	0.0149482	0.860001	0.423173	0.0388227	5.43948	5.3436e-08	0.0374902	13.8058	1.01077e-06
MAR04428(Adipose Tissue) x rs9458009-A	MAR04428	HISDC	Adipose Tissue	Histidine Decarboxylase in Adipose Tissue	DDC;HDC	rs9458009	6	161120563	A	G	chr6 160598596:161125454	PLG(upstream_gene_variant);ENSG00000224477(intron_variant)	LPA(source:GTEx)		0.0543575	5.0204	5.15634e-07	0.0127253	0.0575678	15.1489	2.65527e-07	0.00818596	0.0543822	2.17293	0.0297858	0.0474772	2.28801	0.101554	0.0543614	5.47047	4.48843e-08	0.0558299	17.2879	3.12905e-08
MAR03105(Skeletal Muscle) x rs74298710-C	MAR03105	ACACT1x	Skeletal Muscle	Acetyl Coenzyme A C-Acetyltransferase [Peroxisome] in Skeletal Muscle	ACAT2	rs74298710	6	160626179	C	T	chr6 160598596:161125454	SLC22A2(intron_variant)	SLC22A1(source:Interval)		0.0916446	5.32631	1.00228e-07	0.0032327	0.0932823	14.5793	5.25332e-07	0.0140631	0.0205395	0.536632	0.591522	0.0266263	0.672495	0.510988	0.079691	5.07804	3.81341e-07	0.0820785	13.7039	1.21837e-06
MAR09583(Heart) x rs673736-G	MAR09583	HMR_9583	Heart	Transport of Metformin in Heart	SLC22A1;SLC22A2	rs673736	6	160776653	G	A	chr6 160598596:161125454	SLC22A3(intron_variant)	SLC22A3(source:GTEx); LPA(source:GTEx); LPAL2(source:GTEx)	IGF2R(source:Interval)	-0.0391516	-5.24574	1.55654e-07	0.00472418	-0.0407374	14.4034	5.55988e-07	0.0147652	-0.0401442	-2.36514	0.0180233	-0.0345451	3.42246	0.0326396	-0.0393125	-5.75403	8.71419e-09	-0.0398602	16.8811	4.66719e-08
MAR04882(Skeletal Muscle) x rs73015722-T	MAR04882	URAt	Skeletal Muscle	Uracil Transport via Faciliated Diffusion in Skeletal Muscle	SLC29A2	rs73015722	19	17860801	T	C	chr19 17826412:17861868	FCHO1(intron_variant)	FCHO1(source:GTEx and Interval); MAP1S(source:GTEx and Interval); ENSG00000268112(source:Interval)		-0.0481029	-5.15679	2.51223e-07	0.00693549	-0.0488696	14.3972	5.61724e-07	0.0148771	-0.00173756	-0.0807733	0.935622	-0.000730277	0.0292307	0.971193	-0.0407644	-4.76326	1.90491e-06	-0.0412495	12.1293	5.41475e-06
MAR05013(Skeletal Muscle) x rs10945684-T	MAR05013	SPRMTDe	Skeletal Muscle	Transport of Spermine in Skeletal Muscle	SLC22A1	rs10945684	6	161110273	T	C	chr6 160598596:161125454	intergenic_variant	LPA(source:GTEx)		0.0375571	5.02355	5.07249e-07	0.01255	0.040287	14.3778	5.70389e-07	0.0150657	0.0259564	1.57506	0.115242	0.0295825	2.69513	0.0675437	0.035577	5.22551	1.73678e-07	0.0384905	15.5376	1.78833e-07
MAR05013(Adipose Tissue) x rs486339-C	MAR05013	SPRMTDe	Adipose Tissue	Transport of Spermine in Adipose Tissue	SLC22A1	rs486339	6	160774430	C	G	chr6 160598596:161125454	SLC22A3(intron_variant)	SLC22A3(source:GTEx); LPAL2(source:GTEx); LPA(source:GTEx)	IGF2R(source:Interval)	-0.0431907	-5.55356	2.79915e-08	0.00114115	-0.0412612	14.3589	5.81276e-07	0.0152797	-0.0554581	-3.24219	0.00118617	-0.0466404	4.04852	0.0174539	-0.0452922	-6.39746	1.57979e-10	-0.0429202	18.8485	6.52745e-09
MAR04428(Adipose Tissue) x rs58247541-C	MAR04428	HISDC	Adipose Tissue	Histidine Decarboxylase in Adipose Tissue	DDC;HDC	rs58247541	6	161100495	C	A	chr6 160598596:161125454	ENSG00000243831(upstream_gene_variant)	LPA(source:GTEx)		0.0546579	4.98821	6.09428e-07	0.0147058	0.0579939	14.813	3.7156e-07	0.0108719	0.0639111	2.5422	0.0110156	0.0569575	2.9904	0.050343	0.0561351	5.58848	2.2906e-08	0.0577469	17.7505	1.97195e-08
MAR05013(Adipose Tissue) x rs486359-G	MAR05013	SPRMTDe	Adipose Tissue	Transport of Spermine in Adipose Tissue	SLC22A1	rs486359	6	160774441	G	C	chr6 160598596:161125454	SLC22A3(intron_variant)	SLC22A3(source:GTEx); LPAL2(source:GTEx); LPA(source:GTEx)	IGF2R(source:Interval)	-0.0430941	-5.53993	3.02596e-08	0.00120965	-0.041172	14.2879	6.24038e-07	0.0162461	-0.0551638	-3.22548	0.00125763	-0.0463331	3.99079	0.018491	-0.045163	-6.37823	1.79146e-10	-0.0427979	18.7361	7.30359e-09
MAR05013(Adipose Tissue) x rs668871-C	MAR05013	SPRMTDe	Adipose Tissue	Transport of Spermine in Adipose Tissue	SLC22A1	rs668871	6	160769811	C	T	chr6 160598596:161125454	SLC22A3(synonymous_variant)	SLC22A3(source:GTEx); LPAL2(source:GTEx); LPA(source:GTEx)	IGF2R(source:Interval)	-0.0429424	-5.53636	3.08817e-08	0.00122684	-0.0409279	14.2863	6.2505e-07	0.0162461	-0.0557162	-3.24887	0.00115864	-0.0466148	4.21216	0.0148196	-0.0451117	-6.38325	1.73367e-10	-0.0425705	18.5909	8.44508e-09
MAR05013(Skeletal Muscle) x rs55754459-G	MAR05013	SPRMTDe	Skeletal Muscle	Transport of Spermine in Skeletal Muscle	SLC22A1	rs55754459	6	161551176	G	A	chr6 161383079:161551176	AGPAT4(3_prime_UTR_variant)	AGPAT4(source:GTEx)		-0.0909508	-5.39034	7.03259e-08	0.0023864	-0.0917384	14.475	6.32425e-07	0.0163941	-0.0563288	-1.36229	0.173105	-0.0535068	1.58806	0.207608	-0.0860086	-5.5055	3.68119e-08	-0.0869268	14.9463	3.88823e-07
MAR04882(Skeletal Muscle) x rs73015720-A	MAR04882	URAt	Skeletal Muscle	Uracil Transport via Faciliated Diffusion in Skeletal Muscle	SLC29A2	rs73015720	19	17860775	A	G	chr19 17826412:17861868	FCHO1(intron_variant)	FCHO1(source:GTEx and Interval); MAP1S(source:GTEx and Interval); ENSG00000268112(source:Interval)		-0.0478667	-5.13002	2.89718e-07	0.00777848	-0.048631	14.2719	6.36633e-07	0.0164595	-0.00164179	-0.0763305	0.939156	-0.000615186	0.0252868	0.97503	-0.0405455	-4.73664	2.17291e-06	-0.0410265	12.0179	6.05245e-06
MAR05013(Skeletal Muscle) x rs7454595-C	MAR05013	SPRMTDe	Skeletal Muscle	Transport of Spermine in Skeletal Muscle	SLC22A1	rs7454595	6	160995956	C	T	chr6 160598596:161125454	LPA(intron_variant)	SLC22A3(source:GTEx)		0.0375999	5.04825	4.45875e-07	0.0112306	0.0402929	14.2378	6.56118e-07	0.016874	0.0275478	1.68453	0.0920792	0.0317757	1.86736	0.154542	0.035873	5.29241	1.20718e-07	0.0387632	15.9491	1.18515e-07
MAR09583(Heart) x rs79570361-G	MAR09583	HMR_9583	Heart	Transport of Metformin in Heart	SLC22A1;SLC22A2	rs79570361	6	161170855	G	A	chr6 161127125:161313619	PLG(intron_variant);ENSG00000287558(intron_variant)			-0.0564016	-4.95701	7.1588e-07	0.0167774	-0.063125	15.4773	1.96217e-07	0.00632214	-0.0619218	-2.20924	0.0271578	-0.0599473	2.54593	0.0787728	-0.0571826	-5.42396	5.82927e-08	-0.0627981	17.6562	2.22747e-08
MAR04428(Adipose Tissue) x rs79684526-G	MAR04428	HISDC	Adipose Tissue	Histidine Decarboxylase in Adipose Tissue	DDC;HDC	rs79684526	6	161246704	G	A	chr6 161127125:161313619	intergenic_variant			0.128449	5.17406	2.29061e-07	0.00645123	0.13031	14.4297	7.4256e-07	0.019047	0.0560956	0.940179	0.347126	0.0672542	1.32498	0.269398	0.117771	5.13822	2.77353e-07	0.121398	14.7564	5.1414e-07
MAR04428(Adipose Tissue) x rs1998045-T	MAR04428	HISDC	Adipose Tissue	Histidine Decarboxylase in Adipose Tissue	DDC;HDC	rs1998045	6	161097821	T	C	chr6 160598596:161125454	ENSG00000243831(upstream_gene_variant)	LPA(source:GTEx)		0.0536584	4.94886	7.46483e-07	0.0174111	0.0566425	14.5193	4.981e-07	0.0134844	0.064552	2.56137	0.0104261	0.0586299	3.03021	0.0483811	0.0553598	5.55826	2.72484e-08	0.0569426	17.4888	2.56062e-08
MAR06214(Liver) x rs9365164-T	MAR06214	r2309	Liver	Noradrenaline/Glutathione-HCO3 Antiport in Liver	SLCO1A2;SLCO1B3	rs9365164	6	160856843	T	C	chr6 160598596:161125454	SLC22A3(intron_variant)	SLC22A3(source:GTEx)		0.0406015	5.30194	1.14581e-07	0.00363566	0.0403161	14.0942	7.57533e-07	0.0193802	0.0185176	1.08738	0.276869	0.0155779	0.826893	0.437415	0.036887	5.28149	1.2814e-07	0.0361933	13.4708	1.41271e-06
MAR04428(Adipose Tissue) x rs62435279-T	MAR04428	HISDC	Adipose Tissue	Histidine Decarboxylase in Adipose Tissue	DDC;HDC	rs62435279	6	161265605	T	C	chr6 161127125:161313619	intergenic_variant			0.126031	5.10315	3.34041e-07	0.00872868	0.128677	14.3901	7.63751e-07	0.0194883	0.0584284	0.976733	0.328702	0.0664535	1.26636	0.285475	0.116186	5.0897	3.58631e-07	0.119914	14.6609	5.60649e-07
MAR05013(Adipose Tissue) x rs520829-T	MAR05013	SPRMTDe	Adipose Tissue	Transport of Spermine in Adipose Tissue	SLC22A1	rs520829	6	160767905	T	G	chr6 160598596:161125454	SLC22A3(upstream_gene_variant)	SLC22A3(source:GTEx); LPAL2(source:GTEx); ACAT2(source:GTEx)	IGF2R(source:Interval)	-0.0427004	-5.49871	3.82582e-08	0.00142707	-0.0407086	14.0584	7.8504e-07	0.0198758	-0.0556292	-3.25856	0.0011198	-0.0469595	4.18265	0.0152635	-0.0449169	-6.35443	2.092e-10	-0.0424369	18.4555	9.66945e-09
MAR04428(Adipose Tissue) x rs9456574-T	MAR04428	HISDC	Adipose Tissue	Histidine Decarboxylase in Adipose Tissue	DDC;HDC	rs9456574	6	161102831	T	C	chr6 160598596:161125454	intergenic_variant	LPA(source:GTEx)		0.0539097	4.93826	7.88233e-07	0.0181253	0.0571265	14.3643	5.81616e-07	0.0152797	0.060751	2.42151	0.0154564	0.0552367	2.77779	0.0622549	0.0549988	5.49432	3.92217e-08	0.0567269	17.0845	3.83534e-08
MAR04436(Liver) x rs2297362-C	MAR04436	r2308	Liver	Histamine/Glutathione-HCO3 Antiport in Liver	SLCO1A2;SLCO1B3	rs2297362	6	160499565	C	T	chr6 160242487:160557643	IGF2R(intron_variant)	SLC22A1(source:GTEx and Interval); CHP1P2(source:GTEx); ENSG00000237927(source:Interval); MRPL18(source:Interval)	IGF2R(source:Interval)	0.0815356	5.41685	6.06579e-08	0.00213238	0.0797358	14.0294	8.44742e-07	0.0212771	0.117295	3.3538	0.000797109	0.108305	5.21654	0.00556768	0.0871242	6.30144	2.94889e-10	0.0842935	18.4761	1.00773e-08
MAR06246(Brain) x rs4252185-C	MAR06246	PROSTGE2t2	Brain	Transport of Prostaglandin E2 in Brain	SLC22A1;SLC22A2;SLC22A3;SLCO2A1;SLCO3A1	rs4252185	6	161123451	C	T	chr6 160598596:161125454	PLG(intron_variant);ENSG00000224477(downstream_gene_variant)	SLC22A3(source:GTEx); SLC22A2(source:GTEx)		0.0617056	4.91906	8.69604e-07	0.0197522	0.0661128	14.3452	6.01805e-07	0.0157255	-0.00168723	-0.0588429	0.953077	0.0195882	0.436536	0.64634	0.0515217	4.48307	7.35753e-06	0.0585399	13.4528	1.46063e-06
MAR04428(Adipose Tissue) x rs9457997-A	MAR04428	HISDC	Adipose Tissue	Histidine Decarboxylase in Adipose Tissue	DDC;HDC	rs9457997	6	161107018	A	G	chr6 160598596:161125454	intergenic_variant	LPA(source:GTEx)		0.0532033	4.91863	8.7153e-07	0.0197522	0.0563407	14.4759	5.20108e-07	0.0140026	0.0639402	2.5472	0.0108591	0.0570095	2.94301	0.0527824	0.0548847	5.52511	3.29282e-08	0.0564136	17.4002	2.79719e-08
MAR04428(Adipose Tissue) x rs9456575-C	MAR04428	HISDC	Adipose Tissue	Histidine Decarboxylase in Adipose Tissue	DDC;HDC	rs9456575	6	161119578	C	T	chr6 160598596:161125454	PLG(upstream_gene_variant);ENSG00000224477(intron_variant)	LPA(source:GTEx)		0.0531751	4.91561	8.85064e-07	0.0199759	0.0564769	14.6586	4.33317e-07	0.0122038	0.0552863	2.20979	0.0271197	0.0486708	2.35613	0.0948709	0.0535076	5.38891	7.08845e-08	0.0551203	16.9148	4.54257e-08
MAR04428(Adipose Tissue) x rs4252051-C	MAR04428	HISDC	Adipose Tissue	Histidine Decarboxylase in Adipose Tissue	DDC;HDC	rs4252051	6	161122216	C	T	chr6 160598596:161125454	PLG(upstream_gene_variant);ENSG00000224477(downstream_gene_variant)			0.0546545	4.90641	9.27604e-07	0.0208398	0.0580296	15.0434	2.95356e-07	0.00893643	0.0557697	2.23037	0.0257229	0.0493437	2.36686	0.0938597	0.0548392	5.38941	7.06906e-08	0.0563625	17.289	3.12846e-08
MAR06246(Brain) x rs2315065-A	MAR06246	PROSTGE2t2	Brain	Transport of Prostaglandin E2 in Brain	SLC22A1;SLC22A2;SLC22A3;SLCO2A1;SLCO3A1	rs2315065	6	161108144	A	C	chr6 160598596:161125454	intergenic_variant	SLC22A3(source:GTEx); SLC22A2(source:GTEx)		0.0603328	4.90519	9.33385e-07	0.0209216	0.0655496	14.6865	4.27183e-07	0.0121009	-0.00641338	-0.223724	0.822972	0.0154219	0.171879	0.842095	0.0499555	4.41956	9.89036e-06	0.057629	13.4171	1.51136e-06
MAR04428(Adipose Tissue) x rs4252052-T	MAR04428	HISDC	Adipose Tissue	Histidine Decarboxylase in Adipose Tissue	DDC;HDC	rs4252052	6	161122221	T	C	chr6 160598596:161125454	PLG(upstream_gene_variant);ENSG00000224477(downstream_gene_variant)			0.05455	4.89908	9.6285e-07	0.0214346	0.0578853	14.7867	3.81685e-07	0.011127	0.0546839	2.18654	0.0287761	0.0480954	2.27433	0.102952	0.0545721	5.36488	8.10024e-08	0.0560278	16.9207	4.52013e-08
MAR03105(Skeletal Muscle) x rs4709408-T	MAR03105	ACACT1x	Skeletal Muscle	Acetyl Coenzyme A C-Acetyltransferase [Peroxisome] in Skeletal Muscle	ACAT2	rs4709408	6	160625231	T	C	chr6 160598596:161125454	SLC22A2(intron_variant)	SLC22A1(source:Interval)		0.0879183	5.21946	1.79443e-07	0.00531415	0.0892108	13.9322	9.85288e-07	0.0244393	0.0232617	0.611067	0.541155	0.0298894	0.790579	0.454242	0.0773316	5.02033	5.15828e-07	0.0793195	13.2588	1.88135e-06
MAR09583(Heart) x rs490275-A	MAR09583	HMR_9583	Heart	Transport of Metformin in Heart	SLC22A1;SLC22A2	rs490275	6	160765831	A	T	chr6 160598596:161125454	SLC22A3(upstream_gene_variant)	SLC22A3(source:GTEx); LPAL2(source:GTEx)	IGF2R(source:Interval)	-0.0369326	-5.00222	5.6673e-07	0.0138464	-0.0388492	13.7897	1.02689e-06	0.0253426	-0.0376638	-2.23654	0.0253162	-0.0345476	6.37929	0.0016977	-0.0370505	-5.4793	4.27002e-08	-0.038249	17.56	2.36719e-08
MAR04428(Adipose Tissue) x rs9458004-A	MAR04428	HISDC	Adipose Tissue	Histidine Decarboxylase in Adipose Tissue	DDC;HDC	rs9458004	6	161117450	A	G	chr6 160598596:161125454	ENSG00000224477(upstream_gene_variant)	LPA(source:GTEx)		0.0527121	4.88639	1.02703e-06	0.0227082	0.0560913	14.5554	4.80334e-07	0.0131124	0.0541096	2.16331	0.0305172	0.0474017	2.21566	0.109168	0.0529312	5.3436	9.11187e-08	0.0546025	16.6764	5.76411e-08
MAR03105(Skeletal Muscle) x rs9457861-T	MAR03105	ACACT1x	Skeletal Muscle	Acetyl Coenzyme A C-Acetyltransferase [Peroxisome] in Skeletal Muscle	ACAT2	rs9457861	6	160626650	T	C	chr6 160598596:161125454	SLC22A2(intron_variant)	SLC22A1(source:Interval)		0.08961	5.17989	2.22018e-07	0.00632579	0.0913313	13.8747	1.05312e-06	0.02573	0.0278244	0.693158	0.48821	0.0301857	0.58148	0.559511	0.079932	5.03127	4.87239e-07	0.0843924	14.3141	6.67697e-07
MAR04428(Adipose Tissue) x rs9364561-C	MAR04428	HISDC	Adipose Tissue	Histidine Decarboxylase in Adipose Tissue	DDC;HDC	rs9364561	6	160988675	C	T	chr6 160598596:161125454	LPA(intron_variant)	SLC22A3(source:GTEx)		0.0398667	4.88008	1.06042e-06	0.0233408	0.0459405	17.9447	1.61173e-08	0.000783642	0.0224605	1.07818	0.280955	0.00834539	0.127612	0.880195	0.0375467	4.93686	7.93912e-07	0.0397762	16.0159	1.10858e-07
MAR04577(Heart) x rs6817567-C	MAR04577	ORPT	Heart	Orotate Phosphoribosyltransferase in Heart	UMPS	rs6817567	4	120843698	C	T	chr4 120843676:120865401	intergenic_variant	C4orf3(source:Interval)		-0.0372714	-4.87596	1.08278e-06	0.0235676	-0.0368091	14.0742	7.72898e-07	0.0196703	-0.00716639	-0.414908	0.678209	-0.00328803	0.058633	0.943053	-0.0323409	-4.62675	3.71456e-06	-0.0310815	12.2144	4.9617e-06
MAR04577(Heart) x rs4834825-C	MAR04577	ORPT	Heart	Orotate Phosphoribosyltransferase in Heart	UMPS	rs4834825	4	120845847	C	T	chr4 120843676:120865401	intergenic_variant	C4orf3(source:Interval); PDE5A(source:GTEx); LINC02502(source:GTEx); SEPTIN7P14(source:GTEx); USP53(source:Interval)		-0.036727	-4.87293	1.09954e-06	0.023799	-0.0363166	13.9451	8.7929e-07	0.0220904	-0.00996597	-0.585502	0.55821	-0.00742736	1.3942	0.248043	-0.0323401	-4.69272	2.69594e-06	-0.0314313	13.8682	9.49414e-07
MAR04577(Heart) x rs7667585-G	MAR04577	ORPT	Heart	Orotate Phosphoribosyltransferase in Heart	UMPS	rs7667585	4	120844662	G	A	chr4 120843676:120865401	intergenic_variant	C4orf3(source:Interval); PDE5A(source:GTEx); LINC02502(source:GTEx); SEPTIN7P14(source:GTEx); USP53(source:Interval); GTF2IP12(source:GTEx)		-0.0367162	-4.87272	1.10072e-06	0.023799	-0.0363092	14.0652	7.79831e-07	0.0197952	-0.00886148	-0.520547	0.602682	-0.0062992	1.32724	0.26522	-0.0321529	-4.66644	3.06466e-06	-0.0312396	13.8503	9.66597e-07
MAR04428(Adipose Tissue) x rs9458003-T	MAR04428	HISDC	Adipose Tissue	Histidine Decarboxylase in Adipose Tissue	DDC;HDC	rs9458003	6	161116465	T	C	chr6 160598596:161125454	ENSG00000224477(upstream_gene_variant)	LPA(source:GTEx)		0.0524728	4.86733	1.13119e-06	0.0244038	0.0558381	14.4633	5.26673e-07	0.0140631	0.0549937	2.19847	0.0279154	0.0480865	2.26108	0.104324	0.0528677	5.34	9.29478e-08	0.0545106	16.648	5.92986e-08
MAR04428(Adipose Tissue) x rs9457998-G	MAR04428	HISDC	Adipose Tissue	Histidine Decarboxylase in Adipose Tissue	DDC;HDC	rs9457998	6	161109053	G	A	chr6 160598596:161125454	intergenic_variant	LPA(source:GTEx)		0.0522714	4.86584	1.1397e-06	0.0245328	0.0556446	14.5713	4.72724e-07	0.0129771	0.0567953	2.27051	0.0231765	0.0502328	2.45851	0.0856461	0.0529758	5.36694	8.00843e-08	0.0547152	16.9849	4.23449e-08
MAR05013(Skeletal Muscle) x rs7770628-C	MAR05013	SPRMTDe	Skeletal Muscle	Transport of Spermine in Skeletal Muscle	SLC22A1	rs7770628	6	161018174	C	T	chr6 160598596:161125454	LPA(intron_variant)	SLC22A3(source:GTEx)		0.0370266	4.97021	6.68812e-07	0.0158261	0.0394931	13.6723	1.15485e-06	0.027936	0.0305401	1.86726	0.0618659	0.0335466	2.10638	0.121688	0.0359121	5.29711	1.17652e-07	0.0384198	15.6145	1.65604e-07
MAR04577(Heart) x rs2160499-G	MAR04577	ORPT	Heart	Orotate Phosphoribosyltransferase in Heart	UMPS	rs2160499	4	120850972	G	A	chr4 120843676:120865401	intergenic_variant	C4orf3(source:Interval); PDE5A(source:GTEx); LINC02502(source:GTEx); SEPTIN7P14(source:GTEx); USP53(source:Interval); GTF2IP12(source:GTEx)		-0.0366339	-4.86209	1.16154e-06	0.0248937	-0.0362298	13.8489	9.68103e-07	0.0240741	-0.00889891	-0.522781	0.601127	-0.00649001	1.43146	0.238972	-0.0320902	-4.65762	3.19894e-06	-0.0312073	13.7106	1.11143e-06
MAR04428(Adipose Tissue) x rs117191825-T	MAR04428	HISDC	Adipose Tissue	Histidine Decarboxylase in Adipose Tissue	DDC;HDC	rs117191825	6	161119431	T	C	chr6 160598596:161125454	PLG(upstream_gene_variant);ENSG00000224477(non_coding_transcript_exon_variant)	LPA(source:GTEx)		0.0525718	4.86152	1.16488e-06	0.0249107	0.0559263	14.3573	5.85516e-07	0.0153409	0.0545632	2.18041	0.029227	0.0475685	2.30073	0.100271	0.0528852	5.32759	9.95236e-08	0.0544821	16.5333	6.65014e-08
MAR04428(Adipose Tissue) x rs9458002-T	MAR04428	HISDC	Adipose Tissue	Histidine Decarboxylase in Adipose Tissue	DDC;HDC	rs9458002	6	161116416	T	C	chr6 160598596:161125454	ENSG00000224477(upstream_gene_variant)	LPA(source:GTEx)		0.0523897	4.85952	1.1767e-06	0.0250538	0.0557781	14.4635	5.26529e-07	0.0140631	0.0550808	2.20202	0.0276641	0.0480688	2.26728	0.10368	0.0528113	5.33424	9.5948e-08	0.0544567	16.6553	5.8865e-08
MAR09583(Heart) x rs537937-G	MAR09583	HMR_9583	Heart	Transport of Metformin in Heart	SLC22A1;SLC22A2	rs537937	6	160766004	G	A	chr6 160598596:161125454	SLC22A3(upstream_gene_variant)	SLC22A3(source:GTEx); SLC22A2(source:GTEx)		-0.0367883	-4.98307	6.25844e-07	0.0150647	-0.0386568	13.6502	1.18064e-06	0.0284893	-0.0376685	-2.23688	0.0252941	-0.0345807	6.30557	0.00182755	-0.0369302	-5.4619	4.71077e-08	-0.0380979	17.3964	2.78797e-08
MAR04577(Heart) x rs13119564-A	MAR04577	ORPT	Heart	Orotate Phosphoribosyltransferase in Heart	UMPS	rs13119564	4	120847097	A	T	chr4 120843676:120865401	intergenic_variant	C4orf3(source:Interval); PDE5A(source:GTEx); LINC02502(source:GTEx); SEPTIN7P14(source:GTEx); USP53(source:Interval); GTF2IP12(source:GTEx)		-0.0365826	-4.85546	1.20109e-06	0.0254621	-0.0361862	13.826	9.90501e-07	0.0245064	-0.00835848	-0.49101	0.62342	-0.00601215	1.43463	0.238216	-0.0319594	-4.63874	3.50542e-06	-0.031093	13.6496	1.18131e-06
MAR04428(Adipose Tissue) x rs7454595-C	MAR04428	HISDC	Adipose Tissue	Histidine Decarboxylase in Adipose Tissue	DDC;HDC	rs7454595	6	160995956	C	T	chr6 160598596:161125454	LPA(intron_variant)	SLC22A3(source:GTEx)		0.0393472	4.84732	1.2514e-06	0.0261878	0.0455792	17.8923	1.69836e-08	0.000813619	0.0226129	1.08605	0.277459	0.00881599	0.157331	0.854422	0.0371394	4.91073	9.07371e-07	0.0396105	16.0346	1.08805e-07
MAR04577(Heart) x rs10018121-C	MAR04577	ORPT	Heart	Orotate Phosphoribosyltransferase in Heart	UMPS	rs10018121	4	120846553	C	A	chr4 120843676:120865401	intergenic_variant	C4orf3(source:Interval); PDE5A(source:GTEx); LINC02502(source:GTEx); SEPTIN7P14(source:GTEx); USP53(source:Interval)		-0.0365022	-4.84416	1.27151e-06	0.0264953	-0.0361109	13.704	1.11902e-06	0.027204	-0.00909552	-0.53435	0.5931	-0.00668742	1.34726	0.259964	-0.0320113	-4.64583	3.38713e-06	-0.0311395	13.5328	1.32769e-06
MAR06214(Liver) x rs7758229-T	MAR06214	r2309	Liver	Noradrenaline/Glutathione-HCO3 Antiport in Liver	SLCO1A2;SLCO1B3	rs7758229	6	160840252	T	G	chr6 160598596:161125454	SLC22A3(intron_variant)	SLC22A3(source:GTEx)		0.040417	5.21475	1.84069e-07	0.00541994	0.0402332	13.5739	1.27471e-06	0.0304586	0.0222586	1.28314	0.199444	0.0156861	0.796456	0.450934	0.0373954	5.28456	1.26004e-07	0.0361804	13.0809	2.08647e-06
MAR04577(Heart) x rs4834826-C	MAR04577	ORPT	Heart	Orotate Phosphoribosyltransferase in Heart	UMPS	rs4834826	4	120851140	C	T	chr4 120843676:120865401	intergenic_variant	C4orf3(source:Interval); PDE5A(source:GTEx); LINC02502(source:GTEx); SEPTIN7P14(source:GTEx); USP53(source:Interval)		-0.0364816	-4.84168	1.28744e-06	0.02677	-0.0360813	13.7714	1.04605e-06	0.0256212	-0.00951311	-0.558841	0.57627	-0.007021	1.38398	0.250591	-0.0320634	-4.65355	3.26265e-06	-0.0311725	13.6693	1.15828e-06
MAR04428(Adipose Tissue) x rs4708876-C	MAR04428	HISDC	Adipose Tissue	Histidine Decarboxylase in Adipose Tissue	DDC;HDC	rs4708876	6	161068320	C	G	chr6 160598596:161125454	LPA(intron_variant)	SLC22A3(source:GTEx)		0.0380345	4.84087	1.29273e-06	0.0268231	0.0418591	15.3991	2.0543e-07	0.00653952	0.0240338	1.22742	0.219667	0.0108382	0.276558	0.758391	0.0360929	4.94977	7.43024e-07	0.036789	14.3065	6.12446e-07
MAR04577(Heart) x rs13135303-G	MAR04577	ORPT	Heart	Orotate Phosphoribosyltransferase in Heart	UMPS	rs13135303	4	120849319	G	A	chr4 120843676:120865401	intergenic_variant	C4orf3(source:Interval); PDE5A(source:GTEx); LINC02502(source:GTEx); SEPTIN7P14(source:GTEx); USP53(source:Interval)		-0.0363821	-4.82917	1.37106e-06	0.0282087	-0.0359953	13.8579	9.59349e-07	0.0239784	-0.00955291	-0.561128	0.574711	-0.00709082	1.36372	0.25572	-0.0319885	-4.64316	3.43125e-06	-0.0311182	13.7747	1.04245e-06
MAR09583(Heart) x rs506799-T	MAR09583	HMR_9583	Heart	Transport of Metformin in Heart	SLC22A1;SLC22A2	rs506799	6	160764901	T	C	chr6 160598596:161125454	SLC22A3(upstream_gene_variant)	SLC22A3(source:GTEx); LPAL2(source:GTEx)	IGF2R(source:Interval)	-0.0365625	-4.94914	7.45419e-07	0.0174111	-0.0385289	13.43	1.47143e-06	0.0347344	-0.0350401	-2.07727	0.0377763	-0.0319243	6.26495	0.00190329	-0.0363175	-5.36677	8.01587e-08	-0.0375327	16.7515	5.3127e-08
MAR09583(Heart) x rs316174-A	MAR09583	HMR_9583	Heart	Transport of Metformin in Heart	SLC22A1;SLC22A2	rs316174	6	160760078	A	G	chr6 160598596:161125454	intergenic_variant	SLC22A3(source:GTEx); LPAL2(source:GTEx)	IGF2R(source:Interval)	-0.0365517	-4.94778	7.50635e-07	0.0174663	-0.0385146	13.4204	1.48559e-06	0.0349761	-0.0345602	-2.04884	0.0404777	-0.0313713	6.30154	0.00183492	-0.0362312	-5.35412	8.59733e-08	-0.0374265	16.693	5.633e-08
MAR05013(Adipose Tissue) x rs634916-A	MAR05013	SPRMTDe	Adipose Tissue	Transport of Spermine in Adipose Tissue	SLC22A1	rs634916	6	160766183	A	T	chr6 160598596:161125454	SLC22A3(upstream_gene_variant)	SLC22A3(source:GTEx); LPAL2(source:GTEx)		-0.0418668	-5.3927	6.94086e-08	0.00237174	-0.039806	13.4183	1.48883e-06	0.0349761	-0.0398644	-2.34605	0.0189735	-0.0325261	2.69663	0.0674423	-0.041521	-5.87993	4.1043e-09	-0.0393514	16.0339	1.08877e-07
MAR08410(Brain) x rs3903279-G	MAR08410	SPODMm	Brain	Superoxide Dismutase in Brain	SOD2	rs3903279	6	160625033	G	T	chr6 160598596:161125454	SLC22A2(intron_variant)	SLC22A1(source:Interval)		-0.0899951	-5.06004	4.19159e-07	0.0106676	-0.0921304	13.4669	1.5691e-06	0.0366855	-0.0174556	-0.431294	0.666254	-0.0240205	0.480691	0.618704	-0.0782542	-4.806	1.53981e-06	-0.0813886	12.4673	4.13337e-06
MAR04428(Adipose Tissue) x rs7770628-C	MAR04428	HISDC	Adipose Tissue	Histidine Decarboxylase in Adipose Tissue	DDC;HDC	rs7770628	6	161018174	C	T	chr6 160598596:161125454	LPA(intron_variant)	SLC22A3(source:GTEx)		0.0376049	4.79622	1.61686e-06	0.032715	0.041329	15.1378	2.66786e-07	0.00819893	0.0241084	1.23193	0.217974	0.0114301	0.264468	0.767615	0.0357381	4.91035	9.09133e-07	0.0364596	14.134	7.27734e-07
MAR04577(Heart) x rs2111141-C	MAR04577	ORPT	Heart	Orotate Phosphoribosyltransferase in Heart	UMPS	rs2111141	4	120854833	C	G	chr4 120843676:120865401	ENSG00000250183(upstream_gene_variant)	C4orf3(source:Interval); PDE5A(source:GTEx); LINC02502(source:GTEx); SEPTIN7P14(source:GTEx); USP53(source:Interval); GTF2IP12(source:GTEx)		-0.036128	-4.79024	1.66578e-06	0.0333791	-0.0357404	13.583	1.26295e-06	0.0302515	-0.00965956	-0.567266	0.570533	-0.00721073	1.44957	0.234683	-0.0317872	-4.60959	4.03454e-06	-0.0309131	13.5793	1.26737e-06
MAR05013(Skeletal Muscle) x rs9347388-T	MAR05013	SPRMTDe	Skeletal Muscle	Transport of Spermine in Skeletal Muscle	SLC22A1	rs9347388	6	160572557	T	A	chr6 160569782:160578271	SLC22A1(intron_variant)	WTAP(source:Interval); SLC22A1(source:GTEx)	IGF2R(source:Interval)	-0.03728	-4.78487	1.71101e-06	0.0340558	-0.0431389	15.6948	1.52905e-07	0.00526167	-0.0144805	-0.856146	0.391917	-0.015321	0.409462	0.66401	-0.0332889	-4.70414	2.5494e-06	-0.0386369	15.1519	2.63067e-07
MAR06214(Liver) x rs3123636-C	MAR06214	r2309	Liver	Noradrenaline/Glutathione-HCO3 Antiport in Liver	SLCO1A2;SLCO1B3	rs3123636	6	160842537	C	T	chr6 160598596:161125454	SLC22A3(intron_variant)	SLC22A3(source:GTEx)		0.0400504	5.16139	2.4512e-07	0.00678617	0.0398231	13.2738	1.72088e-06	0.0398123	0.0214577	1.23711	0.216045	0.0150678	0.81928	0.440759	0.0369499	5.21661	1.82231e-07	0.0357287	12.7346	2.94983e-06
MAR09583(Heart) x rs2665357-C	MAR09583	HMR_9583	Heart	Transport of Metformin in Heart	SLC22A1;SLC22A2	rs2665357	6	160848167	C	A	chr6 160598596:161125454	SLC22A3(intron_variant)	SLC22A3(source:GTEx); LPAL2(source:GTEx); LPA(source:GTEx)	IGF2R(source:Interval)	-0.0374741	-5.04255	4.5938e-07	0.0115114	-0.0389271	13.2704	1.72608e-06	0.0398123	-0.0337838	-1.98152	0.0475325	-0.0285646	2.31812	0.0984692	-0.0368849	-5.41427	6.1539e-08	-0.0373763	14.6959	4.14911e-07
MAR04577(Heart) x rs13123289-G	MAR04577	ORPT	Heart	Orotate Phosphoribosyltransferase in Heart	UMPS	rs13123289	4	120865401	G	A	chr4 120843676:120865401	ENSG00000250183(intron_variant);Y_RNA(upstream_gene_variant);LINC02502(intron_variant)	C4orf3(source:Interval); PDE5A(source:GTEx); LINC02502(source:GTEx); SEPTIN7P14(source:GTEx)		-0.036027	-4.78304	1.72663e-06	0.0342099	-0.0356243	13.5583	1.29453e-06	0.0308567	-0.0101048	-0.593667	0.552735	-0.00778456	1.38008	0.25157	-0.0317819	-4.61414	3.94719e-06	-0.030913	13.5682	1.28151e-06
MAR06214(Liver) x rs10455782-T	MAR06214	r2309	Liver	Noradrenaline/Glutathione-HCO3 Antiport in Liver	SLCO1A2;SLCO1B3	rs10455782	6	160839350	T	C	chr6 160598596:161125454	SLC22A3(intron_variant)	SLC22A3(source:GTEx)		0.0400672	5.15083	2.59342e-07	0.00713946	0.0398917	13.2703	1.72683e-06	0.0398123	0.0205439	1.18494	0.236042	0.0140843	0.6604	0.516652	0.0367957	5.18455	2.16539e-07	0.0355943	12.5901	3.40849e-06
MAR08410(Brain) x rs4709408-T	MAR08410	SPODMm	Brain	Superoxide Dismutase in Brain	SOD2	rs4709408	6	160625231	T	C	chr6 160598596:161125454	SLC22A2(intron_variant)	SLC22A1(source:Interval)		-0.0882038	-5.0579	4.239e-07	0.0107324	-0.0900939	13.3608	1.73058e-06	0.0398123	-0.019004	-0.474205	0.635354	-0.0271613	0.579294	0.560732	-0.0771866	-4.82704	1.38579e-06	-0.0796535	12.3834	4.47185e-06
MAR04428(Adipose Tissue) x rs561438973-G	MAR04428	HISDC	Adipose Tissue	Histidine Decarboxylase in Adipose Tissue	DDC;HDC	rs561438973	6	161104970	G	A	chr6 160598596:161125454	intergenic_variant			0.0524077	4.77593	1.78881e-06	0.034698	0.0560878	13.7051	1.12388e-06	0.0272543	0.0627685	2.51115	0.012034	0.0558843	2.88511	0.0559214	0.0540818	5.3825	7.34594e-08	0.0559267	16.5117	6.79767e-08
MAR09583(Heart) x rs505870-C	MAR09583	HMR_9583	Heart	Transport of Metformin in Heart	SLC22A1;SLC22A2	rs505870	6	160771363	C	A	chr6 160598596:161125454	SLC22A3(intron_variant)	SLC22A3(source:GTEx); LPAL2(source:GTEx); LPA(source:GTEx)	IGF2R(source:Interval)	-0.0371814	-5.01546	5.29077e-07	0.0130242	-0.038645	13.2282	1.80039e-06	0.0411097	-0.0403454	-2.37714	0.0174476	-0.0356772	4.06754	0.0171252	-0.0376883	-5.54765	2.89538e-08	-0.0382934	16.1716	9.48789e-08
MAR04577(Heart) x rs13146693-G	MAR04577	ORPT	Heart	Orotate Phosphoribosyltransferase in Heart	UMPS	rs13146693	4	120863250	G	A	chr4 120843676:120865401	ENSG00000250183(intron_variant);LINC02502(intron_variant)	C4orf3(source:Interval); PDE5A(source:GTEx); LINC02502(source:GTEx); SEPTIN7P14(source:GTEx)		-0.0359344	-4.77144	1.82913e-06	0.0349217	-0.0355373	13.501	1.37077e-06	0.0325944	-0.00980062	-0.575658	0.564846	-0.00741101	1.41017	0.244113	-0.0316575	-4.59645	4.2975e-06	-0.0307863	13.509	1.35968e-06
MAR04577(Heart) x rs924752-G	MAR04577	ORPT	Heart	Orotate Phosphoribosyltransferase in Heart	UMPS	rs924752	4	120853499	G	A	chr4 120843676:120865401	intergenic_variant	C4orf3(source:Interval); PDE5A(source:GTEx); LINC02502(source:GTEx); SEPTIN7P14(source:GTEx); USP53(source:Interval)		-0.0359801	-4.77102	1.83291e-06	0.0349217	-0.0355786	13.4599	1.42838e-06	0.0338818	-0.00995589	-0.58506	0.558507	-0.00750044	1.42172	0.241311	-0.031708	-4.59892	4.24682e-06	-0.0308239	13.4715	1.41169e-06
MAR09583(Heart) x rs506823-C	MAR09583	HMR_9583	Heart	Transport of Metformin in Heart	SLC22A1;SLC22A2	rs506823	6	160771465	C	A	chr6 160598596:161125454	SLC22A3(intron_variant)	SLC22A3(source:GTEx); LPAL2(source:GTEx); LPA(source:GTEx)	IGF2R(source:Interval)	-0.0371552	-5.012	5.38671e-07	0.013227	-0.0386173	13.2095	1.83439e-06	0.04163	-0.0403459	-2.37773	0.0174196	-0.0356352	4.05884	0.0172747	-0.0376666	-5.54473	2.94404e-08	-0.0382606	16.1446	9.74749e-08
MAR08410(Brain) x rs74298710-C	MAR08410	SPODMm	Brain	Superoxide Dismutase in Brain	SOD2	rs74298710	6	160626179	C	T	chr6 160598596:161125454	SLC22A2(intron_variant)	SLC22A1(source:Interval)		-0.0902884	-5.05274	4.35517e-07	0.010998	-0.092362	13.2883	1.87227e-06	0.042355	-0.0137648	-0.341487	0.732737	-0.0211431	0.447839	0.639316	-0.0777196	-4.75759	1.95921e-06	-0.0804196	12.1587	5.60966e-06
MAR05013(Adipose Tissue) x rs117379529-T	MAR05013	SPRMTDe	Adipose Tissue	Transport of Spermine in Adipose Tissue	SLC22A1	rs117379529	6	161398803	T	C	chr6 161383079:161551176	ENSG00000231863(intron_variant)	SLC22A1(source:Interval)		-0.0979231	-5.55774	2.73292e-08	0.00112614	-0.0909268	13.3343	1.93214e-06	0.043508	-0.0145447	-0.344105	0.730767	-0.00708512	1.59679	0.205045	-0.08558	-5.26229	1.42271e-07	-0.0803037	12.0614	6.51732e-06
MAR06246(Brain) x rs9346818-G	MAR06246	PROSTGE2t2	Brain	Transport of Prostaglandin E2 in Brain	SLC22A1;SLC22A2;SLC22A3;SLCO2A1;SLCO3A1	rs9346818	6	160914460	G	A	chr6 160598596:161125454	LPAL2(intron_variant)	SLC22A3(source:GTEx); LPA(source:GTEx); LPAL2(source:GTEx)	IGF2R(source:Interval)	0.0398351	5.05809	4.23483e-07	0.0107324	0.0398737	13.1541	1.93923e-06	0.0435673	-0.00172011	-0.095806	0.923675	-0.00710723	0.858139	0.423958	0.0331296	4.59356	4.35739e-06	0.0321559	10.742	2.16295e-05
MAR09583(Heart) x rs543159-C	MAR09583	HMR_9583	Heart	Transport of Metformin in Heart	SLC22A1;SLC22A2	rs543159	6	160776017	C	A	chr6 160598596:161125454	SLC22A3(intron_variant)	SLC22A3(source:GTEx); LPAL2(source:GTEx); LPA(source:GTEx); MRPL18(source:GTEx)	IGF2R(source:Interval)	-0.0373736	-5.00683	5.53349e-07	0.0135534	-0.038872	13.0824	2.08304e-06	0.0464778	-0.038548	-2.26522	0.0234994	-0.0335631	3.35051	0.0350743	-0.0375631	-5.49504	3.90612e-08	-0.0381241	15.4693	1.91482e-07
MAR04577(Heart) x rs991867-T	MAR04577	ORPT	Heart	Orotate Phosphoribosyltransferase in Heart	UMPS	rs991867	4	120864689	T	C	chr4 120843676:120865401	ENSG00000250183(intron_variant);Y_RNA(upstream_gene_variant);LINC02502(intron_variant)	C4orf3(source:Interval); PDE5A(source:GTEx); LINC02502(source:GTEx); SEPTIN7P14(source:GTEx); USP53(source:Interval)		-0.0357192	-4.74269	2.10897e-06	0.0391093	-0.0353229	13.3621	1.57509e-06	0.0367378	-0.0101199	-0.59422	0.552365	-0.00779748	1.35143	0.258881	-0.0315318	-4.57782	4.69852e-06	-0.0306775	13.3881	1.53441e-06
MAR09583(Heart) x rs519118-T	MAR09583	HMR_9583	Heart	Transport of Metformin in Heart	SLC22A1;SLC22A2	rs519118	6	160775652	T	G	chr6 160598596:161125454	SLC22A3(intron_variant)	SLC22A3(source:GTEx); LPAL2(source:GTEx); LPA(source:GTEx)	IGF2R(source:Interval)	-0.0371723	-4.99259	5.95757e-07	0.0145193	-0.0386318	13.0534	2.14437e-06	0.0474131	-0.041122	-2.42145	0.0154589	-0.0361334	4.02427	0.0178823	-0.0378091	-5.54472	2.9442e-08	-0.0383528	15.9924	1.13498e-07
MAR09583(Heart) x rs695174-G	MAR09583	HMR_9583	Heart	Transport of Metformin in Heart	SLC22A1;SLC22A2	rs695174	6	160775510	G	A	chr6 160598596:161125454	SLC22A3(intron_variant)	SLC22A3(source:GTEx); LPAL2(source:GTEx); LPA(source:GTEx)	IGF2R(source:Interval)	-0.0371511	-4.99051	6.02209e-07	0.01464	-0.0385757	13.0236	2.20926e-06	0.0485186	-0.0411243	-2.42489	0.0153132	-0.0361298	4.09853	0.0166027	-0.037793	-5.5443	2.95139e-08	-0.0383043	15.9743	1.15569e-07
MAR05013(Skeletal Muscle) x rs4708876-C	MAR05013	SPRMTDe	Skeletal Muscle	Transport of Spermine in Skeletal Muscle	SLC22A1	rs4708876	6	161068320	C	G	chr6 160598596:161125454	LPA(intron_variant)	SLC22A3(source:GTEx)		0.0361771	4.84592	1.26026e-06	0.0263169	0.0385991	13.0071	2.24585e-06	0.0488891	0.0299191	1.83003	0.067245	0.0330929	2.06369	0.126995	0.0350973	5.16824	2.36306e-07	0.0376007	14.901	3.37997e-07
MAR09583(Heart) x rs639426-G	MAR09583	HMR_9583	Heart	Transport of Metformin in Heart	SLC22A1;SLC22A2	rs639426	6	160771766	G	A	chr6 160598596:161125454	SLC22A3(intron_variant)	SLC22A3(source:GTEx); LPAL2(source:GTEx); LPA(source:GTEx)	IGF2R(source:Interval)	-0.0368637	-4.97242	6.61209e-07	0.0157013	-0.0383089	13.0063	2.24762e-06	0.0488891	-0.0410115	-2.41794	0.0156089	-0.0362754	4.11632	0.0163099	-0.037529	-5.5246	3.30238e-08	-0.03811	16.0359	1.08662e-07
MAR09583(Heart) x rs637614-T	MAR09583	HMR_9583	Heart	Transport of Metformin in Heart	SLC22A1;SLC22A2	rs637614	6	160772133	T	C	chr6 160598596:161125454	SLC22A3(intron_variant)	SLC22A3(source:GTEx); LPAL2(source:GTEx); LPA(source:GTEx)	IGF2R(source:Interval)	-0.0368637	-4.97258	6.60674e-07	0.0157013	-0.0383074	13.0063	2.24782e-06	0.0488891	-0.0416973	-2.45637	0.0140348	-0.0368523	4.25861	0.0141471	-0.0376379	-5.54006	3.02374e-08	-0.0381996	16.125	9.9404e-08
MAR09583(Heart) x rs509707-C	MAR09583	HMR_9583	Heart	Transport of Metformin in Heart	SLC22A1;SLC22A2	rs509707	6	160771810	C	T	chr6 160598596:161125454	SLC22A3(intron_variant)	SLC22A3(source:GTEx); LPAL2(source:GTEx); LPA(source:GTEx)	IGF2R(source:Interval)	-0.0368622	-4.97222	6.61892e-07	0.0157013	-0.0383066	13.0048	2.25114e-06	0.0488891	-0.04102	-2.4188	0.0155717	-0.0362785	4.11994	0.0162511	-0.0375293	-5.52478	3.29908e-08	-0.0381093	16.0365	1.08593e-07
MAR09583(Heart) x rs518295-G	MAR09583	HMR_9583	Heart	Transport of Metformin in Heart	SLC22A1;SLC22A2	rs518295	6	160775578	G	T	chr6 160598596:161125454	SLC22A3(intron_variant)	SLC22A3(source:GTEx); LPAL2(source:GTEx); LPA(source:GTEx)	IGF2R(source:Interval)	-0.0370656	-4.97983	6.36394e-07	0.015281	-0.0385267	12.9809	2.30551e-06	0.0497508	-0.0410459	-2.41985	0.0155267	-0.0360917	4.08553	0.0168199	-0.0377083	-5.53247	3.15748e-08	-0.0382568	15.9102	1.23213e-07
MAR09583(Heart) x rs609562-T	MAR09583	HMR_9583	Heart	Transport of Metformin in Heart	SLC22A1;SLC22A2	rs609562	6	160773819	T	C	chr6 160598596:161125454	SLC22A3(intron_variant)	SLC22A3(source:GTEx); LPAL2(source:GTEx); LPA(source:GTEx)	IGF2R(source:Interval)	-0.0367984	-4.9644	6.89153e-07	0.0162366	-0.0382517	12.9756	2.31782e-06	0.0498936	-0.041087	-2.42269	0.0154061	-0.0362764	4.08388	0.0168476	-0.0374862	-5.51914	3.40654e-08	-0.038061	16.0026	1.12343e-07
MAR05013(Skeletal Muscle) x rs1382785-C	MAR05013	SPRMTDe	Skeletal Muscle	Transport of Spermine in Skeletal Muscle	SLC22A1	rs1382785	6	160573407	C	T	chr6 160569782:160578271	SLC22A1(intron_variant)	WTAP(source:Interval); SLC22A1(source:GTEx)	IGF2R(source:Interval)	-0.036801	-4.71696	2.39397e-06	0.0429777	-0.0428302	15.4028	2.04751e-07	0.0065392	-0.0137035	-0.811369	0.417154	-0.0144802	0.387766	0.678574	-0.0327391	-4.62241	3.79308e-06	-0.0382062	14.8514	3.55253e-07
MAR04428(Adipose Tissue) x rs372793988-G	MAR04428	HISDC	Adipose Tissue	Histidine Decarboxylase in Adipose Tissue	DDC;HDC	rs372793988	6	161105200	G	A	chr6 160598596:161125454	intergenic_variant	LPA(source:GTEx); PLG(source:GTEx)		0.051638	4.71001	2.47703e-06	0.0436171	0.054861	13.0731	2.11307e-06	0.0470403	0.0625887	2.50438	0.0122665	0.055858	2.88473	0.0559428	0.0534053	5.31932	1.04158e-07	0.0549092	15.8619	1.30108e-07
MAR04428(Adipose Tissue) x rs9457993-C	MAR04428	HISDC	Adipose Tissue	Histidine Decarboxylase in Adipose Tissue	DDC;HDC	rs9457993	6	161100887	C	T	chr6 160598596:161125454	ENSG00000243831(upstream_gene_variant)	LPA(source:GTEx); PLG(source:GTEx)		0.0513464	4.70937	2.48482e-06	0.0436171	0.0546174	13.2457	1.77807e-06	0.040695	0.0681942	2.65971	0.00782089	0.0652949	3.67614	0.0253738	0.0539264	5.37462	7.67437e-08	0.0560909	16.6825	5.72965e-08
MAR04428(Adipose Tissue) x rs9457992-G	MAR04428	HISDC	Adipose Tissue	Histidine Decarboxylase in Adipose Tissue	DDC;HDC	rs9457992	6	161100785	G	A	chr6 160598596:161125454	ENSG00000243831(upstream_gene_variant)	LPA(source:GTEx); PLG(source:GTEx)		0.0513013	4.70572	2.52969e-06	0.0440879	0.0545525	13.2136	1.83596e-06	0.04163	0.0611131	2.43642	0.0148333	0.0534547	2.65719	0.0702229	0.0528603	5.2869	1.24408e-07	0.0542633	15.8026	1.38025e-07
MAR04428(Adipose Tissue) x rs9457994-C	MAR04428	HISDC	Adipose Tissue	Histidine Decarboxylase in Adipose Tissue	DDC;HDC	rs9457994	6	161100998	C	T	chr6 160598596:161125454	ENSG00000243831(upstream_gene_variant)	LPA(source:GTEx); PLG(source:GTEx)		0.0512359	4.69914	2.61254e-06	0.0447928	0.0545471	13.2216	1.82149e-06	0.0414944	0.0613768	2.42122	0.0154683	0.0547776	2.74006	0.0646432	0.052819	5.27345	1.33886e-07	0.054399	15.8552	1.30955e-07
MAR04577(Heart) x rs1503547-A	MAR04577	ORPT	Heart	Orotate Phosphoribosyltransferase in Heart	UMPS	rs1503547	4	120858137	A	T	chr4 120843676:120865401	ENSG00000250183(upstream_gene_variant);LINC02502(upstream_gene_variant)	C4orf3(source:Interval); PDE5A(source:GTEx); LINC02502(source:GTEx); SEPTIN7P14(source:GTEx)		-0.0353526	-4.68635	2.78115e-06	0.0456802	-0.0349779	13.015	2.22842e-06	0.0488296	-0.0117593	-0.691018	0.489554	-0.00928537	1.4923	0.224867	-0.0314777	-4.56431	5.01139e-06	-0.0306185	13.275	1.71809e-06
MAR04577(Heart) x rs1503542-G	MAR04577	ORPT	Heart	Orotate Phosphoribosyltransferase in Heart	UMPS	rs1503542	4	120861474	G	A	chr4 120843676:120865401	ENSG00000250183(intron_variant);LINC02502(intron_variant)	C4orf3(source:Interval); PDE5A(source:GTEx); LINC02502(source:GTEx); SEPTIN7P14(source:GTEx); USP53(source:Interval)		-0.0352376	-4.67521	2.93649e-06	0.0471228	-0.034862	13.036	2.18229e-06	0.0481187	-0.0103558	-0.607938	0.543229	-0.00791429	1.34446	0.260693	-0.0311639	-4.52139	6.14357e-06	-0.0303062	13.1035	2.03941e-06
MAR04428(Adipose Tissue) x rs528250029-G	MAR04428	HISDC	Adipose Tissue	Histidine Decarboxylase in Adipose Tissue	DDC;HDC	rs528250029	6	161105153	G	A	chr6 160598596:161125454	intergenic_variant			0.0506302	4.66067	3.15182e-06	0.0483044	0.0540473	13.1033	2.04966e-06	0.0458376	0.0621752	2.4881	0.0128428	0.0557611	2.87268	0.0566205	0.0524652	5.26621	1.3927e-07	0.0542495	15.9245	1.22184e-07
